# Supplementary material for: Improving reproducibility by using high-throughput observational studies with empirical calibration
Source: Philos Trans A Math Phys Eng Sci. 2018 Aug 6;376(2128):20170356. doi: 10.1098/rsta.2017.0356 (PMC6107542; doi:10.1098/rsta.2017.0356)
Supplement: Data file S1 [file rsta20170356supp2.csv]

Analysis	Target	Comparator	Outcome	Outcome type	True hazard ratio	Database	Target persons	Comparator persons	Target days	Comparator days	Target events	Comparator events	Hazard ratio	Lower bound 95% CI	Upper bound 95% CI	P-value	Calibrated hazard ratio	Calibrated lower bound 95% CI	Calibrated upper bound 95% CI	Calibrated P-value
Main	Mirtazapine	venlafaxine	Open-angle glaucoma	hoi	NA	CCAE	61030	115275	7211690	24619085	11	21	1.61391299855213	0.686234176293977	3.63025272896594	0.260016913143056	1.62491409807765	0.687171274366397	3.9975099488735	0.273710987571705
Sensitivity	Bupropion	vilazodone	Open-angle glaucoma	hoi	NA	CCAE	122036	15078	63738878	8508089	34	8	0.820627781655917	0.372916401688551	2.00704668658296	0.645216256187735	0.715137569750786	0.110993182850465	4.83456749272249	0.688258574334754
Sensitivity	Paroxetine	Amitriptyline	Open-angle glaucoma	hoi	NA	CCAE	8511	53454	7947026	48508032	6	44	1.01319469216782	0.314896662505822	3.03662591279406	0.981910717706341	1.21220058204341	0.0537668228968928	27.7530696812524	0.926119602586523
Main	Mirtazapine	vilazodone	Open-angle glaucoma	hoi	NA	CCAE	36245	18443	3814776	3037002	5	3	1.35536421425805	0.231579419911405	9.18605057375931	0.746052132153804	1.40661878288765	0.219598380328292	9.20942504986619	0.720505583201516
Main	Psychotherapy	vilazodone	Open-angle glaucoma	hoi	NA	CCAE	258355	11926	23286918	1825858	8	2	0.545991353070836	0.0915351448374083	4.36726950016529	0.539396864046825	0.497819112369366	0.068369686871888	3.64194762133852	0.490244108497651
Main	Nortriptyline	Doxepin	Open-angle glaucoma	hoi	NA	CCAE	28469	20616	3532509	1759189	4	1	3.25737279464343	0.39294378387507	69.127591275363	0.37058684379524	3.03297848194955	0.234157706329828	40.4915138743408	0.387791645802873
Sensitivity	Fluoxetine	Paroxetine	Open-angle glaucoma	hoi	NA	CCAE	149915	7957	127586251	7363317	69	5	1.00330163211522	0.410246201185388	3.0509253974758	0.994861917234877	1.03695201516162	0.0532148764282124	20.2062419588611	0.978900271660239
Main	Amitriptyline	Nortriptyline	Open-angle glaucoma	hoi	NA	CCAE	50659	25984	5489789	3272481	6	4	0.742579080355726	0.194751268622896	3.1574677499537	0.675368061029004	0.762110673249237	0.185103354791881	3.1614366117937	0.706170466452123
Main	Sertraline	Amitriptyline	Open-angle glaucoma	hoi	NA	CCAE	174095	46466	29617264	5061346	24	6	0.670617701830702	0.291058369556768	1.81698812892726	0.3924381276127	1.00328886553591	0.306291601833243	3.37211400425277	0.94610936633254
Main	Psychotherapy	duloxetine	Open-angle glaucoma	hoi	NA	CCAE	502861	87726	47637049	17067637	26	14	2.33972443846149	0.790761932981017	7.93259992680889	0.148424306786482	2.12187672087688	0.666006492864198	6.90396012908499	0.201689654940629
Main	duloxetine	Paroxetine	Open-angle glaucoma	hoi	NA	CCAE	134752	7723	27141051	1584006	27	2	0.789771143540437	0.194126613288493	5.36114008627278	0.780404227457655	0.721213291083873	0.141579122109505	3.67394992841133	0.698577404085057
Main	Psychotherapy	Amitriptyline	Open-angle glaucoma	hoi	NA	CCAE	581925	36736	55496907	3926150	33	6	0.404363692360565	0.181557986817553	1.07444261681818	0.0459088692522258	0.571851451972292	0.164858747005616	1.82644466157269	0.376178220908682
Sensitivity	Nortriptyline	Fluoxetine	Open-angle glaucoma	hoi	NA	CCAE	25573	147891	23517483	125006492	22	70	1.65164028572713	0.999940260072472	2.62086649188531	0.0412237703198997	1.74845709019569	0.0891179810475295	30.480223629895	0.747299304517867
Main	duloxetine	Citalopram	Open-angle glaucoma	hoi	NA	CCAE	121817	122160	24794089	20333720	26	12	0.786100731524345	0.376864607252	1.73573828595752	0.536774899858247	0.748265995257835	0.348733457531981	1.62292427848629	0.458626850415552
Main	Fluoxetine	Electroconvulsive therapy	Open-angle glaucoma	hoi	NA	CCAE	150977	3458	25316967	138244	10	0	1030097048003.32	NA	NA	NA	NA	NA	NA	NA
Main	Citalopram	Mirtazapine	Open-angle glaucoma	hoi	NA	CCAE	134810	63095	22789520	7574286	14	11	0.684713520839224	0.268421433125395	1.78471857410458	0.433214683816205	0.664129421205446	0.246275987274311	1.848601444772	0.421018526006322
Main	Citalopram	Desvenlafaxine	Open-angle glaucoma	hoi	NA	CCAE	111700	38510	17947201	8801325	12	7	1.2403825113289	0.429203102685261	3.8390674337229	0.699941852787828	1.17823402731165	0.388676793014363	3.57510550968211	0.766558698185787
Main	Doxepin	Trazodone	Open-angle glaucoma	hoi	NA	CCAE	15912	183458	1370410	19008832	1	22	0.474538846767338	0.0262512888364635	2.33042223033401	0.51482834090256	0.511682121604899	0.0554525528815315	5.23173531580773	0.56194708273742
Main	Sertraline	Electroconvulsive therapy	Open-angle glaucoma	hoi	NA	CCAE	181033	3570	30877073	143563	25	0	3222711181864.74	NA	NA	NA	NA	NA	NA	NA
Sensitivity	Doxepin	venlafaxine	Open-angle glaucoma	hoi	NA	CCAE	18744	123638	14386389	115359875	11	118	0.65603237680568	0.312959088460027	1.24462049482115	0.231320120532456	0.121820171085919	0.00350627011083285	NA	0.235078124075362
Main	Psychotherapy	Mirtazapine	Open-angle glaucoma	hoi	NA	CCAE	570057	42975	54330803	4987565	31	8	0.366265515722389	0.133734070922907	1.13131978394158	0.0652040349323493	0.326863663810839	0.107554769937081	0.991411370753324	0.0495061021489124
Sensitivity	Nortriptyline	Doxepin	Open-angle glaucoma	hoi	NA	CCAE	28469	20616	26822105	16083995	23	15	1.03520124360706	0.472583703564222	2.3100719842427	0.931893857942067	1.15915717404521	0.0756963887125408	NA	0.938095226035239
Sensitivity	Amitriptyline	Doxepin	Open-angle glaucoma	hoi	NA	CCAE	51957	19437	47008836	14984071	42	13	1.0588408273445	0.529410146088979	2.23999048125164	0.876526704530292	1.37791300598498	0.0841274957824471	NA	0.859775253790017
Sensitivity	vilazodone	Amitriptyline	Open-angle glaucoma	hoi	NA	CCAE	19225	26582	11451124	14434109	8	8	3.12233833548944	0.705557966147421	13.6348363283695	0.131781329610204	12.458057031723	0.507382895585488	313.314881329038	0.129094702565543
Main	Bupropion	Electroconvulsive therapy	Open-angle glaucoma	hoi	NA	CCAE	234490	3056	42915929	122477	36	0	1255682408122.13	NA	NA	NA	NA	NA	NA	NA
Main	Doxepin	Mirtazapine	Open-angle glaucoma	hoi	NA	CCAE	18710	69357	1576651	8309208	0	12	2.15672285119992e-15	NA	0.577506480654217	NA	NA	NA	NA	NA
Main	Fluoxetine	duloxetine	Open-angle glaucoma	hoi	NA	CCAE	128584	120402	21673707	24600981	7	26	0.873189383259959	0.338056775201731	1.98726373493964	0.764106866506251	0.968363463232341	0.391953197444408	2.41526326251739	0.944574023061892
Main	Amitriptyline	duloxetine	Open-angle glaucoma	hoi	NA	CCAE	40140	125669	4228528	25276635	3	25	0.957598365913214	0.21324983078912	3.00444775400243	0.94880966444004	0.997741560104094	0.270641599901143	3.77921302108968	0.973766356982031
Sensitivity	Desvenlafaxine	Escitalopram	Open-angle glaucoma	hoi	NA	CCAE	36253	126681	29714873	79365103	25	45	0.876831593597784	0.512341427938019	1.47567406135014	0.62622510248956	0.82004756657207	0.235961723149104	2.93837885404813	0.68643148350974
Sensitivity	Electroconvulsive therapy	venlafaxine	Open-angle glaucoma	hoi	NA	CCAE	3189	125471	2631659	118008392	3	116	1.17367567623358	0.289038729356977	3.10756763138201	0.791543174104602	NA	NA	NA	0.884435258688461
Sensitivity	Fluoxetine	Electroconvulsive therapy	Open-angle glaucoma	hoi	NA	CCAE	150977	3458	129775616	2964723	69	4	0.39525781876456	0.16377148992139	1.29862439446122	0.0788750556317619	0.108967257052242	0.00344869594861667	3.6052831923933	0.201037858274377
Sensitivity	Nortriptyline	Desvenlafaxine	Open-angle glaucoma	hoi	NA	CCAE	21009	41695	15247905	35030826	11	35	0.631824290107355	0.252917026000921	1.51159025863763	0.314085279108794	0.232169762165021	0.0139286733835797	4.57892064239084	0.31438031344539
Main	Fluoxetine	Trazodone	Open-angle glaucoma	hoi	NA	CCAE	124473	161847	20623980	16936043	6	21	0.320915500216618	0.103493459210425	0.864247317131437	0.0357966435203847	0.354961855784108	0.120498131691839	1.05468966026594	0.0623403580319713
Main	Sertraline	Escitalopram	Open-angle glaucoma	hoi	NA	CCAE	154373	172709	26762114	31589460	21	36	0.908417072892238	0.508702314209931	1.58398046493488	0.740275533601056	0.870626402949456	0.483631567867984	1.57402956739854	0.646254163454534
Sensitivity	Doxepin	Paroxetine	Open-angle glaucoma	hoi	NA	CCAE	21407	8754	16942207	8259061	13	5	0.529821510902351	0.140470813330033	2.58480831096459	0.392572144111613	0.0510625208992994	5.15736189222043e-05	NA	0.38585424708663
Main	Nortriptyline	Escitalopram	Open-angle glaucoma	hoi	NA	CCAE	24827	192693	3066169	34373393	2	36	0.327197048445182	0.051107074878366	1.17518605502158	0.162475125663529	0.310604143537008	0.064091268871003	1.51260089261166	0.150861656550134
Main	Doxepin	Escitalopram	Open-angle glaucoma	hoi	NA	CCAE	18040	193657	1538271	34578794	1	35	0.399269252492465	0.0217949226847967	2.03960381920168	0.427820673321865	0.38563604225019	0.041010123627291	4.04781452220391	0.412317954121967
Main	Mirtazapine	Citalopram	Open-angle glaucoma	hoi	NA	CCAE	63095	134810	7574286	22789520	11	14	1.46046480690836	0.560312429370952	3.72548491510677	0.433214683816205	1.47713113774226	0.583299478815206	3.9494245239853	0.421018526006322
Sensitivity	Psychotherapy	Nortriptyline	Open-angle glaucoma	hoi	NA	CCAE	589538	19924	685635443	18515999	406	18	0.601826001736673	0.387209458035122	1.00147029631794	0.036199430962371	0.386773518222219	0.00749246194124464	17.6639872577161	0.614979789689128
Main	Amitriptyline	Citalopram	Open-angle glaucoma	hoi	NA	CCAE	47229	137069	5088956	22997120	5	15	1.44675989883618	0.468662276705422	3.75442285861855	0.486581939924251	0.990595072069992	0.284995603021877	3.4810013484344	0.950815029251253
Sensitivity	Citalopram	Electroconvulsive therapy	Open-angle glaucoma	hoi	NA	CCAE	143526	3696	134819072	3139288	89	5	0.407923934438742	0.183757291398714	1.15793251161056	0.0562019103130522	0.0901105673959421	0.00482643982479048	1.68842217005511	0.0975395124458
Main	Electroconvulsive therapy	Citalopram	Open-angle glaucoma	hoi	NA	CCAE	3696	143526	149833	24143454	0	18	3.88120975702763e-13	NA	NA	NA	NA	NA	NA	NA
Sensitivity	Paroxetine	vilazodone	Open-angle glaucoma	hoi	NA	CCAE	3363	20105	1808047	12102605	1	8	0.918313861597212	0.0434962969073109	6.34226403662803	0.946545647530075	0.910492873125137	0.00165118159101537	NA	0.947390474332077
Main	Amitriptyline	vilazodone	Open-angle glaucoma	hoi	NA	CCAE	26582	19225	2683288	3137451	2	3	0.350165533727291	0.0200112032275778	5.36908005202461	0.461994798312465	0.366773658496713	0.0250550444564523	5.47888660352127	0.465063745341989
Sensitivity	venlafaxine	Sertraline	Open-angle glaucoma	hoi	NA	CCAE	109481	164731	99072805	135073769	106	78	1.29319942745236	0.957567414675065	1.75446099706333	0.0960126191440184	1.96399070420928	0.911452003966887	4.4291605364215	0.11211341684144
Main	Nortriptyline	Electroconvulsive therapy	Open-angle glaucoma	hoi	NA	CCAE	29092	3697	3560528	146640	4	0	23496549449131.3	NA	NA	NA	NA	NA	NA	NA
Main	Citalopram	Psychotherapy	Open-angle glaucoma	hoi	NA	CCAE	92099	547634	15052705	52404879	15	32	1.66057207664881	0.866549482211593	3.04235789961302	0.11342170247441	1.70863256036755	0.712654808231148	4.25818555621657	0.232284595369712
Main	Psychotherapy	Nortriptyline	Open-angle glaucoma	hoi	NA	CCAE	589538	19924	56163065	2431954	32	4	0.392613828999642	0.154256433998325	1.32660915347005	0.0885335020072466	0.526816188357339	0.130836521292111	2.07062399414878	0.376350575204556
Sensitivity	Sertraline	Psychotherapy	Open-angle glaucoma	hoi	NA	CCAE	110623	528426	89111098	603954532	63	369	1.2816054666039	0.923571837318831	1.74879070255928	0.127658200114479	2.68966415343959	1.07853926755377	6.65262403755454	0.0478674978294833
Main	Trazodone	vilazodone	Open-angle glaucoma	hoi	NA	CCAE	103285	16195	9526614	2608410	7	3	0.69049050887943	0.117204473060119	4.77623980470352	0.695372791096869	0.640911123486158	0.0987418264675515	4.20076226090598	0.639585294157225
Sensitivity	Psychotherapy	Desvenlafaxine	Open-angle glaucoma	hoi	NA	CCAE	417215	26669	375985705	21222826	174	16	0.80716791529012	0.405967899607584	1.78033759799812	0.570000290372109	0.219741546571471	0.00732875028697595	7.56688289766891	0.367061787233039
Sensitivity	Sertraline	venlafaxine	Open-angle glaucoma	hoi	NA	CCAE	164731	109481	135073769	99072805	78	106	0.773275937780168	0.569975623096683	1.04431289606835	0.0960126191440184	0.532429306611821	0.22902505985549	1.25083817253379	0.11211341684144
Main	vilazodone	venlafaxine	Open-angle glaucoma	hoi	NA	CCAE	17918	58072	2949596	10356790	3	8	0.931166220423479	0.184014151759429	3.82223005366731	0.926574859059894	0.87362028430125	0.190940301519013	4.05081904756999	0.867019437857987
Main	Fluoxetine	Doxepin	Open-angle glaucoma	hoi	NA	CCAE	149101	18925	24949489	1618499	8	1	1.91808681957515	0.28633487399485	37.9924620019651	0.601437643277816	2.02477413934987	0.149122943966891	33.3091079026162	0.598920490857305
Main	Desvenlafaxine	Psychotherapy	Open-angle glaucoma	hoi	NA	CCAE	26669	417215	5810992	40109484	4	18	1.1154442947501	0.251170509625295	4.16997740153026	0.878846156409353	1.3668505174798	0.33454401472071	5.60244938531284	0.658699220036826
Sensitivity	Nortriptyline	Mirtazapine	Open-angle glaucoma	hoi	NA	CCAE	26463	69256	24680532	56669461	21	52	0.963716663127279	0.488403298596486	1.79721961395153	0.911460762391506	0.759921416155155	0.0752733349564946	9.69247837670833	0.77185588182943
Main	Paroxetine	Escitalopram	Open-angle glaucoma	hoi	NA	CCAE	7594	195711	1587703	34987503	2	37	1.45858308709456	0.222275710315044	5.50538331522132	0.644792150367715	1.55612053933834	0.315758663860596	NA	0.594886194943362
Main	Escitalopram	Electroconvulsive therapy	Open-angle glaucoma	hoi	NA	CCAE	196082	3281	35070427	130508	37	0	951252962172.535	NA	NA	NA	NA	NA	NA	NA
Sensitivity	Paroxetine	duloxetine	Open-angle glaucoma	hoi	NA	CCAE	7723	134752	7050058	123182955	4	121	0.73337239947833	0.217785246959366	1.84676808834397	0.569599160713965	0.532595207450442	0.0284983914703032	10.2096404617729	0.642839471607077
Main	Escitalopram	Citalopram	Open-angle glaucoma	hoi	NA	CCAE	176112	119381	31421844	19979283	31	14	1.16888829879537	0.587866185739222	2.41862859997923	0.665396277875897	1.19466582556819	0.585888678980461	2.46798377039146	0.628231619773656
Sensitivity	Amitriptyline	Nortriptyline	Open-angle glaucoma	hoi	NA	CCAE	50659	25984	45058001	23902057	40	18	1.14944582511952	0.644847961764314	2.12408708616713	0.646956427929063	1.92990532159519	0.179893483209407	30.1114532588137	0.641942422537717
Sensitivity	Trazodone	Amitriptyline	Open-angle glaucoma	hoi	NA	CCAE	178187	43168	142192602	37198844	105	36	1.03228331749343	0.671250101775619	1.6134971461508	0.887069172282746	1.20989358711814	0.225056602660429	6.27645810252491	0.906368735716309
Sensitivity	Escitalopram	duloxetine	Open-angle glaucoma	hoi	NA	CCAE	156783	114767	120574909	99545138	71	88	0.921881514739055	0.649747084745944	1.30366613378524	0.64704333294641	0.941629038030496	0.372918710835857	2.44361830844928	0.79077213783651
Sensitivity	Citalopram	Bupropion	Open-angle glaucoma	hoi	NA	CCAE	116521	208393	101742969	173480969	67	142	0.876583866899305	0.636084972883823	1.19767468841374	0.414522413652781	0.717175252808106	0.27745635433551	1.93213497076954	0.418786885207881
Main	Fluoxetine	Citalopram	Open-angle glaucoma	hoi	NA	CCAE	136532	128721	23198979	21910556	9	16	0.634157504754744	0.262182753330537	1.44416674216671	0.295390876352529	0.677563292080147	0.289960517672481	1.58472638368785	0.365933920860469
Sensitivity	Electroconvulsive therapy	Trazodone	Open-angle glaucoma	hoi	NA	CCAE	3086	187951	2560413	154083030	4	117	2.04762101447204	0.628253470285024	4.86691658754618	0.169991796063389	NA	NA	NA	0.183166801119925
Sensitivity	Citalopram	Nortriptyline	Open-angle glaucoma	hoi	NA	CCAE	140073	25562	129640690	23269647	83	17	1.45478133408892	0.762444926717531	2.9163018722002	0.273379761433432	3.65973040343675	0.477224162661525	31.6257716410097	0.240645300626293
Sensitivity	Desvenlafaxine	Doxepin	Open-angle glaucoma	hoi	NA	CCAE	41661	17168	35101069	11252870	31	6	3.05923898009562	1.16799933322965	9.0229904726685	0.0320423615109628	17.1149065042636	1.39467133401368	NA	0.0293560067000366
Sensitivity	vilazodone	Citalopram	Open-angle glaucoma	hoi	NA	CCAE	18358	64488	10818839	37432356	8	17	1.43573152421009	0.521746358610501	3.72314966845298	0.470637378355365	2.47842413533656	0.267109234890628	29.3779390267419	0.449518768553281
Sensitivity	Electroconvulsive therapy	duloxetine	Open-angle glaucoma	hoi	NA	CCAE	2741	134818	2048108	123618000	1	120	0.501965189844067	0.0285243583026485	2.24250916393583	0.535912164245706	NA	NA	NA	0.591481478584243
Main	Amitriptyline	Psychotherapy	Open-angle glaucoma	hoi	NA	CCAE	36736	581925	3926150	55496907	6	33	2.47302124026584	0.930715130195938	5.50788217873827	0.0459088692522258	1.75069639093454	0.526103900214859	6.87801100718989	0.376178220908682
Sensitivity	Trazodone	Paroxetine	Open-angle glaucoma	hoi	NA	CCAE	186961	7452	152138864	6836020	115	6	0.962299946725238	0.431255973115112	2.56702388746762	0.932699873122851	0.773991368622613	0.0195115570532138	31.1771511609816	0.854347698824498
Main	Amitriptyline	Doxepin	Open-angle glaucoma	hoi	NA	CCAE	51957	19437	5622282	1660767	5	1	1.3757578317281	0.170820589542118	29.3853663516151	0.808065675015822	1.34024173335672	0.0988466609635627	21.5370741060956	0.822054953541771
Main	duloxetine	venlafaxine	Open-angle glaucoma	hoi	NA	CCAE	119278	95377	24296261	19769698	21	13	0.940688775388363	0.437166626613449	2.07847891717632	0.877823158943511	0.900349033272882	0.412795597065586	1.97370782303906	0.789556237228282
Main	Doxepin	duloxetine	Open-angle glaucoma	hoi	NA	CCAE	16980	132240	1430949	26561519	1	26	0.776605832567126	0.0418261707753167	4.15760974739864	0.829390471384807	0.783494237469346	0.0798051854399528	9.24062735169623	0.83510621268499
Sensitivity	Psychotherapy	Mirtazapine	Open-angle glaucoma	hoi	NA	CCAE	570057	42975	662926011	34492717	392	35	0.824388867652083	0.54825562600036	1.281137888115	0.372460615538862	0.258856338575206	0.0298883891882943	2.28796239704089	0.197831476283087
Sensitivity	Desvenlafaxine	Trazodone	Open-angle glaucoma	hoi	NA	CCAE	34379	148911	27866613	100748665	24	54	1.12795242662812	0.642446921819629	1.94538442289789	0.670110182523292	1.57071271688057	0.41747467891296	6.06312526988904	0.579260078530264
Main	Paroxetine	Doxepin	Open-angle glaucoma	hoi	NA	CCAE	8754	21407	1787571	1824007	2	1	1.11509301243998	0.0384641711088273	55.8166068436784	0.95322535181702	1.08800601004899	0.0256855487961844	51.4901596244749	0.958836882723683
Main	Bupropion	Mirtazapine	Open-angle glaucoma	hoi	NA	CCAE	220862	57286	40576008	6812248	32	9	0.607008122009791	0.272347761148345	1.48461816390541	0.248527242397226	0.596614444483334	0.239597072074182	1.52990435851654	0.276892000164936
Sensitivity	duloxetine	Trazodone	Open-angle glaucoma	hoi	NA	CCAE	108795	155568	94205491	115239507	90	66	1.25174026027807	0.872454351183553	1.80732122262268	0.226843970221331	1.76398386612782	0.716918017428709	4.75403258842037	0.265982495022332
Sensitivity	vilazodone	Sertraline	Open-angle glaucoma	hoi	NA	CCAE	17672	96714	10377183	49681812	6	24	0.702802254667199	0.243903114122859	1.77540828150797	0.486142125297269	0.483587176889853	0.0518312221308799	4.86216823977264	0.50589889656023
Main	Desvenlafaxine	Mirtazapine	Open-angle glaucoma	hoi	NA	CCAE	39255	51271	8910548	5804634	7	7	1.02842727615673	0.230550574682501	4.0875578029874	0.969515878290449	1.06786523151939	0.231651757353324	4.86722557747283	0.92465559698318
Main	Electroconvulsive therapy	Paroxetine	Open-angle glaucoma	hoi	NA	CCAE	4075	8954	162934	1815998	0	2	2.99332002974791e-14	NA	NA	NA	NA	NA	NA	NA
Sensitivity	Amitriptyline	vilazodone	Open-angle glaucoma	hoi	NA	CCAE	26582	19225	14434109	11451124	8	8	0.320272786787293	0.0733415477763629	1.41731799225559	0.131781329610204	0.037771155799361	0.000517272356138619	2.92473517073561	0.129094702565543
Main	Citalopram	Sertraline	Open-angle glaucoma	hoi	NA	CCAE	125118	162903	21506361	28194999	18	23	0.978650716173683	0.50175913522448	1.88996472811408	0.949139815586046	0.981100232456499	0.501184922896304	1.92082573020274	0.960996642613761
Main	Trazodone	Paroxetine	Open-angle glaucoma	hoi	NA	CCAE	186961	7452	19358333	1548816	23	2	0.928353768581093	0.186819716511634	6.90493204596252	0.935658021416169	0.785039788720295	0.132339998283514	4.65668423522023	0.794307672433607
Sensitivity	venlafaxine	Desvenlafaxine	Open-angle glaucoma	hoi	NA	CCAE	78125	36769	50743910	30056460	31	25	1.0219750577273	0.562092675842029	1.87020838775803	0.943493100791848	1.05589607125719	0.254335940356312	4.57141043617395	0.971859314672369
Sensitivity	vilazodone	Escitalopram	Open-angle glaucoma	hoi	NA	CCAE	17068	93585	9944097	45348430	8	23	1.05064446808816	0.412609592225872	2.45740893528976	0.913574187623998	1.1852206166162	0.170964987582069	8.69770564224926	0.900849620250253
Sensitivity	Bupropion	Amitriptyline	Open-angle glaucoma	hoi	NA	CCAE	225819	44111	192576692	37996604	147	35	1.09504643098795	0.70256477735035	1.74975675555666	0.696500938069677	1.50488362538828	0.378082866465691	6.04866742225718	0.631658666243022
Main	Psychotherapy	Citalopram	Open-angle glaucoma	hoi	NA	CCAE	547634	92099	52404879	15052705	32	15	0.602202104962582	0.328692426399668	1.15400218975126	0.11342170247441	0.582875067147695	0.239946157539937	1.32739330756024	0.232284595369712
Sensitivity	Escitalopram	Citalopram	Open-angle glaucoma	hoi	NA	CCAE	176112	119381	150500879	102652608	128	60	1.12333836752911	0.796416203478241	1.59840638463789	0.512830610684689	1.43668923271554	0.508035846905902	4.28750226476479	0.580169011490066
Main	Desvenlafaxine	vilazodone	Open-angle glaucoma	hoi	NA	CCAE	19055	18058	3708314	2939289	2	3	0.680425380002585	0.0883251770029602	4.18899443821876	0.695725571848796	0.715757742658194	0.0966665867411343	NA	0.733260262378565
Main	Electroconvulsive therapy	Sertraline	Open-angle glaucoma	hoi	NA	CCAE	3570	181033	143563	30877073	0	25	3.10297741115409e-13	NA	NA	NA	NA	NA	NA	NA
Main	Desvenlafaxine	Nortriptyline	Open-angle glaucoma	hoi	NA	CCAE	41695	21009	9404756	2443433	8	2	1.89166926793308	0.287714177450601	16.2325299875176	0.535509745657028	2.10867094110726	0.232539826016148	20.6736724556584	0.515219630466585
Sensitivity	Citalopram	Desvenlafaxine	Open-angle glaucoma	hoi	NA	CCAE	111700	38510	87899432	31769359	46	30	0.811989324671151	0.48433897590815	1.37490924361115	0.433938647248855	0.577641475674836	0.130822770916538	2.6492304269005	0.421405775800395
Main	venlafaxine	Sertraline	Open-angle glaucoma	hoi	NA	CCAE	109481	164731	23977865	28209815	24	22	0.873319197255427	0.479614006504896	1.59849865281112	0.659166233898336	0.91049139109384	0.49279743531796	1.69116147231694	0.761620257394962
Main	Electroconvulsive therapy	Mirtazapine	Open-angle glaucoma	hoi	NA	CCAE	3147	71274	125901	8484253	0	13	1.33647986108816e-13	NA	NA	NA	NA	NA	NA	NA
Main	vilazodone	Paroxetine	Open-angle glaucoma	hoi	NA	CCAE	20105	3363	3284696	485482	3	0	2.99297410000464	0.0645158415774098	NA	NA	NA	NA	NA	NA
Main	Escitalopram	venlafaxine	Open-angle glaucoma	hoi	NA	CCAE	177351	103203	31759161	22078033	33	18	1.33083287969194	0.746477709282008	2.44879671008361	0.345653420198881	1.32762663419533	0.725165801986167	2.45134388902746	0.361868552945533
Main	Fluoxetine	Mirtazapine	Open-angle glaucoma	hoi	NA	CCAE	142425	62899	23929400	7586303	9	12	0.490966375823593	0.172933755042324	1.33698848586223	0.17275020272973	0.475241045087579	0.164048512110984	1.39889834887656	0.173521956946491
Sensitivity	Bupropion	Electroconvulsive therapy	Open-angle glaucoma	hoi	NA	CCAE	234490	3056	204215251	2512364	157	5	0.382813934713106	0.174862628837271	1.0784289067554	0.0385517318206227	0.0988612641521046	0.00746404460165587	1.38632355280803	0.0782235603184411
Main	Paroxetine	duloxetine	Open-angle glaucoma	hoi	NA	CCAE	7723	134752	1584006	27141051	2	27	1.26618958945136	0.186527489285442	5.15127721573081	0.780404227457655	1.38842052352133	0.265261091098989	7.48516211961416	0.698577404085057
Sensitivity	Mirtazapine	Paroxetine	Open-angle glaucoma	hoi	NA	CCAE	71004	8255	58504575	7735304	50	6	0.694036388439922	0.251296750707566	2.38550094361779	0.524677451487618	0.27091687008387	NA	19.8745357072794	0.53674001531543
Sensitivity	Doxepin	Citalopram	Open-angle glaucoma	hoi	NA	CCAE	18976	141345	14543908	131777216	12	86	0.85462006137653	0.395014640822771	1.71466245757493	0.674866920391269	0.461467081503873	0.00943933171252718	NA	0.676517602269235
Sensitivity	Sertraline	Citalopram	Open-angle glaucoma	hoi	NA	CCAE	162903	125118	133658105	112565297	84	76	0.944187604513817	0.677312988836829	1.31657610268415	0.734831276580931	0.904493644579368	0.361579529748818	2.33435101988563	0.73404400892226
Sensitivity	Sertraline	Mirtazapine	Open-angle glaucoma	hoi	NA	CCAE	170699	61201	144047937	49242260	88	49	1.05261669006658	0.714144120120571	1.56544714129365	0.797861283445403	1.14836703597191	0.392981555975684	3.4614590490328	0.896270965510826
Sensitivity	Citalopram	Amitriptyline	Open-angle glaucoma	hoi	NA	CCAE	137069	47229	126060400	41340355	80	40	0.654502408587912	0.45073946069524	0.965747566154063	0.0292194693446415	0.807085302129035	0.113747730577334	5.60522738830391	0.760974481711609
Sensitivity	venlafaxine	Doxepin	Open-angle glaucoma	hoi	NA	CCAE	123638	18744	115359875	14386389	118	11	1.52431501150774	0.80345776416264	3.19530583029458	0.231320120532456	3.02576025321315	0.529858733988203	NA	0.235078124075362
Main	venlafaxine	Escitalopram	Open-angle glaucoma	hoi	NA	CCAE	103203	177351	22078033	31759161	18	33	0.751409147804854	0.408363828602929	1.33962473033768	0.345653420198881	0.755914730517427	0.416987706038274	1.3757837763048	0.361868552945533
Sensitivity	venlafaxine	Paroxetine	Open-angle glaucoma	hoi	NA	CCAE	124432	8056	115506207	7468853	113	6	0.984414504212246	0.433891389041618	2.69079220525616	0.973081651571149	1.02704001141639	0.0992822403749518	10.777114019616	0.967493213529607
Sensitivity	Fluoxetine	venlafaxine	Open-angle glaucoma	hoi	NA	CCAE	136973	111691	113085002	101918274	52	101	0.722275782215771	0.504344902336737	1.02263894613825	0.0712030075795005	0.440978231387144	0.155536916027934	1.26714991078425	0.0974426842398452
Main	Mirtazapine	Desvenlafaxine	Open-angle glaucoma	hoi	NA	CCAE	51271	39255	5804634	8910548	7	7	0.972358496496744	0.244644858421121	4.33744310278616	0.969515878290449	0.934580256751048	0.21902700222152	4.18666354490343	0.92465559698318
Sensitivity	Bupropion	Doxepin	Open-angle glaucoma	hoi	NA	CCAE	231334	17104	200036760	13001370	152	11	1.33401975802093	0.713055970193331	2.75905165808468	0.40376483676392	2.46406834942273	0.358556202986469	24.2693319430493	0.396873883140107
Main	Amitriptyline	Fluoxetine	Open-angle glaucoma	hoi	NA	CCAE	47602	145251	5205739	24291833	5	10	0.810243725453043	0.189891970591745	3.22553465995574	0.770888247985194	0.757428113561475	0.188065743287624	3.13802629515725	0.698283022912668
Sensitivity	Citalopram	duloxetine	Open-angle glaucoma	hoi	NA	CCAE	122160	121817	104126967	107561562	57	108	0.928549531728916	0.63764792208138	1.33816212357006	0.695044226478702	0.998794326738425	0.326960902078587	3.09430658764463	0.886011990886283
Main	Paroxetine	venlafaxine	Open-angle glaucoma	hoi	NA	CCAE	8056	124432	1660059	26452329	2	24	1.42356752906701	0.166185098712118	7.1001440600663	0.712350847130272	1.36316072137775	0.196824964099771	NA	0.749278979251382
Main	venlafaxine	Trazodone	Open-angle glaucoma	hoi	NA	CCAE	102284	164939	21498688	16822415	19	18	0.749542996705678	0.349154336837882	1.61286048466269	0.460213734177872	0.82675019428048	0.371003508582047	1.85682548361884	0.648366591613737
Main	Nortriptyline	venlafaxine	Open-angle glaucoma	hoi	NA	CCAE	25166	122204	3123358	26050208	3	23	1.37854803606498	0.290446006818852	4.50202987099548	0.646139815384771	1.34374183327684	0.347323679509806	5.32372544740498	0.6764144806244
Sensitivity	Citalopram	Doxepin	Open-angle glaucoma	hoi	NA	CCAE	141345	18976	131777216	14543908	86	12	1.17011060843728	0.583205164131437	2.53155173670807	0.674866920391269	1.70883435166706	0.181807613336783	NA	0.676517602269235
Main	Bupropion	Psychotherapy	Open-angle glaucoma	hoi	NA	CCAE	148759	512785	25920632	48006342	19	32	0.787105966444481	0.326614519630995	1.80435658931409	0.582980625436496	0.908378613037822	0.376507755545835	2.25646673357387	0.827153235705297
Main	Desvenlafaxine	Paroxetine	Open-angle glaucoma	hoi	NA	CCAE	42483	7812	9609470	1613662	8	2	0.567518008694955	0.121852528543659	4.19624505181002	0.530374997919781	0.575956871346691	0.103144200422744	3.21613038731016	0.534841587853467
Main	Fluoxetine	Psychotherapy	Open-angle glaucoma	hoi	NA	CCAE	93553	541234	14987649	51445974	9	32	0.925798479390732	0.412778291475725	1.87548083981842	0.841749579757041	1.02111960482525	0.42137483777928	2.55428952520627	0.947585591336138
Sensitivity	Doxepin	Bupropion	Open-angle glaucoma	hoi	NA	CCAE	17104	231334	13001370	200036760	11	152	0.749614084789525	0.362443376900813	1.40241445524798	0.40376483676392	0.246489811884985	0.00920378900746935	NA	0.396873883140107
Sensitivity	Electroconvulsive therapy	Paroxetine	Open-angle glaucoma	hoi	NA	CCAE	4075	8954	3487735	8524251	4	6	1.70610432032532	0.435700210158301	5.97920360178699	0.423975352690787	NA	NA	NA	0.429514126626296
Sensitivity	Escitalopram	Electroconvulsive therapy	Open-angle glaucoma	hoi	NA	CCAE	196082	3281	178153754	2615215	146	2	1.05510751305304	0.336725170408839	6.38187431797195	0.94301984975687	1.65197322057159	0.0282512613271092	91.6862515665747	0.834675704075563
Main	Paroxetine	Sertraline	Open-angle glaucoma	hoi	NA	CCAE	7813	179580	1644536	30545485	2	24	1.0616325527426	0.143258784638148	4.54590336695033	0.945936641931452	1.15302768818461	0.205054003561382	NA	0.866914976801337
Sensitivity	Amitriptyline	Sertraline	Open-angle glaucoma	hoi	NA	CCAE	46466	174095	40803949	145851394	34	84	1.4528424834705	0.963291417204532	2.14315838924175	0.0671070233786817	1.16892536806069	0.090933106776813	31.1138603603024	0.930839484755868
Main	Citalopram	Amitriptyline	Open-angle glaucoma	hoi	NA	CCAE	137069	47229	22997120	5088956	15	5	0.691199694437503	0.266352522786406	2.13373264652267	0.486581939924251	1.01982035327409	0.292281294392915	3.63780556141366	0.950815029251253
Sensitivity	Trazodone	Bupropion	Open-angle glaucoma	hoi	NA	CCAE	148312	194994	113714471	162553568	88	129	1.05696329534754	0.783087446663568	1.41993180726832	0.715180113312593	1.17917994417799	0.361046132727793	4.17010163943758	0.886293043963242
Main	Fluoxetine	vilazodone	Open-angle glaucoma	hoi	NA	CCAE	80756	17550	12361375	2919997	2	1	0.363306461143143	0.0347329100541029	7.82350772098115	0.463766458468985	0.386961941703181	0.0240617240587285	6.34746520885385	0.498944488073686
Sensitivity	Trazodone	Electroconvulsive therapy	Open-angle glaucoma	hoi	NA	CCAE	187951	3086	154083030	2560413	117	4	0.488371623914908	0.205468900485961	1.59171424798708	0.169991796063389	0.0622594491906315	0.000769103523171888	3.96637358151564	0.183166801119925
Sensitivity	Psychotherapy	venlafaxine	Open-angle glaucoma	hoi	NA	CCAE	553134	79962	633106849	71854966	357	78	0.518375641575647	0.408117397577201	0.66678644323705	1.54975627220111e-07	0.082779621035243	0.00746719871645729	0.782051089176238	0.0326006620628205
Main	Amitriptyline	Mirtazapine	Open-angle glaucoma	hoi	NA	CCAE	49416	67545	5345737	8111946	4	12	0.309812229569728	0.0624830494415298	1.3377201552658	0.133818460914583	0.284920512221756	0.0615171965932792	1.34739985664853	0.111796643124627
Main	Bupropion	Amitriptyline	Open-angle glaucoma	hoi	NA	CCAE	225819	44111	41336957	4736751	34	4	1.27865051626839	0.431625398814419	4.89365975347889	0.691498607238821	1.31625318620212	0.371483727506328	4.80341412267827	0.669231410558453
Main	Bupropion	Escitalopram	Open-angle glaucoma	hoi	NA	CCAE	195079	161094	35814784	27752087	30	28	0.901833734567539	0.485899243474707	1.69034359397025	0.745269657224188	0.886525965145505	0.46961885946374	1.6837510084828	0.714082320995441
Sensitivity	Paroxetine	Fluoxetine	Open-angle glaucoma	hoi	NA	CCAE	7957	149915	7363317	127586251	5	69	0.996709232787495	0.327769404269064	2.43756065774782	0.994861917234877	1.1059916373966	0.067099443215964	NA	0.978900271660239
Main	Trazodone	Escitalopram	Open-angle glaucoma	hoi	NA	CCAE	156242	165932	16214863	29421590	20	32	1.03315056735238	0.510820916271938	2.04996380854132	0.926697470356602	0.955635140532792	0.471089148200954	1.95701066757812	0.894617272163626
Sensitivity	Psychotherapy	Amitriptyline	Open-angle glaucoma	hoi	NA	CCAE	581925	36736	673044570	32095399	394	29	0.640671204276886	0.447691953223844	0.955139404629458	0.0212638676860519	0.618157133720803	0.0190144305488671	14.1544576917714	0.747332549296425
Sensitivity	Sertraline	Electroconvulsive therapy	Open-angle glaucoma	hoi	NA	CCAE	181033	3570	155299567	3037925	93	4	0.45619840121572	0.190921627971356	1.49116338611405	0.134461604955036	0.188977116849315	0.00793536656757182	4.56295880685927	0.286999149448894
Sensitivity	Mirtazapine	duloxetine	Open-angle glaucoma	hoi	NA	CCAE	55362	124718	39562119	112022547	27	108	0.757645710550877	0.462805733018622	1.20526801107262	0.255688960677322	0.446949413584179	0.0862381487622775	2.59684856616873	0.319619001781399
Sensitivity	duloxetine	Sertraline	Open-angle glaucoma	hoi	NA	CCAE	119090	153000	105325224	116021468	109	56	1.11539148363227	0.782611244771089	1.60630513117765	0.551621036877291	1.27188431762538	0.519211835978347	3.31148363916062	0.691132456252856
Main	Trazodone	Mirtazapine	Open-angle glaucoma	hoi	NA	CCAE	171801	54908	17779356	6673886	21	9	1.01930486551093	0.432954804148853	2.55336713737436	0.966309100268691	0.926633395701601	0.379032101429862	2.28213071710042	0.869759659037702
Main	Citalopram	Paroxetine	Open-angle glaucoma	hoi	NA	CCAE	141775	8142	23758680	1701479	17	2	1.33944566952797	0.327006989081152	9.20970802890905	0.731445901193912	1.23264945130057	0.230754751495183	6.58458310725258	0.800949622422521
Main	Escitalopram	Trazodone	Open-angle glaucoma	hoi	NA	CCAE	165932	156242	29421590	16214863	32	20	0.967913130573665	0.487813490088668	1.95763322946558	0.926697470356602	1.05207877707384	0.506303254677951	2.19334735657185	0.894617272163626
Main	Nortriptyline	duloxetine	Open-angle glaucoma	hoi	NA	CCAE	22009	130236	2611783	26229074	2	26	0.90320123214785	0.135655862752394	3.43084085243178	0.901679746847391	0.925119768680824	0.173913474347851	4.79548688505001	0.932299413685854
Sensitivity	vilazodone	Doxepin	Open-angle glaucoma	hoi	NA	CCAE	19580	13037	11719460	6978986	8	4	2.15727958862967	0.542846759758528	9.72503875620571	0.296288416725579	5.26627896393276	0.25142275044801	109.987439289771	0.293847474383088
Main	vilazodone	Fluoxetine	Open-angle glaucoma	hoi	NA	CCAE	17550	80756	2919997	12361375	1	2	2.75249715310182	0.127819903253651	28.7911378125909	0.463766458468985	2.52939999312447	0.167661298954879	NA	0.498944488073686
Sensitivity	Trazodone	Doxepin	Open-angle glaucoma	hoi	NA	CCAE	183458	15912	148961367	12228415	112	9	1.55146536232183	0.812252081080614	3.35526679179959	0.224854824228468	5.06082803549239	0.388543449130284	90.7279170791111	0.240238436913917
Main	Nortriptyline	vilazodone	Open-angle glaucoma	hoi	NA	CCAE	14308	19622	1553837	3208291	1	2	1.01169574354771	0.0355382159586183	16.1203887110143	0.994054893460969	1.01524691256685	0.0482477405087583	23.4904531811193	0.98525923327429
Sensitivity	duloxetine	vilazodone	Open-angle glaucoma	hoi	NA	CCAE	58632	17006	30445696	9841794	31	7	1.17906301844584	0.513796031027174	3.06586008577766	0.717742908991328	1.404525626402	0.226081864837711	9.14134862518069	0.757983807705732
Sensitivity	venlafaxine	Nortriptyline	Open-angle glaucoma	hoi	NA	CCAE	122204	25166	112979354	22832483	112	16	1.38133579568984	0.780091323822115	2.61780324248363	0.295574157923488	2.59199038815231	0.536240017566566	13.7556303567312	0.270331309282701
Sensitivity	Fluoxetine	Sertraline	Open-angle glaucoma	hoi	NA	CCAE	131744	161726	108770600	134142694	56	80	0.948458628752996	0.664303595417031	1.34528633447178	0.768781595345412	0.9507785515954	0.347553874596266	2.62066916377584	0.808206664753384
Main	venlafaxine	Desvenlafaxine	Open-angle glaucoma	hoi	NA	CCAE	78125	36769	14990796	8283086	9	5	0.990861036010923	0.290040929638194	3.71322086773921	0.988738009939877	0.980995743319447	0.276356830697537	NA	0.975930932878947
Main	Bupropion	Trazodone	Open-angle glaucoma	hoi	NA	CCAE	194994	148312	35455301	15034769	28	16	0.91473342879839	0.445262893115589	1.9453657942379	0.812715687631495	1.00230267460538	0.459677717143568	2.21083614440954	0.968940816870891
Sensitivity	Nortriptyline	Escitalopram	Open-angle glaucoma	hoi	NA	CCAE	24827	192693	22135589	172628044	15	141	0.677364236248431	0.359938708195034	1.20089268145517	0.205036210600218	0.242861058374623	0.0242838207718263	2.91296745424647	0.234841844907629
Sensitivity	Doxepin	Desvenlafaxine	Open-angle glaucoma	hoi	NA	CCAE	17168	41661	11252870	35101069	6	31	0.326878680124801	0.11082800131831	0.856164872316226	0.0320423615109628	0.00648729600025031	6.73799489979644e-05	0.628458518672857	0.0293560067000366
Sensitivity	Nortriptyline	Paroxetine	Open-angle glaucoma	hoi	NA	CCAE	29252	8760	27724248	8272005	23	6	1.07485790607867	0.313285433893451	3.82925330205173	0.909999031532451	1.20465044775716	0.0161252251086202	115.470289447304	0.959613965594576
Main	venlafaxine	Psychotherapy	Open-angle glaucoma	hoi	NA	CCAE	79962	553134	16451957	52537537	18	33	1.59180572437936	0.859736796786587	2.85779838738996	0.12925358300984	1.57953376652401	0.723034406810058	3.52092397746241	0.25457208725466
Main	Sertraline	Desvenlafaxine	Open-angle glaucoma	hoi	NA	CCAE	135700	37554	22425177	8631742	16	7	1.24718092946337	0.460455530377362	3.66839938425716	0.676516834997171	1.1847997834464	0.420094529184502	3.36608198243535	0.750762518919104
Main	Citalopram	venlafaxine	Open-angle glaucoma	hoi	NA	CCAE	129365	111887	21728136	24167417	15	21	1.11873997506994	0.516352092906551	2.36585191856208	0.772611757811934	1.09306583424066	0.504292157947898	2.38400307139484	0.822949738048895
Sensitivity	Bupropion	Mirtazapine	Open-angle glaucoma	hoi	NA	CCAE	220862	57286	189310997	45089617	146	44	1.04989945491205	0.72455670647322	1.54811733152213	0.801497825315071	1.19699482384718	0.370047632186409	4.41276147093351	0.848613509650719
Main	Trazodone	Psychotherapy	Open-angle glaucoma	hoi	NA	CCAE	115058	525467	11840895	50100231	15	29	2.07304571262781	1.07750085890151	3.82762303577257	0.0241697827548526	1.69190773281151	0.635743670072448	4.46201443763573	0.293410552901499
Main	vilazodone	Nortriptyline	Open-angle glaucoma	hoi	NA	CCAE	19622	14308	3208291	1553837	2	1	0.988439465499087	0.0620332436101089	28.1387225842858	0.994054893460969	0.982254790606935	0.0456432437488002	22.4404875835768	0.98525923327429
Main	Desvenlafaxine	Amitriptyline	Open-angle glaucoma	hoi	NA	CCAE	40508	38141	9155425	4048307	7	3	2.10144336630811	0.343204676872671	15.8483340374485	0.447513560627775	2.23246285966511	0.303228655342012	16.7544996420851	0.433210615934636
Sensitivity	Citalopram	Fluoxetine	Open-angle glaucoma	hoi	NA	CCAE	128721	136532	117028832	112399219	78	64	1.01043858755911	0.715315280251109	1.43286799302785	0.9532748156534	1.06228176416839	0.377508774964096	3.06100470113419	0.979302004812135
Sensitivity	vilazodone	Bupropion	Open-angle glaucoma	hoi	NA	CCAE	15078	122036	8508089	63738878	8	34	1.2185792662078	0.498244513535717	2.68156615121255	0.645216256187735	1.5306201403878	0.240074386297288	10.5336882788403	0.688258574334754
Sensitivity	Citalopram	Trazodone	Open-angle glaucoma	hoi	NA	CCAE	117235	162413	105425699	127190964	69	97	0.885912287151658	0.6145243151279	1.27332181726003	0.514539115605405	0.843105467141984	0.287360818012088	2.5340634270383	0.65519518745591
Sensitivity	Trazodone	Escitalopram	Open-angle glaucoma	hoi	NA	CCAE	156242	165932	121537047	144412841	90	122	1.0680190794296	0.766198371829807	1.48100659380297	0.695494326838171	1.30960240736153	0.330514395395447	5.55054596209895	0.795082543188551
Sensitivity	venlafaxine	Amitriptyline	Open-angle glaucoma	hoi	NA	CCAE	119403	47034	109319492	41025863	107	32	1.6590222003705	1.04161769732679	2.70812992193913	0.0378170248073669	3.99320643627327	1.11449919858752	14.0987474976641	0.0436625201423383
Sensitivity	Fluoxetine	Escitalopram	Open-angle glaucoma	hoi	NA	CCAE	129824	177366	104313232	156021332	46	133	0.770124395675945	0.532491407570344	1.09608985669566	0.156113868416409	0.556841472669195	0.187128106146756	1.62310190319917	0.223685963325552
Sensitivity	Amitriptyline	Trazodone	Open-angle glaucoma	hoi	NA	CCAE	43168	178187	37198844	142192602	36	105	0.968726301252432	0.619771781056834	1.48975768846032	0.887069172282746	0.96014710559756	0.179882367655499	6.80293780046946	0.906368735716309
Sensitivity	Amitriptyline	Bupropion	Open-angle glaucoma	hoi	NA	CCAE	44111	225819	37996604	192576692	35	147	0.913203286821181	0.571508009227182	1.42335629715369	0.696500938069677	0.669135620076059	0.107615840783237	5.38725632380091	0.631658666243022
Main	duloxetine	Nortriptyline	Open-angle glaucoma	hoi	NA	CCAE	130236	22009	26229074	2611783	26	2	1.1071729802914	0.291473735743586	7.37159441332255	0.901679746847391	1.08485360024102	0.19633819575714	6.18061100439292	0.932299413685854
Main	Trazodone	Desvenlafaxine	Open-angle glaucoma	hoi	NA	CCAE	148911	34379	14980590	7716639	10	7	0.398067933721284	0.116484268237874	1.48496972902647	0.156029612154899	0.345941106836403	0.0961542901400569	1.25379098556106	0.106982707101517
Main	Paroxetine	Desvenlafaxine	Open-angle glaucoma	hoi	NA	CCAE	7812	42483	1613662	9609470	2	8	1.76205862136352	0.23830829411849	8.20664135534706	0.530374997919781	1.77814120214308	0.300101672361502	11.1778240984263	0.534841587853467
Main	Nortriptyline	Fluoxetine	Open-angle glaucoma	hoi	NA	CCAE	25573	147891	3183609	24685840	4	9	3.51856952290055	0.950742579866413	10.8441829034289	0.0427684063163385	2.20571733265267	0.543017668153095	9.00480525592453	0.264597483719242
Sensitivity	Amitriptyline	Psychotherapy	Open-angle glaucoma	hoi	NA	CCAE	36736	581925	32095399	673044570	29	394	1.56086303446193	1.04696758939387	2.23367874450047	0.0212638676860519	1.81149395792151	0.094476476517955	49.0871529025809	0.747332549296425
Sensitivity	Doxepin	Escitalopram	Open-angle glaucoma	hoi	NA	CCAE	18040	193657	13447300	174598141	10	141	0.612114029576599	0.287986359915114	1.17769331192744	0.171901023751388	0.0858008900613126	0.00307152026384023	NA	0.147454168620922
Sensitivity	Escitalopram	Fluoxetine	Open-angle glaucoma	hoi	NA	CCAE	177366	129824	156021332	104313232	133	46	1.29849152372623	0.912333960478988	1.87796457517091	0.156113868416409	1.98916986470977	0.730485426491237	5.81205618124873	0.223685963325552
Sensitivity	Electroconvulsive therapy	Fluoxetine	Open-angle glaucoma	hoi	NA	CCAE	3458	150977	2964723	129775616	4	69	2.5299942278831	0.770045599224158	6.10606889196647	0.0788750556317619	NA	NA	NA	0.201037858274377
Main	Escitalopram	duloxetine	Open-angle glaucoma	hoi	NA	CCAE	156783	114767	26860806	23399598	21	25	1.33149179820369	0.688000395066195	2.55222182981312	0.391947555768858	1.39634722849593	0.717280285845628	2.736982469011	0.32948101057865
Sensitivity	Doxepin	Sertraline	Open-angle glaucoma	hoi	NA	CCAE	18582	178735	14425270	152258992	13	92	1.03479248059315	0.509161172216311	1.9511360479691	0.92050693892519	1.22800875131692	0.0317026826104957	NA	0.931200833065088
Sensitivity	vilazodone	Psychotherapy	Open-angle glaucoma	hoi	NA	CCAE	11926	258355	6600983	168662931	5	76	1.44263035840039	0.460639841754098	3.78460189077298	0.495184225161239	2.71844774427848	0.277786082661707	26.591089814588	0.422881886156385
Main	Citalopram	Nortriptyline	Open-angle glaucoma	hoi	NA	CCAE	140073	25562	23451547	3177896	17	4	0.557575915466829	0.170677531694545	2.17890389512229	0.368594617450562	0.556964725909412	0.147139194579443	2.17566020566513	0.393503851564562
Main	Doxepin	Electroconvulsive therapy	Open-angle glaucoma	hoi	NA	CCAE	21544	4001	1836237	160874	1	0	NA	NA	NA	NA	NA	NA	NA	NA
Main	Psychotherapy	Trazodone	Open-angle glaucoma	hoi	NA	CCAE	525467	115058	50100231	11840895	29	15	0.482382030414752	0.26125874744041	0.928073506149665	0.0241697827548526	0.58136344633994	0.205419657324441	1.43698284269572	0.293410552901499
Main	duloxetine	Desvenlafaxine	Open-angle glaucoma	hoi	NA	CCAE	91694	35200	17784019	7913588	20	5	1.30205208544883	0.490043482057063	4.10480298142421	0.626407428893916	1.20602869497911	0.416854691319163	3.50067484347656	0.731108117808037
Sensitivity	Electroconvulsive therapy	Escitalopram	Open-angle glaucoma	hoi	NA	CCAE	3281	196082	2615215	178153754	2	146	0.947770713058822	0.156693778375407	2.96978096049618	0.94301984975687	NA	NA	NA	0.834675704075563
Sensitivity	Mirtazapine	Sertraline	Open-angle glaucoma	hoi	NA	CCAE	61201	170699	49242260	144047937	49	88	0.950013437404979	0.638795123528492	1.40027757958879	0.797861283445403	0.961268114227808	0.227978671838486	5.20306109976544	0.896270965510826
Sensitivity	Escitalopram	Sertraline	Open-angle glaucoma	hoi	NA	CCAE	172709	154373	150633908	122829111	137	75	1.07634568669413	0.80583949224768	1.44862964857125	0.622908321821901	1.26536767409918	0.570202765017393	2.90781687595759	0.675218938603213
Main	Paroxetine	vilazodone	Open-angle glaucoma	hoi	NA	CCAE	3363	20105	485482	3284696	0	3	0.334115821449457	NA	15.500069061335	NA	NA	NA	NA	NA
Main	Electroconvulsive therapy	Amitriptyline	Open-angle glaucoma	hoi	NA	CCAE	3925	53960	156823	5846756	0	6	1.33737428356029e-13	NA	13.2450224989424	NA	NA	NA	NA	NA
Sensitivity	Desvenlafaxine	vilazodone	Open-angle glaucoma	hoi	NA	CCAE	19055	18058	11164522	10544696	7	5	1.64410192624093	0.507937931797711	5.7110620318727	0.420575046953193	3.26007999077953	0.241821499654007	NA	0.400053245635464
Sensitivity	Bupropion	Trazodone	Open-angle glaucoma	hoi	NA	CCAE	194994	148312	162553568	113714471	129	88	0.946106647602356	0.704259172786481	1.27699659119887	0.715180113312593	1.00504610820807	0.441537729069255	2.37365368593191	0.886293043963242
Sensitivity	vilazodone	duloxetine	Open-angle glaucoma	hoi	NA	CCAE	17006	58632	9841794	30445696	7	31	0.848131087444445	0.326172745011731	1.9462976348821	0.717742908991328	0.777094867620834	0.110480663735835	5.55123361416364	0.757983807705732
Sensitivity	vilazodone	Nortriptyline	Open-angle glaucoma	hoi	NA	CCAE	19622	14308	11728829	7770991	7	6	1.4123999227043	0.313206129173055	7.36824654420865	0.668222891902672	2.25107139106137	0.0724238470138576	NA	0.658972995697122
Sensitivity	Trazodone	venlafaxine	Open-angle glaucoma	hoi	NA	CCAE	164939	102284	129866903	91985380	95	91	0.921371265797326	0.666247209608971	1.27375044452636	0.620358549206031	0.707611020724499	0.18821814325893	2.85660861673609	0.544422910449538
Sensitivity	vilazodone	Mirtazapine	Open-angle glaucoma	hoi	NA	CCAE	18443	36245	10950973	18129303	7	16	0.989437051946985	0.322100447753476	2.81496803561972	0.984680213758734	0.941042693392331	0.0856302965206483	NA	0.937933122122516
Sensitivity	Psychotherapy	duloxetine	Open-angle glaucoma	hoi	NA	CCAE	502861	87726	525091471	76489877	262	76	0.906727180130816	0.627189641952881	1.33412487826724	0.611095364507724	0.53126530767298	0.0817573418411302	3.69823606638192	0.466790208269194
Main	Citalopram	Escitalopram	Open-angle glaucoma	hoi	NA	CCAE	119381	176112	19979283	31421844	14	31	0.855513739876238	0.413457444441279	1.70106739298593	0.665396277875897	0.835546333324058	0.404374161321974	1.74266952997297	0.628231619773656
Main	Nortriptyline	Desvenlafaxine	Open-angle glaucoma	hoi	NA	CCAE	21009	41695	2443433	9404756	2	8	0.528633634299427	0.0616046913678259	3.47567161570164	0.535509745657028	0.515732750856043	0.0712371919123141	3.88699959700573	0.515219630466585
Sensitivity	Fluoxetine	Trazodone	Open-angle glaucoma	hoi	NA	CCAE	124473	161847	102373096	128786066	56	101	0.829648108458523	0.570448727357889	1.19528829107898	0.322346876225186	0.700777186926767	0.247307163081742	2.0321331354856	0.431762839988325
Main	Citalopram	Fluoxetine	Open-angle glaucoma	hoi	NA	CCAE	128721	136532	21910556	23198979	16	9	1.57689531780712	0.692440817810055	3.81413341379968	0.295390876352529	1.48278317431219	0.62643733426377	3.52136979614033	0.365933920860469
Sensitivity	Mirtazapine	Electroconvulsive therapy	Open-angle glaucoma	hoi	NA	CCAE	71274	3147	59418197	2647320	52	3	0.773661076040881	0.285030944887505	3.17800725269118	0.676563571750986	0.441452743066513	0.00550502836565792	36.4562568392576	0.693905321727755
Sensitivity	Desvenlafaxine	venlafaxine	Open-angle glaucoma	hoi	NA	CCAE	36769	78125	30056460	50743910	25	31	0.978497461791121	0.53469977278777	1.77906605614808	0.943493100791848	1.07495751030207	0.266038193440969	4.45436229363397	0.971859314672369
Main	Nortriptyline	Citalopram	Open-angle glaucoma	hoi	NA	CCAE	25562	140073	3177896	23451547	4	17	1.79347775300293	0.458946354742221	5.85900200261662	0.368594617450562	1.73549881173489	0.487776714666927	6.44693949657112	0.393503851564562
Sensitivity	Bupropion	venlafaxine	Open-angle glaucoma	hoi	NA	CCAE	210550	101219	175579730	88756883	127	92	0.826419479531853	0.616679432390714	1.11117623651036	0.204364643628627	0.629773638987474	0.263419801176386	1.54240448150335	0.244610359780563
Main	Mirtazapine	Amitriptyline	Open-angle glaucoma	hoi	NA	CCAE	67545	49416	8111946	5345737	12	4	3.22776154249564	0.747540504688967	16.0043405201562	0.133818460914583	3.48042965656449	0.748435849446658	16.662337726254	0.111796643124627
Sensitivity	Nortriptyline	Bupropion	Open-angle glaucoma	hoi	NA	CCAE	23769	230139	21489034	197538478	15	149	0.711097044152405	0.369603766564825	1.27804495151243	0.281372441576609	0.275691236918673	0.0286038149799414	3.04475336758871	0.25452874776864
Sensitivity	Sertraline	Amitriptyline	Open-angle glaucoma	hoi	NA	CCAE	174095	46466	145851394	40803949	84	34	0.688305863421088	0.466601071119993	1.03810745340387	0.0671070233786817	1.04327848819925	0.146295132433643	7.23793862100194	0.930839484755868
Main	Paroxetine	Trazodone	Open-angle glaucoma	hoi	NA	CCAE	7452	186961	1548816	19358333	2	23	1.0771755701799	0.144824017578091	5.35275408116641	0.935658021416169	1.27325907100973	0.213875512603991	8.08298945402016	0.794307672433607
Main	venlafaxine	Mirtazapine	Open-angle glaucoma	hoi	NA	CCAE	115275	61030	24619085	7211690	21	11	0.619612086213518	0.275462915300898	1.45722850091863	0.260016913143056	0.605623922955307	0.251336355003086	1.49541268497294	0.273710987571705
Main	duloxetine	Mirtazapine	Open-angle glaucoma	hoi	NA	CCAE	124718	55362	25256428	6489451	24	9	0.659103246951417	0.272311653267806	1.68728547340887	0.370287950836627	0.656502179375961	0.252987701901902	1.73495078415165	0.397915334625921
Sensitivity	Mirtazapine	venlafaxine	Open-angle glaucoma	hoi	NA	CCAE	61030	115275	48630566	106389133	41	104	0.788364941305951	0.524338365863124	1.16598643151023	0.243469930906069	0.487077961361961	0.109196776696368	2.38550524560957	0.323907995660867
Sensitivity	Paroxetine	Desvenlafaxine	Open-angle glaucoma	hoi	NA	CCAE	7812	42483	7025320	35978569	6	35	0.768002694394166	0.270183607812351	1.87649595873346	0.593417114116852	0.517298225170104	0.0318166019637749	7.47557225965759	0.582523390400438
Sensitivity	Electroconvulsive therapy	Citalopram	Open-angle glaucoma	hoi	NA	CCAE	3696	143526	3139288	134819072	5	89	2.45143742638168	0.863608189573248	5.44196092785355	0.0562019103130522	NA	NA	NA	0.0975395124458
Sensitivity	Citalopram	Sertraline	Open-angle glaucoma	hoi	NA	CCAE	125118	162903	112565297	133658105	76	84	1.05911155285175	0.759545914559185	1.47642229882131	0.734831276580931	1.27497351246725	0.474351617880673	3.53987500574655	0.73404400892226
Main	Escitalopram	Amitriptyline	Open-angle glaucoma	hoi	NA	CCAE	188435	44757	33617338	4828820	34	6	0.82453086628809	0.370287472321046	2.19177596355283	0.670597339110137	1.25036400492635	0.414957078596959	3.75273056063789	0.688858989307572
Sensitivity	Escitalopram	Psychotherapy	Open-angle glaucoma	hoi	NA	CCAE	121112	510380	104930952	564310319	103	325	1.68768022991156	1.34567612780283	2.09874925754993	3.91395246235327e-06	4.48111199202126	1.71793585425654	10.157499083641	0.00613257407176409
Main	Paroxetine	Electroconvulsive therapy	Open-angle glaucoma	hoi	NA	CCAE	8954	4075	1815998	162934	2	0	33407720860512.8	NA	NA	NA	NA	NA	NA	NA
Sensitivity	Escitalopram	Bupropion	Open-angle glaucoma	hoi	NA	CCAE	161094	195079	136155118	157310831	108	109	1.01512179068571	0.748790488988496	1.37678674429813	0.923045959110519	1.07832555462275	0.470095176955584	2.54063210065463	0.963166607063761
Main	Trazodone	Fluoxetine	Open-angle glaucoma	hoi	NA	CCAE	161847	124473	16936043	20623980	21	6	3.11608507325137	1.15707619818728	9.66244637708723	0.0357966435203847	2.71186902800826	0.952388227930229	7.86466077593345	0.0623403580319713
Sensitivity	Escitalopram	Paroxetine	Open-angle glaucoma	hoi	NA	CCAE	195711	7594	177187498	6959756	147	5	1.09074960678574	0.472787130770684	3.16772125719856	0.857927262291446	1.26132972727631	0.0865370759932556	19.7143038160517	0.904048332066801
Main	vilazodone	Escitalopram	Open-angle glaucoma	hoi	NA	CCAE	17068	93585	2835363	14501168	3	10	0.867821355970985	0.181616340402104	3.19616167982437	0.846347681665743	0.843701865049548	0.199429496457147	3.62634737316374	0.819024964405998
Sensitivity	Fluoxetine	Nortriptyline	Open-angle glaucoma	hoi	NA	CCAE	147891	25573	125006492	23517483	70	22	0.605458711949347	0.381553201239432	1.0000597434966	0.0412237703198997	0.710206431115666	0.0605610965113736	8.62564696154777	0.747299304517867
Sensitivity	Trazodone	duloxetine	Open-angle glaucoma	hoi	NA	CCAE	155568	108795	115239507	94205491	66	90	0.798887781861274	0.553305072436907	1.14619177340731	0.226843970221331	0.49624643018403	0.126814882282424	1.99351688024688	0.265982495022332
Sensitivity	vilazodone	Desvenlafaxine	Open-angle glaucoma	hoi	NA	CCAE	18058	19055	10544696	11164522	5	7	0.60823479617617	0.175098781000649	1.96874448116282	0.420575046953193	0.326474795515422	0.0216690836439687	5.04066507049021	0.400053245635464
Sensitivity	duloxetine	Desvenlafaxine	Open-angle glaucoma	hoi	NA	CCAE	91694	35200	65052799	28053488	55	23	0.87921011922937	0.52838412686172	1.50261555620253	0.629221067467405	0.710526270816749	0.209629598942201	2.45574835525125	0.523723259233208
Sensitivity	duloxetine	Escitalopram	Open-angle glaucoma	hoi	NA	CCAE	114767	156783	99545138	120574909	88	71	1.08473809704608	0.767067559771969	1.53906038745985	0.64704333294641	1.19979472663215	0.490917628245052	3.12000839546468	0.79077213783651
Sensitivity	duloxetine	Doxepin	Open-angle glaucoma	hoi	NA	CCAE	132240	16980	120009676	11813888	118	8	1.62589352411248	0.790790908789886	3.80524166656705	0.225235756459245	3.20132610920523	0.473370433226743	31.3314944042895	0.260098951286894
Main	duloxetine	vilazodone	Open-angle glaucoma	hoi	NA	CCAE	58632	17006	10199658	2760230	12	3	0.833109050278068	0.232749262524412	3.95183235699653	0.800471948591626	0.827067360607997	0.19525847708838	3.52652604796146	0.796137851924278
Sensitivity	Desvenlafaxine	Nortriptyline	Open-angle glaucoma	hoi	NA	CCAE	41695	21009	35030826	15247905	35	11	1.58271851155024	0.661554938109539	3.95386588167598	0.314085279108794	3.69288253128843	0.350628505352634	42.804685720852	0.31438031344539
Sensitivity	duloxetine	venlafaxine	Open-angle glaucoma	hoi	NA	CCAE	119278	95377	104662001	74617920	96	49	1.01691705951692	0.70730125742425	1.47853189056103	0.92893641234241	1.03495113390543	0.41099175363862	2.75396885132911	0.959118791326697
Main	Bupropion	Desvenlafaxine	Open-angle glaucoma	hoi	NA	CCAE	186276	32655	34689709	7198330	24	6	0.712897229410756	0.284233056530117	2.09474443278422	0.506592354470301	0.671190335523563	0.243173553895515	1.85278003251892	0.445989780115856
Sensitivity	Amitriptyline	Electroconvulsive therapy	Open-angle glaucoma	hoi	NA	CCAE	53960	3925	49449820	3333596	44	4	0.741222547056118	0.300639110922098	2.46226899879484	0.576712644867251	0.141086551119097	0.00231438007893505	12.2563871155723	0.353155566325358
Main	Escitalopram	Mirtazapine	Open-angle glaucoma	hoi	NA	CCAE	185136	58659	33154191	6993231	35	9	0.935344809812233	0.424513253930218	2.24325814678569	0.874940105460949	0.961632570954014	0.397076114003157	2.44750655785991	0.927247016301896
Sensitivity	Mirtazapine	Desvenlafaxine	Open-angle glaucoma	hoi	NA	CCAE	51271	39255	32870562	32836745	24	29	0.790724666072006	0.396208290783306	1.5731367303509	0.504446531753304	0.467989515130391	0.0433797413786584	5.851069250907	0.509673242900697
Main	Escitalopram	Doxepin	Open-angle glaucoma	hoi	NA	CCAE	193657	18040	34578794	1538271	35	1	2.50457553081644	0.490291296077005	45.8822458084498	0.427820673321865	2.78256541560412	0.250227954216185	39.0284540427024	0.412317954121967
Main	Fluoxetine	Amitriptyline	Open-angle glaucoma	hoi	NA	CCAE	145251	47602	24291833	5205739	10	5	1.23419653690111	0.310026121379121	5.26615210155427	0.770888247985194	1.35070046037318	0.304783910495712	6.19429905814116	0.698283022912668
Sensitivity	Doxepin	Electroconvulsive therapy	Open-angle glaucoma	hoi	NA	CCAE	21544	4001	17225755	3444917	15	5	0.615826747821078	0.238161105881406	1.89589367354937	0.359641623553708	0.0368250977821429	0.000291410260480981	6.32310858091431	0.187651803979905
Sensitivity	Psychotherapy	Escitalopram	Open-angle glaucoma	hoi	NA	CCAE	510380	121112	564310319	104930952	325	103	0.592529308737831	0.47647426027795	0.743120858978722	3.91395246235327e-06	0.105897926286851	0.0233936107200086	0.522607734549326	0.00613257407176409
Main	Bupropion	Paroxetine	Open-angle glaucoma	hoi	NA	CCAE	232332	7241	42454347	1441447	35	1	1.64355439315797	0.262906864068981	32.7343773997563	0.68642458374252	1.51103125406258	0.134972473495607	16.9161347519699	0.734382250577543
Sensitivity	Desvenlafaxine	duloxetine	Open-angle glaucoma	hoi	NA	CCAE	35200	91694	28053488	65052799	23	55	1.13738454338595	0.66550622071772	1.8925625301036	0.629221067467405	1.59660819754188	0.471242150518602	5.55402707614126	0.523723259233208
Sensitivity	venlafaxine	Psychotherapy	Open-angle glaucoma	hoi	NA	CCAE	79962	553134	71854966	633106849	78	357	1.92910298979407	1.49973055112713	2.45027535198579	1.54975627220111e-07	4.5429743976081	1.27021697366273	12.9850571874662	0.0326006620628205
Main	Electroconvulsive therapy	Nortriptyline	Open-angle glaucoma	hoi	NA	CCAE	3697	29092	146640	3560528	0	4	4.25594405750914e-14	NA	NA	NA	NA	NA	NA	NA
Main	Desvenlafaxine	Fluoxetine	Open-angle glaucoma	hoi	NA	CCAE	37393	113950	8586018	18604496	7	5	1.56260973547281	0.434914690489113	5.96422034062675	0.503985318393115	1.54958040075047	0.410760166448778	5.98204552490458	0.518906434652118
Main	Paroxetine	Psychotherapy	Open-angle glaucoma	hoi	NA	CCAE	5791	590112	1173682	56293698	2	33	3.07012979841502	0.159565407763733	18.8295215689473	0.356698026644867	3.95086517967741	0.355335837046932	NA	0.273597997313175
Main	Mirtazapine	Bupropion	Open-angle glaucoma	hoi	NA	CCAE	57286	220862	6812248	40576008	9	32	1.6474244145021	0.673573868562552	3.6717760989976	0.248527242397226	1.66206754820214	0.67983962183431	4.20818137647785	0.276892000164936
Main	Electroconvulsive therapy	Fluoxetine	Open-angle glaucoma	hoi	NA	CCAE	3458	150977	138244	25316967	0	10	9.70782317975128e-13	NA	NA	NA	NA	NA	NA	NA
Sensitivity	Doxepin	Fluoxetine	Open-angle glaucoma	hoi	NA	CCAE	18925	149101	14788865	127289471	9	66	0.535846846715188	0.226109835446078	1.14303257475212	0.131226666392466	0.0367998407307271	0.000527222443429189	NA	0.12275803194247
Main	Sertraline	Bupropion	Open-angle glaucoma	hoi	NA	CCAE	150471	204548	24906715	37783262	24	32	1.25498492309451	0.692127527763776	2.2378674112377	0.448048782863334	1.21584610505319	0.653070705810768	2.28581666175485	0.54842898506406
Main	Fluoxetine	Paroxetine	Open-angle glaucoma	hoi	NA	CCAE	149915	7957	25112282	1668855	10	2	0.946074408835941	0.181612998569489	7.6011982895476	0.953596135809556	0.948012189719401	0.148103531377011	6.06822131821124	0.955848631609381
Main	Fluoxetine	Sertraline	Open-angle glaucoma	hoi	NA	CCAE	131744	161726	22602351	27994529	9	22	0.582470998581758	0.250085442228653	1.25155414894138	0.18829480590939	0.61804736641191	0.275227065166502	1.39109549321622	0.245668429294987
Sensitivity	duloxetine	Psychotherapy	Open-angle glaucoma	hoi	NA	CCAE	87726	502861	76489877	525091471	76	262	1.10286756801062	0.74955502014084	1.5944140864417	0.611095364507724	1.53484117192923	0.577547133215351	4.20265572431657	0.466790208269194
Sensitivity	Mirtazapine	Citalopram	Open-angle glaucoma	hoi	NA	CCAE	63095	134810	50524161	124735156	46	80	1.06523845202297	0.683370092464953	1.64345775988168	0.777704718715602	1.43505841621181	0.281638399908304	10.5609185522136	0.724065114373263
Sensitivity	Nortriptyline	vilazodone	Open-angle glaucoma	hoi	NA	CCAE	14308	19622	7770991	11728829	6	7	0.708014765453479	0.135717499950648	3.19278553915997	0.668222891902672	0.38904315737755	0.00424610619702678	NA	0.658972995697122
Sensitivity	Electroconvulsive therapy	Mirtazapine	Open-angle glaucoma	hoi	NA	CCAE	3147	71274	2647320	59418197	3	52	1.2925556564347	0.314662592148959	3.50839099380833	0.676563571750986	NA	NA	NA	0.693905321727755
Main	Fluoxetine	Escitalopram	Open-angle glaucoma	hoi	NA	CCAE	129824	177366	22142850	32165005	8	35	0.454771900556973	0.188097402931466	0.984400300646227	0.0620094135376166	0.468667731616595	0.202583466666649	1.08655175685312	0.0769529850054898
Main	Citalopram	vilazodone	Open-angle glaucoma	hoi	NA	CCAE	64488	18358	9312360	3018082	6	3	0.553525453200339	0.126269952869292	3.04877107038884	0.466531398592047	0.547111229195469	0.105927089397557	2.85220521868576	0.463902099092704
Sensitivity	Bupropion	Citalopram	Open-angle glaucoma	hoi	NA	CCAE	208393	116521	173480969	101742969	142	67	1.14079215664469	0.834951268214954	1.57211700107659	0.414522413652781	1.56959496015049	0.610750965607729	4.47971833793995	0.418786885207881
Main	Fluoxetine	Bupropion	Open-angle glaucoma	hoi	NA	CCAE	122831	206890	19923776	37860322	8	30	0.618608082744283	0.254973834362059	1.34304970011578	0.257175227522507	0.645194725293731	0.277507405078281	1.50644979584016	0.308738442264687
Sensitivity	Mirtazapine	vilazodone	Open-angle glaucoma	hoi	NA	CCAE	36245	18443	18129303	10950973	16	7	1.0106757150768	0.355243820656687	3.10462157682365	0.984680213758734	1.21975509647657	0.0455563534971703	43.319089740055	0.937933122122516
Main	Doxepin	vilazodone	Open-angle glaucoma	hoi	NA	CCAE	13037	19580	1039274	3185924	1	3	1.25352538271959	0.0235500041571749	29.809905047088	0.901320129376884	1.32724702475652	0.0369524955789819	NA	0.886224168152858
Main	Citalopram	duloxetine	Open-angle glaucoma	hoi	NA	CCAE	122160	121817	20333720	24794089	12	26	1.27210160212022	0.576123721006909	2.65347284079485	0.536774899858247	1.34678764055447	0.614466140382146	3.0013241788434	0.458626850415552
Sensitivity	venlafaxine	Escitalopram	Open-angle glaucoma	hoi	NA	CCAE	103203	177351	88075622	152849674	79	124	1.06625697042569	0.794470803502114	1.42266831741946	0.666001488503802	1.22724120324968	0.559567007387705	2.70988597102861	0.730076150900464
Main	Psychotherapy	Paroxetine	Open-angle glaucoma	hoi	NA	CCAE	590112	5791	56293698	1173682	33	2	0.325719127743804	0.0531080939225322	6.26702249575729	0.356698026644867	0.264584568906264	0.0243233727163832	2.86234638885721	0.273597997313175
Sensitivity	Sertraline	Bupropion	Open-angle glaucoma	hoi	NA	CCAE	150471	204548	120935489	172007505	77	137	0.951042694576688	0.699538467490834	1.28373989159171	0.745861156641501	0.917574672914349	0.405038595523152	2.16419311814384	0.734286546012945
Main	Escitalopram	Nortriptyline	Open-angle glaucoma	hoi	NA	CCAE	192693	24827	34373393	3066169	36	2	3.05626228828142	0.850929089676477	19.566762574066	0.162475125663529	3.37415525021773	0.646328554636808	19.0847077841641	0.150861656550134
Main	Electroconvulsive therapy	venlafaxine	Open-angle glaucoma	hoi	NA	CCAE	3189	125471	128282	26751553	0	23	5.8036072068268e-13	NA	NA	NA	NA	NA	NA	NA
Main	vilazodone	Doxepin	Open-angle glaucoma	hoi	NA	CCAE	19580	13037	3185924	1039274	3	1	0.797750100465016	0.0335458968561084	42.4628375148432	0.901320129376884	0.74634276280193	0.024697433367179	23.6444180384609	0.886224168152858
Main	venlafaxine	Paroxetine	Open-angle glaucoma	hoi	NA	CCAE	124432	8056	26452329	1660059	24	2	0.702460529326198	0.140842212712887	6.01738668358164	0.712350847130272	0.737775089707779	0.121086318507206	4.49524694936673	0.749278979251382
Main	Mirtazapine	Fluoxetine	Open-angle glaucoma	hoi	NA	CCAE	62899	142425	7586303	23929400	12	9	2.0367993598798	0.747949597602624	5.78256107233234	0.17275020272973	2.0240470827019	0.738786885837281	5.69802647808413	0.173521956946491
Main	duloxetine	Psychotherapy	Open-angle glaucoma	hoi	NA	CCAE	87726	502861	17067637	47637049	14	26	0.427400758637013	0.126062074127855	1.26460311035737	0.148424306786482	0.469850173090696	0.149147263259325	1.50237086934526	0.201689654940629
Main	Desvenlafaxine	venlafaxine	Open-angle glaucoma	hoi	NA	CCAE	36769	78125	8283086	14990796	5	9	1.00922325498424	0.269307976987873	3.44778925252871	0.988738009939877	1.02058438455378	0.277203751903594	3.80131265628291	0.975930932878947
Sensitivity	Sertraline	Trazodone	Open-angle glaucoma	hoi	NA	CCAE	150474	157867	123991282	125533655	69	98	0.808210875263673	0.5639514097991	1.15200918607529	0.24259058922418	0.665212372238483	0.262301601371847	1.71758286940027	0.321810824679157
Main	Amitriptyline	Bupropion	Open-angle glaucoma	hoi	NA	CCAE	44111	225819	4736751	41336957	4	34	0.782074528791803	0.204346041689781	2.31682380774343	0.691498607238821	0.761190418509583	0.226609717099069	2.62604209162009	0.669231410558453
Main	Paroxetine	Mirtazapine	Open-angle glaucoma	hoi	NA	CCAE	8255	71004	1701816	8463388	2	12	0.835233362257819	0.0649689187766113	5.47547879895208	0.873538468950097	0.860595235154031	0.0893018385740089	8.55446039478153	0.898556557465089
Sensitivity	Bupropion	Psychotherapy	Open-angle glaucoma	hoi	NA	CCAE	148759	512785	123053486	570808306	93	325	1.12911755345205	0.824036723451822	1.52712895073426	0.440352308904129	1.97418437316537	0.780039571567356	5.17904630785847	0.198296746875238
Main	Doxepin	Amitriptyline	Open-angle glaucoma	hoi	NA	CCAE	19437	51957	1660767	5622282	1	5	0.726872111455758	0.0340305439120393	5.85409523922429	0.808065675015822	0.737684065744422	0.0566153848646725	11.0773918711735	0.822054953541771
Main	Amitriptyline	Desvenlafaxine	Open-angle glaucoma	hoi	NA	CCAE	38141	40508	4048307	9155425	3	7	0.475863407043339	0.063098114769481	2.9137132078506	0.447513560627775	0.484039114665327	0.0785123146495389	3.04676824923461	0.433210615934636
Sensitivity	Electroconvulsive therapy	Amitriptyline	Open-angle glaucoma	hoi	NA	CCAE	3925	53960	3333596	49449820	4	44	1.34912247876384	0.40612946858749	3.32624719695609	0.576712644867251	NA	NA	NA	0.353155566325358
Sensitivity	venlafaxine	Bupropion	Open-angle glaucoma	hoi	NA	CCAE	101219	210550	88756883	175579730	92	127	1.21003924129	0.899947251518344	1.62158805284497	0.204364643628627	1.63625034249622	0.795264905652558	3.38378028362649	0.244610359780563
Sensitivity	Amitriptyline	Citalopram	Open-angle glaucoma	hoi	NA	CCAE	47229	137069	41340355	126060400	40	80	1.52787825816791	1.03546727431304	2.21857655519567	0.0292194693446415	1.68545262704589	0.138333659041902	32.6116461034299	0.760974481711609
Main	Trazodone	Amitriptyline	Open-angle glaucoma	hoi	NA	CCAE	178187	43168	18399438	4710055	20	5	1.61055111419713	0.569358440499498	5.29284149832402	0.402096154391406	1.59026567754616	0.502318260258158	5.13259304543537	0.436030572812656
Main	Psychotherapy	Desvenlafaxine	Open-angle glaucoma	hoi	NA	CCAE	417215	26669	40109484	5810992	18	4	0.896503756132471	0.23980945307594	3.9813591232977	0.878846156409353	0.72843241700123	0.179998355594763	2.97457288445262	0.658699220036826
Main	Desvenlafaxine	Doxepin	Open-angle glaucoma	hoi	NA	CCAE	41661	17168	9366876	1453371	8	1	3.61362842768599	0.47682075509641	74.5193152118929	0.318816207883822	4.00261013970298	0.264946356765287	73.3814310760303	0.320302205793493
Main	Escitalopram	Bupropion	Open-angle glaucoma	hoi	NA	CCAE	161094	195079	27752087	35814784	28	30	1.10885184449164	0.591595698985209	2.05803983733112	0.745269657224188	1.12848064985845	0.605035580115449	2.12442762682059	0.714082320995441
Main	Mirtazapine	duloxetine	Open-angle glaucoma	hoi	NA	CCAE	55362	124718	6489451	25256428	9	24	1.51721297782305	0.592667936611623	3.67226296781558	0.370287950836627	1.52947970632921	0.582014714295946	4.2438250874521	0.397915334625921
Main	Escitalopram	Sertraline	Open-angle glaucoma	hoi	NA	CCAE	172709	154373	31589460	26762114	36	21	1.10081594659618	0.631320917231835	1.96578622126598	0.740275533601056	1.14786032178157	0.643336797191215	2.06078823907574	0.646254163454534
Main	Trazodone	Doxepin	Open-angle glaucoma	hoi	NA	CCAE	183458	15912	19008832	1370410	22	1	2.10730903657776	0.42910678888292	38.093367766804	0.51482834090256	2.01501290393937	0.193349328350596	23.6580574271731	0.56194708273742
Sensitivity	Amitriptyline	Fluoxetine	Open-angle glaucoma	hoi	NA	CCAE	47602	145251	42310269	122101112	42	66	0.982077338722411	0.593448606804197	1.60575274021627	0.943222221694723	0.852108189066672	0.114218094885904	9.35682757323281	0.827864982186052
Main	Bupropion	vilazodone	Open-angle glaucoma	hoi	NA	CCAE	122036	15078	19712600	2415211	15	3	0.862987584507038	0.2546823581614	3.99789773498665	0.83384215436903	0.888377963458008	0.216380418397133	3.65951310736074	0.870227305519008
Sensitivity	Psychotherapy	Sertraline	Open-angle glaucoma	hoi	NA	CCAE	528426	110623	603954532	89111098	369	63	0.780271328468877	0.57182371711866	1.0827528077329	0.127658200114479	0.212419016095542	0.0447977780537251	1.0653230690411	0.0478674978294833
Main	Electroconvulsive therapy	Doxepin	Open-angle glaucoma	hoi	NA	CCAE	4001	21544	160874	1836237	0	1	NA	NA	NA	NA	NA	NA	NA	NA
Sensitivity	Psychotherapy	Trazodone	Open-angle glaucoma	hoi	NA	CCAE	525467	115058	597577279	90197936	346	74	0.691992134158495	0.541049260006101	0.896981143155217	0.00430450575229369	0.414256899359236	0.0372628151510424	4.83017620252681	0.465315349041747
Sensitivity	duloxetine	Citalopram	Open-angle glaucoma	hoi	NA	CCAE	121817	122160	107561562	104126967	108	57	1.07694847267657	0.74729360694511	1.56826355951392	0.695044226478702	1.13421992929906	0.434659270099839	3.24542054067249	0.886011990886283
Sensitivity	Bupropion	Escitalopram	Open-angle glaucoma	hoi	NA	CCAE	195079	161094	157310831	136155118	109	108	0.985103471500208	0.726328898895514	1.33548704838766	0.923045959110519	1.06122705280388	0.431670826966101	2.69910096263961	0.963166607063761
Main	venlafaxine	Doxepin	Open-angle glaucoma	hoi	NA	CCAE	123638	18744	26314225	1588612	24	1	2.37335987099179	0.414252209976391	45.4827033319196	0.47086759375803	2.45143196380192	0.213157075074002	36.7327420270919	0.470864122737952
Main	Nortriptyline	Sertraline	Open-angle glaucoma	hoi	NA	CCAE	25226	177517	3134884	30179143	4	24	1.04359087269766	0.272708138265617	3.20993417077973	0.9459171695777	1.02828764672445	0.297814312063973	3.65368288818114	0.962230999410705
Sensitivity	Fluoxetine	duloxetine	Open-angle glaucoma	hoi	NA	CCAE	128584	120402	99123356	106476344	39	105	0.946963248550882	0.63600361835996	1.38335786846953	0.783391743549181	1.05126281397781	0.353590532121894	3.21621549787183	0.967012760809481
Sensitivity	Paroxetine	Doxepin	Open-angle glaucoma	hoi	NA	CCAE	8754	21407	8259061	16942207	5	13	1.88742808553937	0.38687588389362	7.11891656561085	0.392572144111613	6.30459622956783	0.109750132690191	387.752869576734	0.38585424708663
Main	Fluoxetine	Desvenlafaxine	Open-angle glaucoma	hoi	NA	CCAE	113950	37393	18604496	8586018	5	7	0.63995505550682	0.167666508426635	2.29930149950875	0.503985318393115	0.651705845725878	NA	2.43731803317282	0.518906434652118
Main	venlafaxine	duloxetine	Open-angle glaucoma	hoi	NA	CCAE	95377	119278	19769698	24296261	13	21	1.06305084759532	0.481121069709253	2.28745731975606	0.877823158943511	1.1122400955166	0.5067299371604	2.44981932195961	0.789556237228282
Sensitivity	Citalopram	venlafaxine	Open-angle glaucoma	hoi	NA	CCAE	129365	111887	116159587	100713607	76	105	0.789552567453495	0.5660721848106	1.09747405184765	0.161797348883255	0.553924274725523	0.206781491660942	1.50650343900607	0.190476088557576
Main	Amitriptyline	Electroconvulsive therapy	Open-angle glaucoma	hoi	NA	CCAE	53960	3925	5846756	156823	6	0	7477338335965.68	0.0755000605004522	NA	NA	NA	NA	NA	NA
Sensitivity	Doxepin	Trazodone	Open-angle glaucoma	hoi	NA	CCAE	15912	183458	12228415	148961367	9	112	0.644551934116956	0.298038892896398	1.23114489121358	0.224854824228468	0.132235697855752	0.00457996589694794	NA	0.240238436913917
Main	Sertraline	Trazodone	Open-angle glaucoma	hoi	NA	CCAE	150474	157867	25400605	16499980	20	17	0.985050798265959	0.438042148692941	2.21402442080331	0.970931403963472	1.05186932089212	0.460444112213015	2.42668654603619	0.910919025360137
Main	Desvenlafaxine	Sertraline	Open-angle glaucoma	hoi	NA	CCAE	37554	135700	8631742	22425177	7	16	0.801808283285951	0.272598453781089	2.17176238317837	0.676516834997171	0.839884292013815	0.291488630500237	2.4380204042401	0.750762518919104
Sensitivity	Mirtazapine	Escitalopram	Open-angle glaucoma	hoi	NA	CCAE	58659	185136	44937271	165112001	36	137	0.832825343251653	0.546067115706214	1.24295183404275	0.383304224630812	0.570208193586086	0.124801124316691	3.04720778126678	0.446797874679983
Sensitivity	Paroxetine	Bupropion	Open-angle glaucoma	hoi	NA	CCAE	7241	232332	6471157	199746806	4	149	0.731747897145569	0.213805583047631	1.87525344689362	0.572885387624082	0.497142845885476	NA	10.568867508137	0.60154307572607
Main	Mirtazapine	Paroxetine	Open-angle glaucoma	hoi	NA	CCAE	71004	8255	8463388	1701816	12	2	1.19727018242756	0.18263243028014	15.3919754065539	0.873538468950097	1.151193462054	0.128070072849349	10.4959110790378	0.898556557465089
Main	Desvenlafaxine	Bupropion	Open-angle glaucoma	hoi	NA	CCAE	32655	186276	7198330	34689709	6	24	1.40272673078916	0.477385204776916	3.51823961719259	0.506592354470301	1.49806241019591	0.537789764398233	4.26685227951498	0.445989780115856
Sensitivity	Sertraline	Paroxetine	Open-angle glaucoma	hoi	NA	CCAE	179580	7813	152416450	7236192	92	6	0.605109385565157	0.263255150123429	1.67525947051547	0.287298769962434	0.258405120196664	NA	3.21587918595574	0.260888643244869
Sensitivity	Mirtazapine	Bupropion	Open-angle glaucoma	hoi	NA	CCAE	57286	220862	45089617	189310997	44	146	0.952472158473276	0.645945872214211	1.38015422542633	0.801497825315071	0.925678386823964	0.218209462797925	4.83065963333674	0.848613509650719
Main	venlafaxine	Bupropion	Open-angle glaucoma	hoi	NA	CCAE	101219	210550	21282398	38768057	20	29	0.964971230827704	0.494103770441739	1.84404335754068	0.91547753970963	0.98405908701283	0.50651009654075	1.91464457227806	0.959474118400683
Main	Sertraline	Mirtazapine	Open-angle glaucoma	hoi	NA	CCAE	170699	61201	29174238	7427578	23	12	0.829235783416824	0.381447842102303	1.87754733446635	0.645117422850515	0.795087507403987	0.341499446896321	1.92062349832289	0.599510413423695
Main	Desvenlafaxine	duloxetine	Open-angle glaucoma	hoi	NA	CCAE	35200	91694	7913588	17784019	5	20	0.768018431194548	0.243617051664935	2.04063524282026	0.626407428893916	0.826090714241822	0.280770689097049	2.4387337482146	0.731108117808037
Main	venlafaxine	vilazodone	Open-angle glaucoma	hoi	NA	CCAE	58072	17918	10356790	2949596	8	3	1.07392211837884	0.261627370921991	5.4343646422768	0.926574859059894	1.1375677677057	0.23769283680978	5.39623910160651	0.867019437857987
Sensitivity	Mirtazapine	Doxepin	Open-angle glaucoma	hoi	NA	CCAE	69357	18710	57266987	14624008	47	9	1.4519625623533	0.693769652984329	3.35820354896844	0.35395765214261	4.79374565213508	0.264352482990188	NA	0.30919374204715
Sensitivity	Citalopram	Mirtazapine	Open-angle glaucoma	hoi	NA	CCAE	134810	63095	124735156	50524161	80	46	0.938756949771127	0.608473198649167	1.46333591567191	0.777704718715602	0.841423805628744	0.218135835610606	3.53065675287428	0.724065114373263
Main	Mirtazapine	Sertraline	Open-angle glaucoma	hoi	NA	CCAE	61201	170699	7427578	29174238	12	23	1.2059296282169	0.532609741252795	2.62159039749346	0.645117422850515	1.25034957229157	0.559358942343574	2.9102494610091	0.599510413423695
Main	Amitriptyline	Paroxetine	Open-angle glaucoma	hoi	NA	CCAE	53454	8511	5773307	1726554	6	2	1.2730336217276	0.110103938753368	12.7567806212015	0.842171388340946	1.13871938583286	0.112622262863088	11.524354638245	0.909319877029676
Sensitivity	venlafaxine	Mirtazapine	Open-angle glaucoma	hoi	NA	CCAE	115275	61030	106389133	48630566	104	41	1.26844808489767	0.857642913309687	1.9071654204702	0.243469930906069	1.78400724778079	0.642035963214655	5.27230038507959	0.323907995660867
Sensitivity	Citalopram	Paroxetine	Open-angle glaucoma	hoi	NA	CCAE	141775	8142	131711688	7558101	80	5	1.19273227716974	0.504708645519116	3.53421933480466	0.722608904677898	1.77502757833726	0.0946302570525886	34.0309208140612	0.742351344711574
Main	Sertraline	Psychotherapy	Open-angle glaucoma	hoi	NA	CCAE	110623	528426	17915231	50416301	19	30	1.87165721403838	0.87723551099573	3.86639261582355	0.0976183380544484	2.07838354458494	0.942698263308993	4.64894949877456	0.0705940258820179
Main	Psychotherapy	Escitalopram	Open-angle glaucoma	hoi	NA	CCAE	510380	121112	48466446	20840037	29	28	0.441408415417466	0.259334256066406	0.752588143901873	0.00262216347820976	0.41823737524146	0.230074344262082	0.762678724515787	0.00495771864702273
Sensitivity	Psychotherapy	Bupropion	Open-angle glaucoma	hoi	NA	CCAE	512785	148759	570808306	123053486	325	93	0.885647377407871	0.654823549458079	1.21353814889594	0.440352308904129	0.401466386024048	NA	1.7997296091645	0.198296746875238
Main	Desvenlafaxine	Escitalopram	Open-angle glaucoma	hoi	NA	CCAE	36253	126681	8300143	20788967	6	16	0.600255306632048	0.202160258020264	1.59128129700424	0.332192680272782	0.625040772849776	0.220611656971177	1.77941595382569	0.377393775459599
Main	Sertraline	venlafaxine	Open-angle glaucoma	hoi	NA	CCAE	164731	109481	28209815	23977865	22	24	1.14505670222605	0.625587014566073	2.08501000061972	0.659166233898336	1.1011319389055	0.588687456653793	2.07296074975747	0.761620257394962
Main	duloxetine	Doxepin	Open-angle glaucoma	hoi	NA	CCAE	132240	16980	26561519	1430949	26	1	1.28765450639796	0.240522814972157	23.9084759963286	0.829390471384807	1.29629754534065	0.119789684634406	17.9838735571681	0.83510621268499
Sensitivity	Bupropion	duloxetine	Open-angle glaucoma	hoi	NA	CCAE	193503	108319	148203338	92375132	92	93	0.622297882588036	0.465781535664367	0.831329265944562	0.00132908961709433	0.569037300411801	0.121417854667572	2.57146441892527	0.414466919587697
Main	Escitalopram	Desvenlafaxine	Open-angle glaucoma	hoi	NA	CCAE	126681	36253	20788967	8300143	16	6	1.66595778321539	0.628424403581319	4.94657065534494	0.332192680272782	1.59947456211694	0.551658529856525	4.50795522562735	0.377393775459599
Sensitivity	Nortriptyline	venlafaxine	Open-angle glaucoma	hoi	NA	CCAE	25166	122204	22832483	112979354	16	112	0.723936933452592	0.381999679644087	1.28190119472221	0.295574157923488	0.298914799315784	0.0321402217363386	3.13490924180018	0.270331309282701
Sensitivity	Sertraline	duloxetine	Open-angle glaucoma	hoi	NA	CCAE	153000	119090	116021468	105325224	56	109	0.896546203440161	0.622546725768633	1.27777361580397	0.551621036877291	0.882712700914178	0.345763118697239	2.29509081761752	0.691132456252856
Sensitivity	Psychotherapy	Fluoxetine	Open-angle glaucoma	hoi	NA	CCAE	541234	93553	620686807	76446541	386	53	0.881022610564838	0.667227657564157	1.18774960171911	0.389219131558041	0.540158725441421	0.116719594177671	3.34574983604771	0.442053704705848
Sensitivity	Psychotherapy	vilazodone	Open-angle glaucoma	hoi	NA	CCAE	258355	11926	168662931	6600983	76	5	0.693178258849905	0.264228584369215	2.17089341684393	0.495184225161239	0.195718742486058	0.00307888729196936	14.6767124820449	0.422881886156385
Sensitivity	Doxepin	Nortriptyline	Open-angle glaucoma	hoi	NA	CCAE	20616	28469	16083995	26822105	15	23	0.965995748339323	0.432886943273253	2.11602726132537	0.931893857942067	0.889730873208885	0.0231066161733835	NA	0.938095226035239
Sensitivity	vilazodone	Paroxetine	Open-angle glaucoma	hoi	NA	CCAE	20105	3363	12102605	1808047	8	1	1.08895230902941	0.157672401247373	22.9904628923001	0.946545647530075	1.20384741860017	0.00628811077314176	230.993805337606	0.947390474332077
Main	duloxetine	Sertraline	Open-angle glaucoma	hoi	NA	CCAE	119090	153000	24420386	25685592	25	18	0.682679886640789	0.346811247116134	1.37166381949427	0.276482095885039	0.670827012773889	0.337391242159069	1.34849181021959	0.256688369722134
Sensitivity	Mirtazapine	Trazodone	Open-angle glaucoma	hoi	NA	CCAE	54908	171801	43557248	137857773	42	106	0.963277142714116	0.649573324797395	1.40662807850543	0.849451118606247	1.04659348003378	0.268514190976322	6.1695012765442	0.963824085918685
Main	Escitalopram	Paroxetine	Open-angle glaucoma	hoi	NA	CCAE	195711	7594	34987503	1587703	37	2	0.685596870584835	0.181640394999417	4.49891712676406	0.644792150367715	0.646320668907701	0.131912694889005	3.16671923205195	0.594886194943362
Main	duloxetine	Amitriptyline	Open-angle glaucoma	hoi	NA	CCAE	125669	40140	25276635	4228528	25	3	1.04427914206636	0.332839870045279	4.6893354911446	0.94880966444004	1.00571970470977	0.25555049744366	4.04560584469872	0.973766356982031
Sensitivity	Doxepin	Mirtazapine	Open-angle glaucoma	hoi	NA	CCAE	18710	69357	14624008	57266987	9	47	0.688722991851269	0.297778257159896	1.4414006085426	0.35395765214261	0.138205434320782	0.00281883312148327	NA	0.30919374204715
Sensitivity	Paroxetine	Nortriptyline	Open-angle glaucoma	hoi	NA	CCAE	8760	29252	8272005	27724248	6	23	0.930355532898512	0.261147519142752	3.19197732103977	0.909999031532451	0.99188064241708	0.0222736171708278	33.4948031917985	0.959613965594576
Main	Citalopram	Trazodone	Open-angle glaucoma	hoi	NA	CCAE	117235	162413	19700839	16878885	14	18	0.962503089900061	0.409959808874737	2.21611344851191	0.929256796321381	1.06204856075966	0.447445417450026	2.53011334009901	0.892859910970216
Main	duloxetine	Trazodone	Open-angle glaucoma	hoi	NA	CCAE	108795	155568	21546300	15524550	21	16	0.695186931366593	0.329180398404643	1.49719559870618	0.346768264243817	0.731687524748744	0.335436440432905	1.60248640867166	0.434326780917886
Sensitivity	duloxetine	Paroxetine	Open-angle glaucoma	hoi	NA	CCAE	134752	7723	123182955	7050058	121	4	1.36356372384798	0.541486506243844	4.59167925266571	0.569599160713965	2.0810765462711	0.128072133036274	35.4087589655438	0.642839471607077
Main	venlafaxine	Electroconvulsive therapy	Open-angle glaucoma	hoi	NA	CCAE	125471	3189	26751553	128282	23	0	1723066300599.56	NA	NA	NA	NA	NA	NA	NA
Main	Nortriptyline	Mirtazapine	Open-angle glaucoma	hoi	NA	CCAE	26463	69256	3261415	8269814	3	13	0.710508666233413	0.125091959679847	2.68667859934111	0.662242396129307	0.682699432900278	0.147695813706587	3.22962699547654	0.627574989049915
Sensitivity	Electroconvulsive therapy	Nortriptyline	Open-angle glaucoma	hoi	NA	CCAE	3697	29092	3114615	27728361	5	23	1.97307188143237	0.66241046175829	4.78943324497391	0.178109769244211	NA	NA	NA	0.0757080973701865
Main	Doxepin	Bupropion	Open-angle glaucoma	hoi	NA	CCAE	17104	231334	1438149	42289833	1	34	0.474766241248481	0.0257492270715786	2.48340394918213	0.522751196508398	0.45899718412089	0.0449594315887002	5.5126800747331	0.515714411458563
Sensitivity	Electroconvulsive therapy	Doxepin	Open-angle glaucoma	hoi	NA	CCAE	4001	21544	3444917	17225755	5	15	1.62383333224516	0.527455739713433	4.19883841359872	0.359641623553708	NA	NA	NA	0.187651803979905
Main	Amitriptyline	Trazodone	Open-angle glaucoma	hoi	NA	CCAE	43168	178187	4710055	18399438	5	20	0.620905472161004	0.188934431593436	1.75636282676814	0.402096154391406	0.634427452802498	0.202797325091547	1.99732789922528	0.436030572812656
Sensitivity	Bupropion	Desvenlafaxine	Open-angle glaucoma	hoi	NA	CCAE	186276	32655	133182117	25810138	76	28	0.612176333134216	0.384451798019652	1.00014858508926	0.0442197592506861	0.285263066579544	0.0832359862899129	1.0131452287605	0.0420552110939092
Main	duloxetine	Escitalopram	Open-angle glaucoma	hoi	NA	CCAE	114767	156783	23399598	26860806	25	21	0.751037296173432	0.391815471648569	1.45348753746542	0.391947555768858	0.721882699925394	0.375357085371068	1.39862478543284	0.32948101057865
Sensitivity	Electroconvulsive therapy	Sertraline	Open-angle glaucoma	hoi	NA	CCAE	3570	181033	3037925	155299567	4	93	2.19202872551747	0.67061732423969	5.23775127326083	0.134461604955036	NA	NA	NA	0.286999149448894
Main	Nortriptyline	Paroxetine	Open-angle glaucoma	hoi	NA	CCAE	29252	8760	3615283	1787537	4	2	2.1516043472857	0.160922441546873	21.734149197116	0.540375430417733	1.95330448800734	0.197708273210907	20.4183796801317	0.57048244316433
Sensitivity	Amitriptyline	duloxetine	Open-angle glaucoma	hoi	NA	CCAE	40140	125669	31459710	112021022	17	109	0.550110673484945	0.295630449846647	0.962469921380472	0.0471812504626392	0.123386468734861	0.0139462958322869	1.15217104739097	0.0581772552550491
Main	Doxepin	venlafaxine	Open-angle glaucoma	hoi	NA	CCAE	18744	123638	1588612	26314225	1	24	0.421343603312091	0.0219863800245621	2.41398832864885	0.47086759375803	0.433203703190409	0.0451314757350206	4.67419325546997	0.470864122737952
Main	Nortriptyline	Bupropion	Open-angle glaucoma	hoi	NA	CCAE	23769	230139	2915261	42028066	3	36	1.15148867255765	0.264884370116009	3.44825961080773	0.829412944112588	1.10943442344859	0.300000685234966	4.24242539980292	0.878159692474418
Main	Trazodone	Bupropion	Open-angle glaucoma	hoi	NA	CCAE	148312	194994	15034769	35455301	16	28	1.09321466617178	0.514042142080405	2.24586421968112	0.812715687631495	1.00224733790772	0.472213597137817	2.15557507598031	0.968940816870891
Main	Paroxetine	Amitriptyline	Open-angle glaucoma	hoi	NA	CCAE	8511	53454	1726554	5773307	2	6	0.785525207608364	0.0783896838625586	9.08232722028221	0.842171388340946	0.874582832371601	0.0740304804992414	10.7976881693126	0.909319877029676
Sensitivity	venlafaxine	vilazodone	Open-angle glaucoma	hoi	NA	CCAE	58072	17918	29653669	10551528	18	8	1.11638061287695	0.455237675906655	2.93541413113587	0.816890495935271	1.326639320196	0.198278072847714	9.18764154295295	0.809383016402027
Sensitivity	duloxetine	Fluoxetine	Open-angle glaucoma	hoi	NA	CCAE	120402	128584	106476344	99123356	105	39	1.05600719091293	0.722878745111953	1.57231809872193	0.783391743549181	1.07329617705927	0.411649641272005	3.00738047149522	0.967012760809481
Sensitivity	Sertraline	Escitalopram	Open-angle glaucoma	hoi	NA	CCAE	154373	172709	122829111	150633908	75	137	0.929069547415926	0.690307561346875	1.24094191165881	0.622908321821901	0.89821817296389	0.402885858860088	2.04760585741038	0.675218938603213
Sensitivity	Nortriptyline	Trazodone	Open-angle glaucoma	hoi	NA	CCAE	23535	183220	21250199	147477029	18	113	1.09805815882608	0.615645821692729	1.86059315652228	0.740231968386664	1.45766107285439	0.181509602317449	17.5970120909959	0.778341264829744
Main	venlafaxine	Amitriptyline	Open-angle glaucoma	hoi	NA	CCAE	119403	47034	25474447	5057529	21	5	1.79804261523624	0.570058227812103	6.39438970049154	0.341429466442052	1.85530132106786	0.52092327474333	6.71547523216987	0.344984868957228
Sensitivity	venlafaxine	Fluoxetine	Open-angle glaucoma	hoi	NA	CCAE	111691	136973	101918274	113085002	101	52	1.38451270916524	0.977862229652278	1.98277011498835	0.0712030075795005	2.23296572456215	0.925273664283314	5.54162827187176	0.0974426842398452
Sensitivity	Nortriptyline	Electroconvulsive therapy	Open-angle glaucoma	hoi	NA	CCAE	29092	3697	27728361	3114615	23	5	0.50682390713208	0.208792971704828	1.50963799295322	0.178109769244211	0.0406605186412438	0.00120707143378442	1.4599783564794	0.0757080973701865
Main	Trazodone	venlafaxine	Open-angle glaucoma	hoi	NA	CCAE	164939	102284	16822415	21498688	18	19	1.33414627899281	0.620016430131053	2.86406295008822	0.460213734177872	1.20304065379487	0.551385593243674	2.67030471485727	0.648366591613737
Sensitivity	venlafaxine	duloxetine	Open-angle glaucoma	hoi	NA	CCAE	95377	119278	74617920	104662001	49	96	0.983364366485349	0.676346588385421	1.41382471684224	0.92893641234241	1.08839340994349	0.451675187757738	2.64427135816288	0.959118791326697
Main	duloxetine	Fluoxetine	Open-angle glaucoma	hoi	NA	CCAE	120402	128584	24600981	21673707	26	7	1.14522693377994	0.503204472772393	2.95808300071271	0.764106866506251	1.03416104547861	0.427580489404017	2.53936443327097	0.944574023061892
Sensitivity	Nortriptyline	Amitriptyline	Open-angle glaucoma	hoi	NA	CCAE	25984	50659	23902057	45058001	18	40	0.869984455244787	0.470790489953253	1.5507531376295	0.646956427929063	0.622754980182941	0.0715735875858367	5.89782199357106	0.641942422537717
Sensitivity	Fluoxetine	Citalopram	Open-angle glaucoma	hoi	NA	CCAE	136532	128721	112399219	117028832	64	78	0.989669250870235	0.697900996369427	1.39798495517802	0.9532748156534	1.06573509476249	0.383088418429109	3.04034135171184	0.979302004812135
Main	Sertraline	vilazodone	Open-angle glaucoma	hoi	NA	CCAE	96714	17672	14926337	2936047	9	3	0.901623291648591	0.232062126262533	4.4629568846506	0.890792099944349	0.914535738770347	0.197621728365666	4.24216199082079	0.903762998096179
Sensitivity	Fluoxetine	Desvenlafaxine	Open-angle glaucoma	hoi	NA	CCAE	113950	37393	77313876	30586053	23	29	0.670856378318775	0.366589983852037	1.21223817492605	0.190733057511887	0.351035427138179	0.0701374178125262	1.83981273945319	0.186524741328314
Main	Sertraline	duloxetine	Open-angle glaucoma	hoi	NA	CCAE	153000	119090	25685592	24420386	18	25	1.46481538356231	0.729041610479088	2.8834128313755	0.276482095885039	1.51291907431296	0.743223099091965	3.10774091885454	0.256688369722134
Sensitivity	Amitriptyline	Desvenlafaxine	Open-angle glaucoma	hoi	NA	CCAE	38141	40508	26829691	33766122	14	29	0.596493460563431	0.252303569225117	1.34598774531392	0.226385979839072	0.159512059856263	0.00891382045559384	3.26435509366657	0.209180582370747
Sensitivity	Doxepin	vilazodone	Open-angle glaucoma	hoi	NA	CCAE	13037	19580	6978986	11719460	4	8	0.463546776815893	0.102827353707139	1.84214049733819	0.296288416725579	0.0468782374425532	0.000128762824449376	NA	0.293847474383088
Main	Fluoxetine	Nortriptyline	Open-angle glaucoma	hoi	NA	CCAE	147891	25573	24685840	3183609	9	4	0.284206406464763	0.0922153387586079	1.05180941842376	0.0427684063163385	0.432740098264159	0.10149501871107	1.88639022032195	0.264597483719242
Main	vilazodone	Desvenlafaxine	Open-angle glaucoma	hoi	NA	CCAE	18058	19055	2939289	3708314	3	2	1.46966887095864	0.238720775295471	11.3218001246291	0.695725571848796	1.39249817000306	0.200576214675881	9.98611539666489	0.733260262378565
Sensitivity	Citalopram	Psychotherapy	Open-angle glaucoma	hoi	NA	CCAE	92099	547634	81232187	624063107	66	380	1.35455288299504	1.03353998650621	1.74717247153233	0.0234612023595107	2.5184431086742	0.492745644070287	10.3271586473808	0.291306452140165
Sensitivity	Amitriptyline	venlafaxine	Open-angle glaucoma	hoi	NA	CCAE	47034	119403	41025863	109319492	32	107	0.602764688607949	0.369258502665913	0.960045132265327	0.0378170248073669	0.13619193370254	0.0199922102509153	1.01215115768612	0.0436625201423383
Main	vilazodone	Psychotherapy	Open-angle glaucoma	hoi	NA	CCAE	11926	258355	1825858	23286918	2	8	1.83153083721138	0.228976022652633	10.9247655834956	0.539396864046825	1.96876788433362	0.285442200344708	14.6082614975184	0.490244108497651
Main	Sertraline	Nortriptyline	Open-angle glaucoma	hoi	NA	CCAE	177517	25226	30179143	3134884	24	4	0.958229921477774	0.311532868525179	3.66692393692337	0.9459171695777	0.969197733073468	0.264289305877625	3.66857391900994	0.962230999410705
Main	Psychotherapy	Doxepin	Open-angle glaucoma	hoi	NA	CCAE	591396	13832	56384950	1180067	32	1	1.36428726277605	0.118150233824692	44.8479041223708	0.837553022602404	1.2290496571043	0.0587734373132607	NA	0.892050255400483
Sensitivity	Bupropion	Paroxetine	Open-angle glaucoma	hoi	NA	CCAE	232332	7241	199746806	6471157	149	4	1.36659087631251	0.533261251515902	4.67714633895796	0.572885387624082	2.50068726929555	0.111333588667032	63.3681586612184	0.60154307572607
Sensitivity	Trazodone	Psychotherapy	Open-angle glaucoma	hoi	NA	CCAE	115058	525467	90197936	597577279	74	346	1.4451031314338	1.11485063831153	1.84826054468446	0.00430450575229369	2.3879181349916	0.262118068728915	16.2622857224552	0.465315349041747
Sensitivity	vilazodone	Fluoxetine	Open-angle glaucoma	hoi	NA	CCAE	17550	80756	10258822	42047580	6	11	1.21145808317686	0.396005179106135	3.38608751769245	0.726045742400998	1.56721286273817	0.135046014270997	NA	0.74089936241146
Sensitivity	Psychotherapy	Doxepin	Open-angle glaucoma	hoi	NA	CCAE	591396	13832	690962295	10741183	406	9	1.40798387819155	0.538497221491932	4.49500315529387	0.527333839879857	4.39375134140796	0.030545501386068	617.013109719249	0.58576063312408
Main	Doxepin	Citalopram	Open-angle glaucoma	hoi	NA	CCAE	18976	141345	1615825	23751544	1	18	0.351994421289099	0.015881442446412	2.70038488230692	0.425500476390962	0.353287108049883	0.0274774795636481	5.15757451094019	0.428820305991298
Main	Doxepin	Desvenlafaxine	Open-angle glaucoma	hoi	NA	CCAE	17168	41661	1453371	9366876	1	8	0.276730167478884	0.0134193396323696	2.097224144108	0.318816207883822	0.282866173978207	0.0239443846867393	3.57671304262806	0.320302205793493
Sensitivity	Citalopram	Escitalopram	Open-angle glaucoma	hoi	NA	CCAE	119381	176112	102652608	150500879	60	128	0.89020372570341	0.625623126640941	1.25562488009741	0.512830610684689	0.785538534540429	0.251501310526758	2.45204826362913	0.580169011490066
Sensitivity	Escitalopram	Trazodone	Open-angle glaucoma	hoi	NA	CCAE	165932	156242	144412841	121537047	122	90	0.93631286112798	0.675216440078212	1.3051450339314	0.695494326838171	0.947886381121328	0.384168284240027	2.42705704126587	0.795082543188551
Main	Bupropion	Nortriptyline	Open-angle glaucoma	hoi	NA	CCAE	230139	23769	42028066	2915261	36	3	0.868441022332275	0.290001366737511	3.77523218739573	0.829412944112588	0.893865363630148	0.232650720701315	3.50288188721776	0.878159692474418
Sensitivity	Sertraline	Doxepin	Open-angle glaucoma	hoi	NA	CCAE	178735	18582	152258992	14425270	92	13	0.96637733531538	0.512521923338396	1.96401464716395	0.92050693892519	0.980121456566033	0.157421140141878	NA	0.931200833065088
Sensitivity	Fluoxetine	Doxepin	Open-angle glaucoma	hoi	NA	CCAE	149101	18925	127289471	14788865	66	9	1.86620487949147	0.874865705569994	4.42262937402596	0.131226666392466	6.60775784988804	0.658022654593455	72.0681875327689	0.12275803194247
Main	Psychotherapy	Bupropion	Open-angle glaucoma	hoi	NA	CCAE	512785	148759	48006342	25920632	32	19	1.27047696578544	0.554214175802213	3.06171324266229	0.582980625436496	1.09986881870129	0.463745319535078	2.66147193266799	0.827153235705297
Sensitivity	Doxepin	Psychotherapy	Open-angle glaucoma	hoi	NA	CCAE	13832	591396	10741183	690962295	9	406	0.710235405027808	0.222469254292353	1.85701979525438	0.527333839879857	0.247595011208064	0.0012690263215947	NA	0.58576063312408
Sensitivity	Nortriptyline	Citalopram	Open-angle glaucoma	hoi	NA	CCAE	25562	140073	23269647	129640690	17	83	0.687388528136613	0.342900030182936	1.311570140948	0.273379761433432	0.223299804905157	0.0171715025037471	3.33811580499488	0.240645300626293
Main	duloxetine	Bupropion	Open-angle glaucoma	hoi	NA	CCAE	108319	193503	21192857	35757331	21	27	1.28881793358895	0.720829585953477	2.2727243634203	0.386427978304714	0.984049374867169	0.452647153279137	2.18199566921493	0.939326728899111
Sensitivity	Desvenlafaxine	Psychotherapy	Open-angle glaucoma	hoi	NA	CCAE	26669	417215	21222826	375985705	16	174	1.23889959084978	0.561691221442741	2.46324894398453	0.570000290372109	2.35765829054822	0.42669243762341	13.1624858733728	0.367061787233039
Sensitivity	Trazodone	Desvenlafaxine	Open-angle glaucoma	hoi	NA	CCAE	148911	34379	100748665	27866613	54	24	0.886562213434284	0.514037219703023	1.55654882300262	0.670110182523292	0.589344430219006	0.0729242432499943	5.158836904303	0.579260078530264
Sensitivity	Paroxetine	Escitalopram	Open-angle glaucoma	hoi	NA	CCAE	7594	195711	6959756	177187498	5	147	0.916800697225861	0.315684341773294	2.11511679340745	0.857927262291446	0.917326612672523	0.0755385356375061	11.5454120094606	0.904048332066801
Sensitivity	Paroxetine	Sertraline	Open-angle glaucoma	hoi	NA	CCAE	7813	179580	7236192	152416450	6	92	1.65259376875476	0.596922457446133	3.79859615103881	0.287298769962434	4.6325155837498	0.364468578406939	91.6923995517725	0.260888643244869
Sensitivity	Fluoxetine	Mirtazapine	Open-angle glaucoma	hoi	NA	CCAE	142425	62899	120588970	51090457	65	46	1.08664685801354	0.716172120185351	1.66095867816072	0.698600361999324	1.2848544482177	0.36877776714212	4.70155664807021	0.772513330811629
Main	Trazodone	Nortriptyline	Open-angle glaucoma	hoi	NA	CCAE	183220	23535	18938723	2944992	21	3	0.880534284726076	0.273277129111903	4.00595330905552	0.852649503591026	0.84269604156279	0.209862723267023	3.44628447551846	0.809161120515821
Sensitivity	Paroxetine	Trazodone	Open-angle glaucoma	hoi	NA	CCAE	7452	186961	6836020	152138864	6	115	1.03917702936912	0.389556172376138	2.31880846258581	0.932699873122851	1.32720758670204	0.125127798198138	14.5019812165838	0.854347698824498
Main	Bupropion	duloxetine	Open-angle glaucoma	hoi	NA	CCAE	193503	108319	35757331	21192857	27	21	0.775904783707747	0.440000563242551	1.38729044906953	0.386427978304714	1.01529253094799	0.463874162640853	2.25878869806176	0.939326728899111
Sensitivity	Desvenlafaxine	Fluoxetine	Open-angle glaucoma	hoi	NA	CCAE	37393	113950	30586053	77313876	29	23	1.49063202246968	0.824920399871917	2.72784321462427	0.190733057511887	2.76335901044422	0.680778880771749	11.614251260182	0.186524741328314
Main	Psychotherapy	venlafaxine	Open-angle glaucoma	hoi	NA	CCAE	553134	79962	52537537	16451957	33	18	0.628217366406253	0.349919715964745	1.16314667900417	0.12925358300984	0.624257979450675	0.285193872763302	1.33073517876366	0.25457208725466
Sensitivity	duloxetine	Electroconvulsive therapy	Open-angle glaucoma	hoi	NA	CCAE	134818	2741	123618000	2048108	120	1	1.99217001543602	0.44592905843243	35.0577562303005	0.535912164245706	4.32315266946717	0.0265014818034011	736.958348201929	0.591481478584243
Sensitivity	Sertraline	Nortriptyline	Open-angle glaucoma	hoi	NA	CCAE	177517	25226	150117293	23243984	90	18	1.11389067799552	0.620855946979453	2.10043858873306	0.728668309892927	1.60069906594946	0.282269185307392	9.96066016608629	0.646701596904952
Sensitivity	vilazodone	Trazodone	Open-angle glaucoma	hoi	NA	CCAE	16195	103285	9374161	53308344	7	28	1.03682761434791	0.37129673833114	2.6629595689649	0.942637029242843	1.15999447166794	0.126685186202145	12.1180070888975	0.9291944410744
Main	Amitriptyline	Escitalopram	Open-angle glaucoma	hoi	NA	CCAE	44757	188435	4828820	33617338	6	34	1.21281087329313	0.456251011339232	2.70060446207314	0.670597339110137	0.800528571242404	0.269142590402259	2.52689859554925	0.688858989307572
Main	Mirtazapine	Doxepin	Open-angle glaucoma	hoi	NA	CCAE	69357	18710	8309208	1576651	12	0	463666436994275	1.73158229993743	NA	NA	NA	NA	NA	NA
Sensitivity	Fluoxetine	vilazodone	Open-angle glaucoma	hoi	NA	CCAE	80756	17550	42047580	10258822	11	6	0.825451589193791	0.295326093839854	2.52521949904091	0.726045742400998	0.700969184113536	0.0586596482657439	8.78060869397349	0.74089936241146
Main	Paroxetine	Nortriptyline	Open-angle glaucoma	hoi	NA	CCAE	8760	29252	1787537	3615283	2	4	0.464769464358781	0.0460105427146278	6.21417367514103	0.540375430417733	0.473048818104459	0.0366780743326471	6.39278857427553	0.57048244316433
Main	Paroxetine	Bupropion	Open-angle glaucoma	hoi	NA	CCAE	7241	232332	1441447	42454347	1	35	0.608437423283918	0.0305489237747789	3.80362834398124	0.68642458374252	0.65543912696232	0.0549532987697131	NA	0.734382250577543
Sensitivity	Citalopram	vilazodone	Open-angle glaucoma	hoi	NA	CCAE	64488	18358	37432356	10818839	17	8	0.696509050012105	0.268589793333641	1.9166401135279	0.470637378355365	0.421933656872417	0.0389729416514543	4.93162799030043	0.449518768553281
Sensitivity	Amitriptyline	Paroxetine	Open-angle glaucoma	hoi	NA	CCAE	53454	8511	48508032	7947026	44	6	0.986977140455022	0.32931287182486	3.17564496251691	0.981910717706341	0.869960565927837	0.00932408629289752	210.63604697612	0.926119602586523
Sensitivity	Trazodone	Mirtazapine	Open-angle glaucoma	hoi	NA	CCAE	171801	54908	137857773	43557248	106	42	1.0381228367803	0.710919976133647	1.53947208394357	0.849451118606247	1.11526737636317	0.227047675123142	4.5071431024923	0.963824085918685
Sensitivity	Trazodone	Fluoxetine	Open-angle glaucoma	hoi	NA	CCAE	161847	124473	128786066	102373096	101	56	1.20533029582625	0.836618251398836	1.7530059268107	0.322346876225186	1.98258883130339	0.440800646246649	9.90880560903309	0.431762839988325
Sensitivity	Amitriptyline	Mirtazapine	Open-angle glaucoma	hoi	NA	CCAE	49416	67545	44352146	54817089	41	50	0.994461564544994	0.574857480644498	1.69965885513371	0.983977587768154	0.867349115243807	0.111093391885457	9.28200379594111	0.847198783725752
Main	Sertraline	Paroxetine	Open-angle glaucoma	hoi	NA	CCAE	179580	7813	30545485	1644536	24	2	0.941945494622052	0.219978279184333	6.98037472903224	0.945936641931452	0.857627790731116	0.152029504518776	4.83803711931904	0.866914976801337
Sensitivity	Sertraline	Desvenlafaxine	Open-angle glaucoma	hoi	NA	CCAE	135700	37554	90631651	30897386	37	31	0.724058627332661	0.420799905421182	1.24595389868758	0.243619801257714	0.425627677170646	0.108155131326953	1.72835808578776	0.199695982163498
Sensitivity	Desvenlafaxine	Citalopram	Open-angle glaucoma	hoi	NA	CCAE	38510	111700	31769359	87899432	30	46	1.23154328464231	0.727320733820611	2.06466968330387	0.433938647248855	1.81883292920565	0.498852160338421	6.93646725929173	0.421405775800395
Main	Doxepin	Sertraline	Open-angle glaucoma	hoi	NA	CCAE	18582	178735	1604676	30431237	0	24	0.303853784664099	NA	1.93292385967598	NA	NA	NA	NA	NA
Main	Amitriptyline	venlafaxine	Open-angle glaucoma	hoi	NA	CCAE	47034	119403	5057529	25474447	5	21	0.55616034432455	0.156387090377543	1.75420676557555	0.341429466442052	0.555599056798664	0.16669113515368	1.88475602501433	0.344984868957228
Main	Doxepin	Fluoxetine	Open-angle glaucoma	hoi	NA	CCAE	18925	149101	1618499	24949489	1	8	0.521352834394377	0.026321010729662	3.4924142702156	0.601437643277816	0.526799836057049	0.047819360928542	6.84870369396796	0.598920490857305
Main	Trazodone	Electroconvulsive therapy	Open-angle glaucoma	hoi	NA	CCAE	187951	3086	19470799	122857	23	0	2733124896328.63	0.0731374341430983	NA	NA	NA	NA	NA	NA
Sensitivity	duloxetine	Amitriptyline	Open-angle glaucoma	hoi	NA	CCAE	125669	40140	112021022	31459710	109	17	1.81781602902742	1.038993508042	3.38260148952428	0.0471812504626392	4.54106891449014	1.01704908218511	21.2260487474929	0.0581772552550491
Main	Paroxetine	Citalopram	Open-angle glaucoma	hoi	NA	CCAE	8142	141775	1701479	23758680	2	17	0.746577500491235	0.108581075193809	3.05803861504573	0.731445901193912	0.812632448577512	0.155405151525283	NA	0.800949622422521
Main	Doxepin	Psychotherapy	Open-angle glaucoma	hoi	NA	CCAE	13832	591396	1180067	56384950	1	32	0.732983461243493	0.0222975860203283	8.46380043126931	0.837553022602404	0.81792781841089	0.0433597094827685	NA	0.892050255400483
Main	vilazodone	Bupropion	Open-angle glaucoma	hoi	NA	CCAE	15078	122036	2415211	19712600	3	15	1.15876522206426	0.250131460654618	3.92645963866201	0.83384215436903	1.11866223485455	0.281203448625453	4.5517795937283	0.870227305519008
Main	Escitalopram	Fluoxetine	Open-angle glaucoma	hoi	NA	CCAE	177366	129824	32165005	22142850	35	8	2.19890454703835	1.01584690632818	5.3163945084577	0.0620094135376166	2.11611331952179	0.921647146749228	4.90417521957157	0.0769529850054898
Sensitivity	Fluoxetine	Bupropion	Open-angle glaucoma	hoi	NA	CCAE	122831	206890	98302381	174480462	49	135	0.865888472962312	0.607573078690264	1.21530148522336	0.415528863794912	0.734034956168649	0.270729682513144	2.03596338053695	0.460294518965306
Main	Paroxetine	Fluoxetine	Open-angle glaucoma	hoi	NA	CCAE	7957	149915	1668855	25112282	2	10	1.0569993128029	0.131558204628749	5.50621380560146	0.953596135809556	1.0551493484038	0.160360751900004	NA	0.955848631609381
Main	Bupropion	Citalopram	Open-angle glaucoma	hoi	NA	CCAE	208393	116521	38214836	18959129	33	14	1.08921257099934	0.550360671208539	2.25662987276763	0.812350156748909	1.10340620852095	0.543095465378623	2.26059351854093	0.780777521654257
Sensitivity	Escitalopram	Doxepin	Open-angle glaucoma	hoi	NA	CCAE	193657	18040	174598141	13447300	141	10	1.63368253573881	0.849117499328732	3.47238667933703	0.171901023751388	4.27715358427928	0.655550817509693	39.9842583738002	0.147454168620922
Sensitivity	venlafaxine	Electroconvulsive therapy	Open-angle glaucoma	hoi	NA	CCAE	125471	3189	118008392	2631659	116	3	0.852024132602865	0.321795088190977	3.4597439665774	0.791543174104602	0.851785957480228	0.0431211516391872	17.2166422039213	0.884435258688461
Sensitivity	venlafaxine	Citalopram	Open-angle glaucoma	hoi	NA	CCAE	111887	129365	100713607	116159587	105	76	1.26654011553056	0.911183274280111	1.76655915417322	0.161797348883255	1.84961365840148	0.804960400212661	4.32504933271216	0.190476088557576
Main	vilazodone	Mirtazapine	Open-angle glaucoma	hoi	NA	CCAE	18443	36245	3037002	3814776	3	5	0.737809062302429	0.108860711354734	4.31817300683527	0.746052132153804	0.716319707701505	0.117810687320134	4.4091885595378	0.720505583201516
Sensitivity	Escitalopram	Mirtazapine	Open-angle glaucoma	hoi	NA	CCAE	185136	58659	165112001	44937271	137	36	1.20073195190679	0.804536404880196	1.83127672631729	0.383304224630812	1.67876785216325	0.531914572444485	5.91178116718412	0.446797874679983
Main	Nortriptyline	Trazodone	Open-angle glaucoma	hoi	NA	CCAE	23535	183220	2944992	18938723	3	21	1.13567412120823	0.249628471140561	3.65928902740527	0.852649503591026	1.1701129653996	0.29862146340239	4.64850300702313	0.809161120515821
Sensitivity	Mirtazapine	Psychotherapy	Open-angle glaucoma	hoi	NA	CCAE	42975	570057	34492717	662926011	35	392	1.21301977651405	0.780556105066369	1.82396669104011	0.372460615538862	3.08964935722427	0.62201937430378	22.9737334850882	0.197831476283087
Main	Citalopram	Bupropion	Open-angle glaucoma	hoi	NA	CCAE	116521	208393	18959129	38214836	14	33	0.918094435030723	0.443138687503749	1.8169902980242	0.812350156748909	0.906274601501395	0.445443861834878	1.85384052300949	0.780777521654257
Main	Electroconvulsive therapy	Escitalopram	Open-angle glaucoma	hoi	NA	CCAE	3281	196082	130508	35070427	0	37	1.05124508386931e-12	NA	NA	NA	NA	NA	NA	NA
Sensitivity	duloxetine	Bupropion	Open-angle glaucoma	hoi	NA	CCAE	108319	193503	92375132	148203338	93	92	1.60694745712642	1.20289281391266	2.14692924349964	0.00132908961709433	1.90064219234334	0.488495460738587	8.12005613056207	0.414466919587697
Sensitivity	Mirtazapine	Nortriptyline	Open-angle glaucoma	hoi	NA	CCAE	69256	26463	56669461	24680532	52	21	1.037649382086	0.556415026987887	2.04748821900605	0.911460762391506	1.52907221191712	0.133984164534634	22.2057450453997	0.77185588182943
Sensitivity	Trazodone	Nortriptyline	Open-angle glaucoma	hoi	NA	CCAE	183220	23535	147477029	21250199	113	18	0.910698574535512	0.537463010919133	1.62431054473899	0.740231968386664	0.783977035007914	0.0881872527697856	7.60314615023771	0.778341264829744
Sensitivity	duloxetine	Mirtazapine	Open-angle glaucoma	hoi	NA	CCAE	124718	55362	112022547	39562119	108	27	1.31987812518982	0.829690982265479	2.16073382124625	0.255688960677322	1.93358336476348	0.599927873225426	6.66735694564198	0.319619001781399
Main	Bupropion	Doxepin	Open-angle glaucoma	hoi	NA	CCAE	231334	17104	42289833	1438149	34	1	2.10629971787869	0.402673113381065	38.8361171859709	0.522751196508398	2.25686343394961	0.199461745214536	31.4577671695972	0.515714411458563
Main	Trazodone	Sertraline	Open-angle glaucoma	hoi	NA	CCAE	157867	150474	16499980	25400605	17	20	1.01517607189432	0.451666201422101	2.28288534101996	0.970931403963472	0.957375997441021	0.430581084716753	2.14860229111339	0.910919025360137
Sensitivity	Trazodone	Citalopram	Open-angle glaucoma	hoi	NA	CCAE	162413	117235	127190964	105425699	97	69	1.12877991930234	0.785347416846929	1.62727491066301	0.514539115605405	1.52781837495908	0.333110139352998	7.83418356957665	0.65519518745591
Main	vilazodone	Trazodone	Open-angle glaucoma	hoi	NA	CCAE	16195	103285	2608410	9526614	3	7	1.44824582979839	0.20936972197569	8.5320975717971	0.695372791096869	1.53813516156877	0.247387689207462	9.88663072576363	0.639585294157225
Main	Sertraline	Fluoxetine	Open-angle glaucoma	hoi	NA	CCAE	161726	131744	27994529	22602351	22	9	1.71682367437155	0.79900657981586	3.99863339140589	0.18829480590939	1.61598113277841	0.72063983302707	3.63677353569713	0.245668429294987
Main	Bupropion	venlafaxine	Open-angle glaucoma	hoi	NA	CCAE	210550	101219	38768057	21282398	29	20	1.03630032487316	0.542286598582832	2.02386636132321	0.91547753970963	1.01526796103821	0.517779259128462	2.00174161164593	0.959474118400683
Sensitivity	Mirtazapine	Fluoxetine	Open-angle glaucoma	hoi	NA	CCAE	62899	142425	51090457	120588970	46	65	0.920262174068274	0.602061937571716	1.39631238331533	0.698600361999324	0.839383047755826	0.173942793392509	4.9906627920586	0.772513330811629
Main	Amitriptyline	Sertraline	Open-angle glaucoma	hoi	NA	CCAE	46466	174095	5061346	29617264	6	24	1.49116254651514	0.550361328221994	3.4357369675465	0.3924381276127	1.00418888321026	0.308989061096146	3.41866458460118	0.94610936633254
Sensitivity	Escitalopram	venlafaxine	Open-angle glaucoma	hoi	NA	CCAE	177351	103203	152849674	88075622	124	79	0.937860222944912	0.702904526484339	1.25869949605686	0.666001488503802	0.918959589388827	0.393723670776697	2.24070123188801	0.730076150900464
Main	Citalopram	Doxepin	Open-angle glaucoma	hoi	NA	CCAE	141345	18976	23751544	1615825	18	1	2.84095411608437	0.370317581968429	62.9665726758922	0.425500476390962	3.06427583606858	0.199688461444661	62.1230679524279	0.428820305991298
Sensitivity	Trazodone	vilazodone	Open-angle glaucoma	hoi	NA	CCAE	103285	16195	53308344	9374161	28	7	0.964480484664681	0.37552203632919	2.69326362653946	0.942637029242843	0.926798241388946	0.0389512676266682	23.4417292633975	0.9291944410744
Sensitivity	Bupropion	Sertraline	Open-angle glaucoma	hoi	NA	CCAE	204548	150471	172007505	120935489	137	77	1.05147750537646	0.778974001314316	1.42951395308808	0.745861156641501	1.23818339313535	0.519302531385897	3.06448770139902	0.734286546012945
Main	Mirtazapine	Escitalopram	Open-angle glaucoma	hoi	NA	CCAE	58659	185136	6993231	33154191	9	35	1.06912444427927	0.445780170879074	2.35563905423877	0.874940105460949	1.04083031561952	0.435100290380695	2.57348112024073	0.927247016301896
Sensitivity	Amitriptyline	Escitalopram	Open-angle glaucoma	hoi	NA	CCAE	44757	188435	37857609	166917184	32	134	1.06586006078133	0.712488365513838	1.5467185940931	0.747032464644065	0.369204496681086	0.0380503876688634	5.96472847045846	0.413737308607333
Main	venlafaxine	Nortriptyline	Open-angle glaucoma	hoi	NA	CCAE	122204	25166	26050208	3123358	23	3	0.725400910115883	0.222122026875597	3.44298071422166	0.646139815384771	0.738159025011509	0.180823799928155	3.10350432148473	0.6764144806244
Main	Trazodone	duloxetine	Open-angle glaucoma	hoi	NA	CCAE	155568	108795	15524550	21546300	16	21	1.43846202349375	0.667915401878128	3.03784795463658	0.346768264243817	1.36830220665526	0.625959759831003	3.04103910182117	0.434326780917886
Sensitivity	Nortriptyline	duloxetine	Open-angle glaucoma	hoi	NA	CCAE	22009	130236	18053864	117262432	15	117	0.792836321078107	0.420595952923895	1.40330897988303	0.45012209775241	0.526474130226129	0.0562408461722198	4.96834995513442	0.538181486614505
Main	Mirtazapine	Psychotherapy	Open-angle glaucoma	hoi	NA	CCAE	42975	570057	4987565	54330803	8	31	2.73025976258696	0.88392337356282	7.47752605674036	0.0652040349323493	3.09443771192232	1.01235851834451	9.96405740903769	0.0495061021489124
Main	Bupropion	Sertraline	Open-angle glaucoma	hoi	NA	CCAE	204548	150471	37783262	24906715	32	24	0.796822321605446	0.446853998131609	1.44482044115619	0.448048782863334	0.823062630724831	0.442009159133976	1.53996597796992	0.54842898506406
Sensitivity	Paroxetine	Mirtazapine	Open-angle glaucoma	hoi	NA	CCAE	8255	71004	7735304	58504575	6	50	1.44084664241861	0.419199163460998	3.97935905332776	0.524677451487618	2.92583804002226	0.122298588665841	72.6502263027253	0.53674001531543
Main	Desvenlafaxine	Citalopram	Open-angle glaucoma	hoi	NA	CCAE	38510	111700	8801325	17947201	7	12	0.806202917943949	0.260479925727759	2.32989928018603	0.699941852787828	0.847047211201884	0.282927651163866	2.5608993844944	0.766558698185787
Sensitivity	Escitalopram	vilazodone	Open-angle glaucoma	hoi	NA	CCAE	93585	17068	45348430	9944097	23	8	0.951796759392531	0.406932678415645	2.42359852713404	0.913574187623998	0.932228165905565	0.135545402527975	6.75558718987033	0.900849620250253
Main	Sertraline	Citalopram	Open-angle glaucoma	hoi	NA	CCAE	162903	125118	28194999	21506361	23	18	1.02181501885554	0.529110403556504	1.99298812876145	0.949139815586046	1.01765536919771	0.524835617053471	1.97420720852337	0.960996642613761
Sensitivity	venlafaxine	Trazodone	Open-angle glaucoma	hoi	NA	CCAE	102284	164939	91985380	129866903	91	95	1.08533881739261	0.785083141126476	1.50094437256542	0.620358549206031	1.3599640620583	0.605360372387612	3.19332196872447	0.544422910449538
Main	Electroconvulsive therapy	Bupropion	Open-angle glaucoma	hoi	NA	CCAE	3056	234490	122477	42915929	0	36	7.96379716345232e-13	NA	NA	NA	NA	NA	NA	NA
Sensitivity	Nortriptyline	Sertraline	Open-angle glaucoma	hoi	NA	CCAE	25226	177517	23243984	150117293	18	90	0.897754169017312	0.476091043729672	1.61067958656937	0.728668309892927	0.62084215042388	0.0629138395246999	7.78477338963359	0.646701596904952
Main	Citalopram	Electroconvulsive therapy	Open-angle glaucoma	hoi	NA	CCAE	143526	3696	24143454	149833	18	0	2576516247773.83	NA	NA	NA	NA	NA	NA	NA
Sensitivity	Fluoxetine	Amitriptyline	Open-angle glaucoma	hoi	NA	CCAE	145251	47602	122101112	42310269	66	42	1.01824974528066	0.622760886501938	1.68506588192217	0.943222221694723	1.28803669275237	0.267614539069963	6.19082783517595	0.827864982186052
Main	venlafaxine	Fluoxetine	Open-angle glaucoma	hoi	NA	CCAE	111691	136973	24218230	23116651	19	8	1.32799651416518	0.57051064677062	3.35880951335436	0.530504077206541	1.28867289810894	0.535584556789883	3.11847151996131	0.571652508590491
Sensitivity	Paroxetine	venlafaxine	Open-angle glaucoma	hoi	NA	CCAE	8056	124432	7468853	115506207	6	113	1.01583224924162	0.371637764538864	2.30472423573283	0.973081651571149	1.13063008910077	0.0891587063560721	14.4097629468434	0.967493213529607
Main	duloxetine	Electroconvulsive therapy	Open-angle glaucoma	hoi	NA	CCAE	134818	2741	27182684	107028	27	0	575429587728.766	0.029483265355031	NA	NA	NA	NA	NA	NA
Sensitivity	Desvenlafaxine	Sertraline	Open-angle glaucoma	hoi	NA	CCAE	37554	135700	30897386	90631651	31	37	1.38110363201371	0.802597913978478	2.37642638963783	0.243619801257714	2.45714626239467	0.689151926364055	9.15770889226883	0.199695982163498
Main	Mirtazapine	Trazodone	Open-angle glaucoma	hoi	NA	CCAE	54908	171801	6673886	17779356	9	21	0.98106075408435	0.391639723627173	2.30970990601641	0.966309100268691	1.07824695057849	0.443924967551804	2.64923074679007	0.869759659037702
Main	Fluoxetine	venlafaxine	Open-angle glaucoma	hoi	NA	CCAE	136973	111691	23116651	24218230	8	19	0.753014024760924	0.297724534846075	1.75281566726319	0.530504077206541	0.772274276150581	0.316541036999337	1.89171736288	0.571652508590491
Main	Escitalopram	vilazodone	Open-angle glaucoma	hoi	NA	CCAE	93585	17068	14501168	2835363	10	3	1.15231089108325	0.312875286100968	5.50611248847966	0.846347681665743	1.19483410449875	0.272241231553938	5.31292092353527	0.819024964405998
Main	vilazodone	Sertraline	Open-angle glaucoma	hoi	NA	CCAE	17672	96714	2936047	14926337	3	9	1.10911065548399	0.224066695208123	4.30919088825677	0.890792099944349	1.08549220569906	0.24729758979887	4.86186666147284	0.903762998096179
Sensitivity	Desvenlafaxine	Amitriptyline	Open-angle glaucoma	hoi	NA	CCAE	40508	38141	33766122	26829691	29	14	1.67646431371675	0.742948814713594	3.9634794032888	0.226385979839072	4.01687574073033	0.520731327743307	31.3947086461486	0.209180582370747
Sensitivity	Sertraline	Fluoxetine	Open-angle glaucoma	hoi	NA	CCAE	161726	131744	134142694	108770600	80	56	1.0543422450748	0.743336176378129	1.50533582370908	0.768781595345412	1.19366892031474	0.467886022534855	3.11967862468377	0.808206664753384
Sensitivity	Bupropion	Nortriptyline	Open-angle glaucoma	hoi	NA	CCAE	230139	23769	197538478	21489034	149	15	1.40627781851063	0.782445092261119	2.70560013306739	0.281372441576609	3.07113897225184	0.50194379497267	19.2517556339569	0.25452874776864
Main	Nortriptyline	Psychotherapy	Open-angle glaucoma	hoi	NA	CCAE	19924	589538	2431954	56163065	4	32	2.54703203539199	0.75380152276522	6.48271176819022	0.0885335020072466	1.82503539493894	0.472470205149419	6.72538787885479	0.376350575204556
Sensitivity	Fluoxetine	Psychotherapy	Open-angle glaucoma	hoi	NA	CCAE	93553	541234	76446541	620686807	53	386	1.13504464926148	0.841928297473331	1.49873883173652	0.389219131558041	1.69377123527514	0.507466260446063	4.94459629764401	0.442053704705848
Sensitivity	Desvenlafaxine	Mirtazapine	Open-angle glaucoma	hoi	NA	CCAE	39255	51271	32836745	32870562	29	24	1.26466271119072	0.635672653690403	2.52392497396507	0.504446531753304	1.82359899544928	0.365123816981583	9.38925822573828	0.509673242900697
Main	Nortriptyline	Amitriptyline	Open-angle glaucoma	hoi	NA	CCAE	25984	50659	3272481	5489789	4	6	1.34665792028636	0.316709489753193	5.13475474163065	0.675368061029004	1.29823213242962	0.315154466399169	5.33327342450138	0.706170466452123
Main	Doxepin	Paroxetine	Open-angle glaucoma	hoi	NA	CCAE	21407	8754	1824007	1787571	1	2	0.89678617733588	0.0179158149616767	25.9982204522407	0.95322535181702	0.905587896601116	0.0284547855306134	30.3876572531192	0.958836882723683
Sensitivity	Mirtazapine	Amitriptyline	Open-angle glaucoma	hoi	NA	CCAE	67545	49416	54817089	44352146	50	41	1.0055692805559	0.588353361016868	1.73956160208415	0.983977587768154	1.31286686783352	0.174748738889843	9.54649589589733	0.847198783725752
Sensitivity	Desvenlafaxine	Bupropion	Open-angle glaucoma	hoi	NA	CCAE	32655	186276	25810138	133182117	28	76	1.6335162695366	0.999851436984985	2.60110631593114	0.0442197592506861	3.556109592732	1.1113683622383	11.9292680633944	0.0420552110939092
Main	Desvenlafaxine	Trazodone	Open-angle glaucoma	hoi	NA	CCAE	34379	148911	7716639	14980590	7	10	2.51213402358647	0.673414400612455	8.58485025598381	0.156029612154899	2.94082377897899	0.796270143822284	10.8224230439006	0.106982707101517
Sensitivity	vilazodone	venlafaxine	Open-angle glaucoma	hoi	NA	CCAE	17918	58072	10551528	29653669	8	18	0.895751850637183	0.340667434074471	2.19665474306008	0.816890495935271	0.815849667363835	0.106156564616496	6.5772815367427	0.809383016402027
Main	vilazodone	Amitriptyline	Open-angle glaucoma	hoi	NA	CCAE	19225	26582	3137451	2683288	3	2	2.8557922002078	0.186251646522371	49.9720076113106	0.461994798312465	2.774375679028	0.177168088008871	46.6447785017429	0.465063745341989
Main	Sertraline	Doxepin	Open-angle glaucoma	hoi	NA	CCAE	178735	18582	30431237	1604676	24	0	3.29105658863347	0.517350952544831	NA	NA	NA	NA	NA	NA
Main	Bupropion	Fluoxetine	Open-angle glaucoma	hoi	NA	CCAE	206890	122831	37860322	19923776	30	8	1.61653238600404	0.744574083828612	3.92197106225423	0.257175227522507	1.54986863605269	0.667635001913154	3.62969966519466	0.308738442264687
Main	Psychotherapy	Fluoxetine	Open-angle glaucoma	hoi	NA	CCAE	541234	93553	51445974	14987649	32	9	1.08014867410249	0.533196596184271	2.42260802142694	0.841749579757041	0.970398051329752	0.400837216511566	2.25033613983997	0.947585591336138
Main	vilazodone	duloxetine	Open-angle glaucoma	hoi	NA	CCAE	17006	58632	2760230	10199658	3	12	1.20032305454637	0.253047171454414	4.29646903777027	0.800471948591626	1.20670891687331	0.287523851254751	5.13445508816456	0.796137851924278
Sensitivity	Nortriptyline	Psychotherapy	Open-angle glaucoma	hoi	NA	CCAE	19924	589538	18515999	685635443	18	406	1.66160982927678	0.99853186227954	2.58258154404197	0.036199430962371	2.16301853610048	0.113274385995254	34.5540094655533	0.614979789689128
Sensitivity	Sertraline	vilazodone	Open-angle glaucoma	hoi	NA	CCAE	96714	17672	49681812	10377183	24	6	1.4228753441799	0.56325072402537	4.09998865162615	0.486142125297269	2.22321820850024	0.256430361154738	21.2745875276873	0.50589889656023
Sensitivity	Doxepin	Amitriptyline	Open-angle glaucoma	hoi	NA	CCAE	19437	51957	14984071	47008836	13	42	0.944429015367618	0.446430468508612	1.88889466397179	0.876526704530292	0.766581128607758	0.0236868667957376	NA	0.859775253790017
Sensitivity	Escitalopram	Amitriptyline	Open-angle glaucoma	hoi	NA	CCAE	188435	44757	166917184	37857609	134	32	0.93820946744824	0.6465300176897	1.4035316903439	0.747032464644065	2.24083358263282	0.399323869742789	12.5722654158377	0.413737308607333
Main	Electroconvulsive therapy	duloxetine	Open-angle glaucoma	hoi	NA	CCAE	2741	134818	107028	27182684	0	27	1.7378320846292e-12	NA	33.9175456978126	NA	NA	NA	NA	NA
Sensitivity	Escitalopram	Nortriptyline	Open-angle glaucoma	hoi	NA	CCAE	192693	24827	172628044	22135589	141	15	1.4763105969965	0.832713876470846	2.77825078890417	0.205036210600218	3.4364134383932	0.515022299887041	25.3173274710597	0.234841844907629
Sensitivity	Psychotherapy	Paroxetine	Open-angle glaucoma	hoi	NA	CCAE	590112	5791	682443025	5272134	396	6	0.492452310473495	0.204841696206	1.56597085407911	0.172211564835733	0.0268122004125967	0.000183737285836839	4.35452966898934	0.146524299254583
Sensitivity	Psychotherapy	Citalopram	Open-angle glaucoma	hoi	NA	CCAE	547634	92099	624063107	81232187	380	66	0.738250984921983	0.57235334020743	0.967548438430922	0.0234612023595107	0.298788487154126	0.031491715902275	2.93164592897863	0.291306452140165
Sensitivity	Electroconvulsive therapy	Bupropion	Open-angle glaucoma	hoi	NA	CCAE	3056	234490	2512364	204215251	5	157	2.612235107767	0.927274847452519	5.71877482712793	0.0385517318206227	NA	NA	NA	0.0782235603184411
Sensitivity	Doxepin	duloxetine	Open-angle glaucoma	hoi	NA	CCAE	16980	132240	11813888	120009676	8	118	0.615046425346866	0.262795398459453	1.26455677333248	0.225235756459245	0.143332365309829	0.00482570509803624	NA	0.260098951286894
Main	vilazodone	Citalopram	Open-angle glaucoma	hoi	NA	CCAE	18358	64488	3018082	9312360	3	6	1.80660165529564	0.328001013166417	7.91954045500553	0.466531398592047	1.82138240772951	0.367705965793049	9.31694670634301	0.463902099092704
Main	venlafaxine	Citalopram	Open-angle glaucoma	hoi	NA	CCAE	111887	129365	24167417	21728136	21	15	0.893862758356773	0.422680723233	1.93666301296658	0.772611757811934	0.917441708413646	0.43361957953137	1.94835007236471	0.822949738048895
Sensitivity	Trazodone	Sertraline	Open-angle glaucoma	hoi	NA	CCAE	157867	150474	125533655	123991282	98	69	1.23730084635864	0.868048633715188	1.77320241181104	0.24259058922418	2.25585213095553	0.530518152269202	10.3658974532518	0.321810824679157
Main	Mirtazapine	Electroconvulsive therapy	Open-angle glaucoma	hoi	NA	CCAE	71274	3147	8484253	125901	13	0	7482342451354.3	NA	NA	NA	NA	NA	NA	NA
Main	Electroconvulsive therapy	Trazodone	Open-angle glaucoma	hoi	NA	CCAE	3086	187951	122857	19470799	0	23	3.65881559727946e-13	NA	13.6728887431768	NA	NA	NA	NA	NA
Sensitivity	duloxetine	Nortriptyline	Open-angle glaucoma	hoi	NA	CCAE	130236	22009	117262432	18053864	117	15	1.26129438500016	0.712601440121443	2.37757874998133	0.45012209775241	1.81025324704067	0.356102196480481	11.0691377370982	0.538181486614505
Sensitivity	Paroxetine	Electroconvulsive therapy	Open-angle glaucoma	hoi	NA	CCAE	8954	4075	8524251	3487735	6	4	0.586130629930834	0.167246353628288	2.2951561112093	0.423975352690787	0.248793158128603	0.00443386699571988	8.17559603351903	0.429514126626296
Main	Psychotherapy	Sertraline	Open-angle glaucoma	hoi	NA	CCAE	528426	110623	50416301	17915231	30	19	0.534285868426917	0.258639020752164	1.13994473258945	0.0976183380544484	0.494875891777181	0.234867527866506	1.0537475698822	0.0705940258820179
Main	Doxepin	Nortriptyline	Open-angle glaucoma	hoi	NA	CCAE	20616	28469	1759189	3532509	1	4	0.306995871533171	0.0144660038278579	2.54489329272081	0.37058684379524	0.331031215827605	0.0275071503640792	4.20777765869192	0.387791645802873
Sensitivity	Desvenlafaxine	Paroxetine	Open-angle glaucoma	hoi	NA	CCAE	42483	7812	35978569	7025320	35	6	1.30207876521689	0.532908155408418	3.7011867895943	0.593417114116852	2.11768454490207	0.189142690764022	22.6836432938028	0.582523390400438
Sensitivity	Escitalopram	Desvenlafaxine	Open-angle glaucoma	hoi	NA	CCAE	126681	36253	79365103	29714873	45	25	1.14046985453254	0.677656418982568	1.95182342373644	0.62622510248956	1.38684354724591	0.362061559910984	5.78360742974284	0.68643148350974
Sensitivity	Paroxetine	Psychotherapy	Open-angle glaucoma	hoi	NA	CCAE	5791	590112	5272134	682443025	6	396	2.03065348406731	0.638581489173414	4.88181858733657	0.172211564835733	10.2580195216325	0.483372151654775	205.429577106793	0.146524299254583
Main	Mirtazapine	Nortriptyline	Open-angle glaucoma	hoi	NA	CCAE	69256	26463	8269814	3261415	13	3	1.40744236843901	0.372206783589687	7.99411890707717	0.662242396129307	1.4787073733656	0.306442383664524	7.28218366220656	0.627574989049915
Main	Trazodone	Citalopram	Open-angle glaucoma	hoi	NA	CCAE	162413	117235	16878885	19700839	18	14	1.0389577036099	0.451240436572182	2.43926350425622	0.929256796321381	0.944613709455988	0.407256390859142	2.21204847761237	0.892859910970216
Main	Escitalopram	Psychotherapy	Open-angle glaucoma	hoi	NA	CCAE	121112	510380	20840037	48466446	28	29	2.26547561186445	1.32874801191445	3.85602741098707	0.00262216347820976	2.37257832537227	1.28967681001493	4.55069215749139	0.00495771864702273
Sensitivity	Paroxetine	Citalopram	Open-angle glaucoma	hoi	NA	CCAE	8142	141775	7558101	131711688	5	80	0.838411116342824	0.282947917281787	1.98134113389608	0.722608904677898	0.685928796438784	0.0460777383664971	10.138744537804	0.742351344711574
Sensitivity	Bupropion	Fluoxetine	Open-angle glaucoma	hoi	NA	CCAE	206890	122831	174480462	98302381	135	49	1.15488314168091	0.822841091004021	1.64589254375076	0.415528863794912	1.54794079946065	0.576691845364789	4.39197289622466	0.460294518965306
Main	Desvenlafaxine	Mirtazapine	Gastrointestinal hemhorrage	hoi	NA	CCAE	39121	50802	8891777	5740942	20	43	0.481984974140902	0.239828301064032	0.936390774859996	0.0356966157732183	0.495428211549787	0.21587163271378	1.12367085758812	0.0991564071899184
Sensitivity	Nortriptyline	Fluoxetine	Gastrointestinal hemhorrage	hoi	NA	CCAE	25402	147465	23296765	124501427	97	322	1.60897702770524	1.27568404753192	2.01043560241163	4.15709343453141e-05	1.59276376896217	0.12373149056338	18.2158478594242	0.761609125673348
Main	Sertraline	Escitalopram	Gastrointestinal hemhorrage	hoi	NA	CCAE	153826	172115	26660592	31472950	74	106	0.981964075779077	0.71769815440441	1.33711289558525	0.908713042797601	0.941828313369982	0.66928455627756	1.3311554454458	0.734905861878192
Main	Bupropion	Electroconvulsive therapy	Gastrointestinal hemhorrage	hoi	NA	CCAE	233825	3033	42801196	121733	105	0	1163228357251.97	0.19565995384573	NA	NA	NA	NA	NA	NA
Main	Fluoxetine	Trazodone	Gastrointestinal hemhorrage	hoi	NA	CCAE	124136	160989	20561198	16833737	50	79	0.964253396562919	0.630513420703299	1.4594214602169	0.864995552351429	1.08044985538914	0.684466912721715	1.72761400718514	0.746087661374714
Sensitivity	Mirtazapine	Desvenlafaxine	Gastrointestinal hemhorrage	hoi	NA	CCAE	50802	39121	32509624	32684928	180	96	1.24988592833503	0.931601117213608	1.686139326598	0.140555828298469	2.24804067455552	0.71303815153646	9.36149154592076	0.21412023776432
Main	Sertraline	Desvenlafaxine	Gastrointestinal hemhorrage	hoi	NA	CCAE	135236	37423	22349901	8609865	56	21	1.4912426555863	0.859403471731611	2.66076943619758	0.165725719727379	1.41645637194287	0.804727284622871	2.51015008669888	0.231413340452436
Sensitivity	venlafaxine	Sertraline	Gastrointestinal hemhorrage	hoi	NA	CCAE	109034	164161	98557679	134463984	367	373	1.05309936118482	0.904800708446991	1.22587516623605	0.504261871903603	1.17320728702898	0.790781770674072	1.77854992791788	0.600464311338692
Sensitivity	vilazodone	Amitriptyline	Gastrointestinal hemhorrage	hoi	NA	CCAE	19164	26399	11404944	14314592	22	61	0.452035998573112	0.238444585498958	0.843652425183233	0.0137736929568493	0.195866550458416	0.0487538536742973	0.797805870337165	0.020287503495404
Main	Amitriptyline	Doxepin	Gastrointestinal hemhorrage	hoi	NA	CCAE	51588	19275	5569847	1644566	42	5	1.83062073148883	0.741230330944493	5.5706657808742	0.239939518458629	1.78799637156092	0.605230791605147	6.14246783666495	0.292190728622016
Main	Trazodone	Paroxetine	Gastrointestinal hemhorrage	hoi	NA	CCAE	185979	7432	19236961	1547936	92	3	1.85401514180895	0.60866633682373	8.09460663517546	0.349689101887318	1.55309345029096	0.433457116729547	5.56477172126365	0.495172701572886
Sensitivity	venlafaxine	Desvenlafaxine	Gastrointestinal hemhorrage	hoi	NA	CCAE	77810	36633	50506924	29895560	149	99	0.836618410324127	0.631553198496451	1.11239803506403	0.216736881540062	0.662735856059247	0.32460223899025	1.40057848229218	0.215687830144363
Sensitivity	Trazodone	Bupropion	Gastrointestinal hemhorrage	hoi	NA	CCAE	147498	194486	112901552	162046690	481	365	1.22475394287115	1.052461306743	1.42619323676846	0.00891527730873509	2.0669670423425	1.01154445791224	4.65672364039223	0.0744932539008067
Main	Amitriptyline	vilazodone	Gastrointestinal hemhorrage	hoi	NA	CCAE	26399	19164	2660812	3128466	14	8	1.70830385514167	0.538527003462736	5.49139373109882	0.366007477378222	1.67067910057211	0.528292620772842	5.42905427932335	0.386833609732529
Main	Doxepin	Escitalopram	Gastrointestinal hemhorrage	hoi	NA	CCAE	17876	193004	1521278	34452502	7	113	0.646517532795305	0.262861856512691	1.36429711110521	0.299170291401529	0.619972566669886	0.26182359126687	1.64125303627258	0.303448410048607
Sensitivity	Fluoxetine	Paroxetine	Gastrointestinal hemhorrage	hoi	NA	CCAE	149463	7934	127045398	7328422	334	21	1.06813660677475	0.676747365453212	1.77766107516353	0.789048418575943	1.2481342476407	0.298869096893366	5.2124495919561	0.836384127970047
Sensitivity	Citalopram	Nortriptyline	Gastrointestinal hemhorrage	hoi	NA	CCAE	139489	25392	128929630	23054885	421	103	0.941516410406066	0.723373614566324	1.2358238549228	0.659154310025018	0.993085886730287	0.418758584753279	2.5062771200688	0.866283602913253
Main	Escitalopram	venlafaxine	Gastrointestinal hemhorrage	hoi	NA	CCAE	176745	102777	31643107	22009492	101	80	0.968084194584056	0.714877623006303	1.31504829576274	0.834757528729558	0.963751221132956	0.700074800997005	1.33572477743245	0.810192260879491
Sensitivity	vilazodone	Sertraline	Gastrointestinal hemhorrage	hoi	NA	CCAE	17617	96400	10334881	49512064	20	107	0.649102712226331	0.373845747926377	1.08279113640513	0.111166393653558	0.404401378883849	0.122236240541755	1.33879992533903	0.126028608820548
Main	Electroconvulsive therapy	Paroxetine	Gastrointestinal hemhorrage	hoi	NA	CCAE	4049	8926	162090	1813376	0	4	8.84063017637434e-14	NA	NA	NA	NA	NA	NA	NA
Main	Escitalopram	Fluoxetine	Gastrointestinal hemhorrage	hoi	NA	CCAE	176761	129448	32048207	22074113	107	59	0.86995384580413	0.617636237510407	1.23525271870179	0.430766028085126	0.844348513945796	0.585822876146761	1.22497111763491	0.372915663856604
Sensitivity	Bupropion	vilazodone	Gastrointestinal hemhorrage	hoi	NA	CCAE	121698	15027	63522413	8474066	135	17	1.46618737346013	0.882500397380543	2.58360686288803	0.162584988263538	2.5813056241737	0.774849079086496	9.73012205763917	0.142630030392973
Sensitivity	duloxetine	Trazodone	Gastrointestinal hemhorrage	hoi	NA	CCAE	108204	154803	93550445	114507319	382	438	0.993821981969329	0.846662764690908	1.16657068969147	0.939585677724368	1.01830864024026	0.650817432757258	1.68684904503621	0.868593237225995
Main	Desvenlafaxine	Psychotherapy	Gastrointestinal hemhorrage	hoi	NA	CCAE	26556	416332	5788987	40039912	10	61	1.27818533686835	0.450384380652789	3.17205605553541	0.622099540937097	1.56611238744127	0.586958039816826	4.19233720895499	0.364376038124091
Main	Paroxetine	Doxepin	Gastrointestinal hemhorrage	hoi	NA	CCAE	8730	21220	1786995	1802729	4	7	0.406896325518332	0.0562335592888121	2.74636462275538	0.364692511150954	0.385535454087841	0.0520940720198749	2.90940992752167	0.360100145017205
Main	Citalopram	Escitalopram	Gastrointestinal hemhorrage	hoi	NA	CCAE	118910	175538	19902680	31315317	60	100	1.07867043499722	0.741975853743461	1.56084292610687	0.689763557480111	1.05656067532836	0.708321084691139	1.59225599956162	0.791267078661075
Sensitivity	Electroconvulsive therapy	Trazodone	Gastrointestinal hemhorrage	hoi	NA	CCAE	3064	186963	2553986	153034251	13	612	1.27286185540664	0.696719942610701	2.11031832502582	0.393434775277462	NA	NA	NA	0.434659961740179
Sensitivity	Citalopram	Electroconvulsive therapy	Gastrointestinal hemhorrage	hoi	NA	CCAE	142916	3676	134059028	3128501	437	17	0.605372974384812	0.385476114024402	1.02258630521265	0.043733436641927	0.28397217080189	0.0446242111664118	1.81360188433468	0.159475370422739
Sensitivity	Desvenlafaxine	Doxepin	Gastrointestinal hemhorrage	hoi	NA	CCAE	41500	17013	34922048	11119886	105	60	0.893679611641205	0.610381397831635	1.31621507161636	0.566362958396587	0.856557737564708	0.330969923232422	2.35692734420401	0.650773619384882
Main	Escitalopram	Mirtazapine	Gastrointestinal hemhorrage	hoi	NA	CCAE	184544	58127	33040846	6918635	98	67	0.576931193312066	0.404519976465528	0.824553269991594	0.00246492791170466	0.588377167002501	0.378035613852331	0.951587366087443	0.0321669537908269
Main	Amitriptyline	Nortriptyline	Gastrointestinal hemhorrage	hoi	NA	CCAE	50287	25806	5434886	3246639	44	21	0.93551055380728	0.547117441223343	1.6493232637716	0.812801410076921	0.958499275262793	0.510112648899786	1.81480401031535	0.890105108900975
Main	Mirtazapine	Fluoxetine	Gastrointestinal hemhorrage	hoi	NA	CCAE	62302	142028	7507507	23852197	62	61	1.25608484536884	0.819861281504597	1.93156773290914	0.296980155453102	1.26204512877419	0.812873924577441	1.99506465687256	0.313220698283914
Sensitivity	Nortriptyline	Doxepin	Gastrointestinal hemhorrage	hoi	NA	CCAE	28282	20438	26579613	15906700	113	90	0.883511224646473	0.632795732258602	1.23654554270354	0.468644904792876	0.672200166291572	0.212120154380608	2.26415624688724	0.467527935964436
Main	Nortriptyline	Electroconvulsive therapy	Gastrointestinal hemhorrage	hoi	NA	CCAE	28895	3674	3530232	145981	25	1	1.17277060556924	0.238432833200029	21.2031637309306	0.889290227198787	0.530750516556371	NA	5.0618520958122	0.651805484537619
Main	Electroconvulsive therapy	Mirtazapine	Gastrointestinal hemhorrage	hoi	NA	CCAE	3124	70611	125225	8395021	0	75	3.58183008082515e-13	NA	NA	NA	NA	NA	NA	NA
Sensitivity	Citalopram	Doxepin	Gastrointestinal hemhorrage	hoi	NA	CCAE	140750	18809	131038496	14372581	426	89	0.821129835587875	0.627211617465579	1.08521471533518	0.158817378378813	0.579706111735772	0.250904311652958	1.36246562687809	0.167654776515363
Sensitivity	duloxetine	vilazodone	Gastrointestinal hemhorrage	hoi	NA	CCAE	58304	16960	30246984	9809517	125	18	1.78015723138092	1.07704787202117	3.10465267605393	0.0327338948597413	3.24707763777119	1.06921476088393	10.5191193868381	0.0454836600592259
Main	Psychotherapy	duloxetine	Gastrointestinal hemhorrage	hoi	NA	CCAE	501851	87181	47566373	16976371	66	65	0.451405184721444	0.262486038611197	0.786758140341624	0.00450700151153138	0.416764333935708	0.235710740712751	0.745821088569455	0.0039937949886138
Main	Escitalopram	Electroconvulsive therapy	Gastrointestinal hemhorrage	hoi	NA	CCAE	195403	3259	34938189	129734	114	1	0.600890197088815	0.132375939669521	10.6208388873611	0.648871989592179	0.614356395656304	0.0611653228457245	7.18905279703658	0.68328085637062
Sensitivity	Citalopram	Bupropion	Gastrointestinal hemhorrage	hoi	NA	CCAE	116005	207814	101156031	172923972	348	422	1.3190384846664	1.12703946003801	1.54316858137001	0.00055205912057956	2.37285229731579	1.35499452087345	4.49033267243113	0.00363270650113017
Main	Psychotherapy	Amitriptyline	Gastrointestinal hemhorrage	hoi	NA	CCAE	580738	36461	55408000	3885105	94	35	0.19067249821322	0.130403465661774	0.285237672365375	0	0.273039938880584	0.101539517177111	0.670820472914593	0.00621062325604992
Sensitivity	Doxepin	Citalopram	Gastrointestinal hemhorrage	hoi	NA	CCAE	18809	140750	14372581	131038496	89	426	1.21783420436071	0.921476631185503	1.59435822321145	0.158817378378813	3.01436172880704	0.697841970873193	NA	0.167654776515363
Sensitivity	Sertraline	Citalopram	Gastrointestinal hemhorrage	hoi	NA	CCAE	162342	124588	133036986	111946523	382	367	0.970500399031607	0.833690495198678	1.12965299304129	0.699233273695142	0.974068380095908	0.61134182748241	1.60178471399936	0.717645395550931
Main	duloxetine	Amitriptyline	Gastrointestinal hemhorrage	hoi	NA	CCAE	124987	39867	25139858	4190972	101	30	0.606209373946553	0.382203315684029	0.987177681330624	0.0386676532204757	0.577406837703841	0.335682761722919	1.01172539170395	0.0561440557642713
Main	Fluoxetine	Electroconvulsive therapy	Gastrointestinal hemhorrage	hoi	NA	CCAE	150525	3434	25235145	137556	67	1	0.477665302172165	0.103617646857189	8.480970022332	0.510857205647747	0.475328405421658	0.0429818859655267	6.50775272584019	0.553418386663448
Sensitivity	vilazodone	Escitalopram	Gastrointestinal hemhorrage	hoi	NA	CCAE	17020	93331	9908630	45195432	21	101	0.632051577681254	0.372860806785124	1.02861405072806	0.0763549258804219	0.39385103324502	0.130733101597875	1.20602411715524	0.0847562777268439
Sensitivity	Escitalopram	Citalopram	Gastrointestinal hemhorrage	hoi	NA	CCAE	175538	118910	149804429	102136088	476	310	0.925080853946003	0.78501036544818	1.09102795586802	0.353749341319761	0.868593003076909	0.446742796788629	1.77406977914955	0.564455006499769
Sensitivity	duloxetine	Doxepin	Gastrointestinal hemhorrage	hoi	NA	CCAE	131503	16837	119121653	11694582	509	70	0.791938852384342	0.601317357304311	1.05668542879228	0.10481406503177	0.565713541750663	0.27719437155319	1.23229309934216	0.0925818499226851
Main	Fluoxetine	duloxetine	Gastrointestinal hemhorrage	hoi	NA	CCAE	128256	119722	21616891	24464372	55	100	1.21271841544131	0.832718033010274	1.74673192163574	0.30747762596525	1.34968713608788	0.901037535401956	2.04322640928022	0.154287055978779
Sensitivity	Electroconvulsive therapy	duloxetine	Gastrointestinal hemhorrage	hoi	NA	CCAE	2725	134047	2038104	122665523	10	525	1.12088714973371	0.558902957226419	1.98037208896978	0.723628406722756	NA	NA	NA	0.593178248398503
Sensitivity	Mirtazapine	Sertraline	Gastrointestinal hemhorrage	hoi	NA	CCAE	60621	170129	48694914	143404422	288	386	1.19025327089652	1.00092827396365	1.41435368144415	0.0483099753523799	2.18602670844568	1.0519000898091	8.07364169602389	0.0504485391174811
Main	Fluoxetine	Sertraline	Gastrointestinal hemhorrage	hoi	NA	CCAE	131344	161133	22527747	27888444	60	79	1.14628579755308	0.809335072562936	1.61505302845221	0.438578645890658	1.2190215579451	0.856997700913204	1.74016376350104	0.270060387599306
Main	Amitriptyline	Fluoxetine	Gastrointestinal hemhorrage	hoi	NA	CCAE	47236	144829	5153631	24216526	40	62	1.47613999516752	0.871171822370813	2.47646992686567	0.143973479112514	1.355325087711	0.755770377237052	2.51242230599113	0.312031884064205
Main	Paroxetine	Escitalopram	Gastrointestinal hemhorrage	hoi	NA	CCAE	7575	195037	1587485	34857306	3	113	0.673803973158098	0.161739948611224	1.87850997785025	0.527964729754671	0.722252962538773	0.213528164848777	2.44308916749894	0.59170950610094
Sensitivity	Nortriptyline	Mirtazapine	Gastrointestinal hemhorrage	hoi	NA	CCAE	26292	68624	24465689	56074440	92	315	0.88712912151756	0.663841528190169	1.17277924563418	0.409400129086233	0.566837116957775	0.201223895203557	1.79574616350867	0.247902248225578
Sensitivity	Doxepin	Desvenlafaxine	Gastrointestinal hemhorrage	hoi	NA	CCAE	17013	41500	11119886	34922048	60	105	1.11896924465306	0.759754254121983	1.63831991530619	0.566362958396587	1.58430914807545	0.283802349688157	NA	0.650773619384882
Main	Nortriptyline	Fluoxetine	Gastrointestinal hemhorrage	hoi	NA	CCAE	25402	147465	3157953	24608316	20	64	2.34451272986871	1.38194089743001	3.80675535331239	0.000979739829680915	1.48785472721467	0.603769245658923	3.6850944105772	0.379266053048006
Sensitivity	Amitriptyline	vilazodone	Gastrointestinal hemhorrage	hoi	NA	CCAE	26399	19164	14314592	11404944	61	22	2.21221319354339	1.18532226086212	4.19384654051777	0.0137736929568493	10.2118699200189	1.49536761906053	373.375848489753	0.020287503495404
Main	Citalopram	Mirtazapine	Gastrointestinal hemhorrage	hoi	NA	CCAE	134299	62529	22698520	7499205	66	63	0.743022839673144	0.493226916478693	1.11908730152941	0.155279189863191	0.722666998546541	0.453701403013269	1.18826919186279	0.186078161911831
Main	Citalopram	Psychotherapy	Gastrointestinal hemhorrage	hoi	NA	CCAE	91690	546516	14984463	52322858	48	86	2.01588565588756	1.39792666452394	2.87319032736255	0.000136452597694126	2.07704088661218	1.01751490497387	4.4105239479996	0.044095742001215
Main	Escitalopram	Trazodone	Gastrointestinal hemhorrage	hoi	NA	CCAE	165386	155425	29320652	16119711	92	78	0.873054458507592	0.600821149783298	1.27020769497693	0.477185966286965	0.948284198798226	0.614563088735249	1.46798735634924	0.810546943331094
Sensitivity	Trazodone	Paroxetine	Gastrointestinal hemhorrage	hoi	NA	CCAE	185979	7432	151099769	6809917	599	17	1.36268812664742	0.84591027720925	2.3456635457225	0.234291209648721	3.21574877507366	0.375483382430371	28.0005412730846	0.324846521228164
Sensitivity	Nortriptyline	Desvenlafaxine	Gastrointestinal hemhorrage	hoi	NA	CCAE	20867	41537	15099851	34855733	64	107	0.979806222899048	0.652001729937556	1.46589501879908	0.921372402527492	0.895376491022093	0.202894683425696	4.91963201655512	0.8518302434921
Sensitivity	Sertraline	Psychotherapy	Gastrointestinal hemhorrage	hoi	NA	CCAE	110188	527304	88614771	602147935	299	1434	1.11003210992786	0.946236819944964	1.29763462595353	0.195070173427321	1.81585099549088	1.09065790384399	2.99742736438947	0.0375246241698779
Main	venlafaxine	Psychotherapy	Gastrointestinal hemhorrage	hoi	NA	CCAE	79628	551998	16395690	52455461	62	84	2.54871261220694	1.80827277966918	3.57324149441789	7.26163795761181e-08	2.51693956557722	1.35540137943423	4.77237126900124	0.00337103315229437
Sensitivity	Escitalopram	Sertraline	Gastrointestinal hemhorrage	hoi	NA	CCAE	172115	153826	149868560	122260478	508	341	1.01702611320849	0.881892750672432	1.17426251917555	0.817211080930596	1.09106274852301	0.70332835920292	1.74747744327153	0.914377612796967
Sensitivity	Psychotherapy	Desvenlafaxine	Gastrointestinal hemhorrage	hoi	NA	CCAE	416332	26556	374937508	21093313	801	67	1.05222665628058	0.758547366643057	1.48715736395691	0.766905969770842	0.74269107895835	0.150494400163184	4.39842350895381	0.662645036286378
Sensitivity	Amitriptyline	Citalopram	Gastrointestinal hemhorrage	hoi	NA	CCAE	46883	136501	40942032	125361293	208	395	1.60492606343052	1.35448450058496	1.89615402071496	3.53840596822863e-08	2.06073334993495	0.246447567596368	27.5741847962935	0.600117700505378
Main	Mirtazapine	venlafaxine	Gastrointestinal hemhorrage	hoi	NA	CCAE	60456	114835	7135813	24543430	66	88	1.25687252259673	0.867138541879963	1.81692806765505	0.225678776149237	1.26934798254825	0.809894447604237	2.06053600534471	0.314303507152145
Main	Sertraline	Electroconvulsive therapy	Gastrointestinal hemhorrage	hoi	NA	CCAE	180390	3546	30767065	142716	92	1	0.570828910254277	0.124878341888906	10.1097515492314	0.616945044371979	0.502383032881956	0.046554361968782	6.50137649179435	0.577742366782887
Sensitivity	Paroxetine	duloxetine	Gastrointestinal hemhorrage	hoi	NA	CCAE	7708	133983	7031625	122260421	16	516	0.755472698591511	0.433377420570698	1.22445802127444	0.289920524693865	0.577401562489902	0.133612512753183	2.55885605600062	0.414281764621384
Main	Doxepin	duloxetine	Gastrointestinal hemhorrage	hoi	NA	CCAE	16837	131503	1414694	26412364	6	109	1.19875704780614	0.440634922435206	2.71890665131275	0.696164636356221	1.20479450629628	0.466450642869889	3.684607756032	0.698668614828754
Sensitivity	Fluoxetine	Sertraline	Gastrointestinal hemhorrage	hoi	NA	CCAE	131344	161133	108306403	133486031	289	391	1.08447645720498	0.926575839233322	1.26787099376924	0.310724477668491	1.38636349919617	0.860345905465119	2.25221259683943	0.287915430871635
Main	Fluoxetine	Mirtazapine	Gastrointestinal hemhorrage	hoi	NA	CCAE	142028	62302	23852197	7507507	61	62	0.796124564106462	0.517714177433425	1.21971853356072	0.296980155453102	0.784901159271619	0.495457907129998	1.2720991812056	0.313220698283914
Main	Electroconvulsive therapy	Citalopram	Gastrointestinal hemhorrage	hoi	NA	CCAE	3676	142916	149097	24033744	0	73	7.57684630412483e-13	NA	3.56825420032924	NA	NA	NA	NA	NA
Sensitivity	Sertraline	venlafaxine	Gastrointestinal hemhorrage	hoi	NA	CCAE	164161	109034	134463984	98557679	373	367	0.949578014058355	0.815743745809306	1.105215757088	0.504261871903603	0.942346080618548	0.610940871205741	1.47979155132351	0.600464311338692
Main	Nortriptyline	Escitalopram	Gastrointestinal hemhorrage	hoi	NA	CCAE	24675	192044	3044415	34249458	21	111	1.32498976721115	0.754758104794633	2.25008875145327	0.312567495238258	1.21592268261106	0.62365671430964	2.38268123854993	0.55314293500768
Main	Bupropion	Escitalopram	Gastrointestinal hemhorrage	hoi	NA	CCAE	194517	160510	35723616	27645391	87	98	0.748187301807517	0.534241850324101	1.04824711342156	0.0915757360031717	0.7342978520414	0.516054722765049	1.0505326868146	0.0891824452296732
Main	Nortriptyline	venlafaxine	Gastrointestinal hemhorrage	hoi	NA	CCAE	25005	121708	3097721	25963971	24	94	1.56458220259137	0.901314881120355	2.61380494776895	0.0993535515141093	1.52002164663449	0.852650680462273	2.77580669088802	0.15364572432734
Sensitivity	Fluoxetine	venlafaxine	Gastrointestinal hemhorrage	hoi	NA	CCAE	136567	111215	112617353	101346590	287	380	1.02112981004426	0.866185295021114	1.20245225153513	0.802682727355758	1.2148345321723	0.726598513515451	2.07478551434383	0.629703613998846
Sensitivity	Electroconvulsive therapy	venlafaxine	Gastrointestinal hemhorrage	hoi	NA	CCAE	3167	124947	2613834	117348242	15	432	1.52832140119695	0.872924387857446	2.46259735228794	0.108890431914765	NA	NA	NA	0.278450610144221
Sensitivity	Nortriptyline	Paroxetine	Gastrointestinal hemhorrage	hoi	NA	CCAE	29051	8733	27459860	8232365	119	23	0.917014330577257	0.528055844922824	1.64623091737529	0.765197431226627	0.697997460202217	0.0940508666433691	6.04247025559931	0.677512712971831
Sensitivity	vilazodone	Citalopram	Gastrointestinal hemhorrage	hoi	NA	CCAE	18302	64230	10780702	37267915	20	87	0.647685098118978	0.364355093308241	1.11225981570443	0.12710439252794	0.408501970343095	0.115230275949908	1.47886054434909	0.14695371155631
Main	Fluoxetine	Citalopram	Gastrointestinal hemhorrage	hoi	NA	CCAE	136134	128169	23128317	21812311	62	66	1.24536460374011	0.862466679912065	1.79449938140279	0.240410727034831	1.32593058875301	0.920017940958033	1.91479097787563	0.136309629858723
Sensitivity	Escitalopram	Fluoxetine	Gastrointestinal hemhorrage	hoi	NA	CCAE	176761	129448	155216426	103896370	531	250	1.031271672846	0.878114872429603	1.21397569377488	0.70938199159591	1.09665692151276	0.63313316745193	2.0087986225394	0.9059567821822
Main	Psychotherapy	Mirtazapine	Gastrointestinal hemhorrage	hoi	NA	CCAE	568970	42538	54246601	4928094	90	50	0.508177728885157	0.29856750187965	0.880992217553703	0.0141955198447383	0.452053275100978	0.239540254631302	0.851427369642383	0.0152165797878066
Main	Fluoxetine	Psychotherapy	Gastrointestinal hemhorrage	hoi	NA	CCAE	93262	540091	14940614	51364509	44	85	1.87055536332368	1.28370543567623	2.68832950826373	0.000896883504636792	2.07403671990563	1.12869592281655	3.94689286431411	0.0197663471758518
Main	Citalopram	Paroxetine	Gastrointestinal hemhorrage	hoi	NA	CCAE	141165	8117	23648331	1697299	72	4	1.4084020873645	0.531747232941809	4.93742653122943	0.546909394697457	1.29636319314122	0.423574807200034	3.96755731028375	0.641565666049106
Sensitivity	Desvenlafaxine	Mirtazapine	Gastrointestinal hemhorrage	hoi	NA	CCAE	39121	50802	32684928	32509624	96	180	0.800073012528511	0.593070800393244	1.07342078226674	0.140555828298469	0.645216688306977	0.299746223808224	1.42461679598304	0.21412023776432
Main	Bupropion	Desvenlafaxine	Gastrointestinal hemhorrage	hoi	NA	CCAE	185757	32524	34604710	7176317	78	17	1.03022876974638	0.598478501363574	1.86999995001602	0.918387431903925	0.972213592521567	0.538301822170776	1.75608819483714	0.934980817593661
Sensitivity	Bupropion	Doxepin	Gastrointestinal hemhorrage	hoi	NA	CCAE	230702	16954	199352401	12851117	489	79	0.759454145077488	0.583714353343638	1.00074534324037	0.045417824556313	0.50306958221932	0.227272384769002	1.2008154170636	0.0841626884730492
Sensitivity	Citalopram	Paroxetine	Gastrointestinal hemhorrage	hoi	NA	CCAE	141165	8117	130955839	7520900	420	17	1.56224788639487	0.969108294910387	2.6934198305548	0.0871149587402646	3.97830351891475	0.818757173269227	19.7946109673246	0.105417416300842
Sensitivity	Electroconvulsive therapy	Nortriptyline	Gastrointestinal hemhorrage	hoi	NA	CCAE	3674	28895	3105842	27468871	13	117	0.983238586844753	0.527842660827071	1.67699908537764	0.954289869629715	NA	NA	NA	0.456916261313725
Sensitivity	Amitriptyline	Nortriptyline	Gastrointestinal hemhorrage	hoi	NA	CCAE	50287	25806	44640888	23680536	225	98	0.998334471534497	0.779794194420437	1.28743988976546	0.989601946823217	1.12408093613893	0.340183703032583	4.91640961936921	0.927367134696899
Sensitivity	Amitriptyline	Doxepin	Gastrointestinal hemhorrage	hoi	NA	CCAE	51588	19275	46581727	14821888	229	83	0.856437587714162	0.644952928413264	1.14676723484521	0.291180978709749	0.606272265881912	0.194054506727277	2.28875692211451	0.363322322163148
Sensitivity	Sertraline	Trazodone	Gastrointestinal hemhorrage	hoi	NA	CCAE	149985	157036	123447362	124677486	332	508	0.930846033811606	0.792643143674713	1.09175054338091	0.380277728778623	0.957125137165533	0.611287887600144	1.53068232267709	0.631594940032633
Main	Trazodone	Escitalopram	Gastrointestinal hemhorrage	hoi	NA	CCAE	155425	165386	16119711	29320652	78	92	1.1454039209758	0.787272824715617	1.66438881247885	0.477185966286965	1.05675742765218	0.693080719838318	1.62681749925597	0.810546943331094
Main	Paroxetine	Mirtazapine	Gastrointestinal hemhorrage	hoi	NA	CCAE	8235	70350	1699657	8375046	4	77	0.509976623935697	0.129112212262035	1.48450425837688	0.279756669761092	0.51983482882323	0.149188102358966	1.82842356025242	0.310326952106354
Main	duloxetine	venlafaxine	Gastrointestinal hemhorrage	hoi	NA	CCAE	118604	94985	24160548	19693876	95	69	0.76892493926109	0.547105888948105	1.08559494614731	0.13280500774066	0.736598769142572	0.518796918420688	1.05048707441234	0.0899533439941061
Sensitivity	vilazodone	Bupropion	Gastrointestinal hemhorrage	hoi	NA	CCAE	15027	121698	8474066	63522413	17	135	0.682041066579403	0.387055791794178	1.13314396567777	0.162584988263538	0.427594847539827	0.130959608910377	1.42456843085323	0.142630030392973
Main	Nortriptyline	vilazodone	Gastrointestinal hemhorrage	hoi	NA	CCAE	14213	19564	1542439	3199223	8	8	1.81160822313779	0.351162149626496	7.36707622782734	0.444079657461677	1.81325626898411	0.393270302844486	9.14098608092225	0.453485900092355
Sensitivity	Citalopram	Sertraline	Gastrointestinal hemhorrage	hoi	NA	CCAE	124588	162342	111946523	133036986	367	382	1.03039627907194	0.88522759303967	1.19948590725109	0.699233273695142	1.17754029792281	0.709922164727457	2.01433572866398	0.717645395550931
Main	venlafaxine	Sertraline	Gastrointestinal hemhorrage	hoi	NA	CCAE	109034	164161	23902323	28112760	89	79	1.17120360709526	0.847796903402099	1.62212309705361	0.339716390511435	1.21859310387175	0.85446404508944	1.74777648126274	0.281343282800528
Sensitivity	Citalopram	Amitriptyline	Gastrointestinal hemhorrage	hoi	NA	CCAE	136501	46883	125361293	40942032	395	208	0.623081662629683	0.52738331858872	0.738288256209747	3.53840596822863e-08	0.697506942777677	0.130543416645032	3.6477127205011	0.600117700505378
Main	Bupropion	Psychotherapy	Gastrointestinal hemhorrage	hoi	NA	CCAE	148306	511660	25849843	47925921	74	79	1.54569965719499	0.990801824062055	2.39842267408169	0.0534924748253651	1.7932390816766	1.07988229843319	3.10140734275466	0.0258097532427946
Sensitivity	Bupropion	Electroconvulsive therapy	Gastrointestinal hemhorrage	hoi	NA	CCAE	233825	3033	203484366	2506284	509	10	0.631739887485257	0.357538391358523	1.26696586715598	0.154726023356611	0.372563139870155	0.0533102517475733	2.76843413507365	0.303874455269582
Main	Amitriptyline	Citalopram	Gastrointestinal hemhorrage	hoi	NA	CCAE	46883	136501	5038868	22897273	37	63	2.63901081678179	1.73831308259508	3.94993694362944	3.57824854346767e-06	1.81723887685477	0.820566636922309	4.0692485067184	0.149324565407296
Sensitivity	Doxepin	Paroxetine	Gastrointestinal hemhorrage	hoi	NA	CCAE	21220	8730	16745853	8222872	95	22	0.991603705251155	0.562558955552481	1.83476524980023	0.977695279027516	0.99428104188302	0.0603535079167948	NA	0.944654704117303
Main	Psychotherapy	vilazodone	Gastrointestinal hemhorrage	hoi	NA	CCAE	257829	11896	23250091	1820904	33	6	0.352803936556015	0.120640595739749	1.19848532556951	0.075284877408383	0.318083584552923	0.097443929584574	1.04260559572818	0.057827605118452
Sensitivity	Paroxetine	Amitriptyline	Gastrointestinal hemhorrage	hoi	NA	CCAE	8482	53058	7902371	48039405	24	243	0.903148341081899	0.531516173481966	1.48776415209216	0.698051866748825	0.88866807067087	0.195454032623108	4.10222397178543	0.834039365833859
Main	Sertraline	Bupropion	Gastrointestinal hemhorrage	hoi	NA	CCAE	149921	203985	24808820	37689491	75	91	1.22454243381691	0.865098885506432	1.72708008965061	0.250737823655813	1.18632194210668	0.792804717932758	1.79238591735965	0.423616462259553
Main	Trazodone	vilazodone	Gastrointestinal hemhorrage	hoi	NA	CCAE	102801	16152	9478434	2602372	37	6	1.0906157777428	0.395750371174258	3.41982361993838	0.87471708860497	1.01611522953554	0.340956461564424	3.06246066791954	0.968599976802992
Main	vilazodone	Paroxetine	Gastrointestinal hemhorrage	hoi	NA	CCAE	20045	3352	3275976	485889	8	1	1.22814924017106	0.192800986070051	24.2556320849335	0.867667000894239	1.13590961681049	0.10439257855614	12.3599949069853	0.89362071827317
Main	Fluoxetine	vilazodone	Gastrointestinal hemhorrage	hoi	NA	CCAE	80544	17495	12328433	2912039	23	8	0.752313183206816	0.318192990101646	1.93477989683229	0.536547767861123	0.816317280644737	0.323495103659906	2.06769381653158	0.654676738428206
Main	Bupropion	Mirtazapine	Gastrointestinal hemhorrage	hoi	NA	CCAE	220300	56725	40474205	6741623	89	67	0.530931380170767	0.360982365520208	0.782903553055393	0.001347316876533	0.519885557774339	0.319343720996787	0.870342288195153	0.0131010041672525
Main	Paroxetine	Electroconvulsive therapy	Gastrointestinal hemhorrage	hoi	NA	CCAE	8926	4049	1813376	162090	4	0	11311410838928.6	NA	NA	NA	NA	NA	NA	NA
Sensitivity	Mirtazapine	Paroxetine	Gastrointestinal hemhorrage	hoi	NA	CCAE	70350	8235	57867851	7700842	329	20	1.4151493643544	0.869486768014588	2.43364763599696	0.186013948771317	4.11107773144294	0.576458959300821	29.3156449270136	0.183981154477662
Sensitivity	Sertraline	duloxetine	Gastrointestinal hemhorrage	hoi	NA	CCAE	152489	118414	115526436	104531376	295	451	0.889573008506618	0.751461004668455	1.05141025375573	0.172042591289156	0.865313679447289	0.537134652910243	1.41926912528221	0.390175302857157
Main	venlafaxine	Amitriptyline	Gastrointestinal hemhorrage	hoi	NA	CCAE	118918	46688	25389215	5005047	93	41	0.741124165684196	0.476825705592907	1.16865789258642	0.19019698805129	0.750072127094689	0.435569870483326	1.30986728325921	0.309101379212009
Main	Amitriptyline	Psychotherapy	Gastrointestinal hemhorrage	hoi	NA	CCAE	36461	580738	3885105	55408000	35	94	5.24459483864184	3.50584826929541	7.66850784927519	0	3.72325318257699	1.41038375433242	11.9152277007096	0.00621062325604992
Main	Electroconvulsive therapy	Amitriptyline	Gastrointestinal hemhorrage	hoi	NA	CCAE	3904	53564	156127	5790122	1	45	0.966382477876828	0.0542263942539839	4.5166199470673	0.975819325152887	NA	NA	NA	0.740139855564739
Sensitivity	Electroconvulsive therapy	Mirtazapine	Gastrointestinal hemhorrage	hoi	NA	CCAE	3124	70611	2627876	58765251	12	335	0.798650611444812	0.424155326270056	1.35554630404745	0.448124300340027	NA	NA	NA	0.497010400892659
Main	Nortriptyline	duloxetine	Gastrointestinal hemhorrage	hoi	NA	CCAE	21869	129516	2591941	26086600	20	103	1.93929419785664	1.08539873064774	3.32067812007325	0.0202448724198231	1.96649665506998	0.963965456167625	3.91891477904761	0.0636907708092797
Main	Mirtazapine	Amitriptyline	Gastrointestinal hemhorrage	hoi	NA	CCAE	66931	49068	8028115	5296677	76	41	1.15243440907061	0.722222953622506	1.86640452756641	0.558033417748796	1.25526535382616	0.738188949732376	2.17962020212171	0.404003640393905
Main	Doxepin	Amitriptyline	Gastrointestinal hemhorrage	hoi	NA	CCAE	19275	51588	1644566	5569847	5	42	0.546262796437746	0.179511756643758	1.34910831121249	0.239939518458629	0.555343568452338	0.195182184999664	1.73268552891598	0.292190728622016
Main	Escitalopram	Doxepin	Gastrointestinal hemhorrage	hoi	NA	CCAE	193004	17876	34452502	1521278	113	7	1.54674846276228	0.732978170121538	3.80427960627951	0.299170291401529	1.67748339569389	0.636902667101906	5.13294339530251	0.303448410048607
Main	Trazodone	Fluoxetine	Gastrointestinal hemhorrage	hoi	NA	CCAE	160989	124136	16833737	20561198	79	50	1.03707179416168	0.685203025486126	1.5860090636684	0.864995552351429	0.93139901811349	0.599949088724732	1.46351667063738	0.746087661374714
Sensitivity	Nortriptyline	Trazodone	Gastrointestinal hemhorrage	hoi	NA	CCAE	23382	182283	21062387	146505070	81	583	0.841958941784854	0.645823318571842	1.08627284247037	0.19469373509983	0.544622307718898	0.193433793282699	1.82272534220092	0.246529928305561
Main	Fluoxetine	Doxepin	Gastrointestinal hemhorrage	hoi	NA	CCAE	148662	18753	24866780	1598756	67	7	1.13955937989178	0.505964817391839	2.99445798892626	0.77333504103434	1.16339314748748	0.434545486648483	3.41630006053322	0.770832347063556
Sensitivity	vilazodone	Doxepin	Gastrointestinal hemhorrage	hoi	NA	CCAE	19526	12925	11679180	6906536	23	41	0.432261795523058	0.224858287843665	0.822684581014355	0.0112550737087649	0.178900006684172	0.0449545938273359	0.709091676876274	0.0125358211197668
Main	Mirtazapine	Citalopram	Gastrointestinal hemhorrage	hoi	NA	CCAE	62529	134299	7499205	22698520	63	66	1.34585364891327	0.893585333899637	2.0274643710431	0.155279189863191	1.36512457199485	0.877513866766304	2.22624897708693	0.186078161911831
Sensitivity	Fluoxetine	Trazodone	Gastrointestinal hemhorrage	hoi	NA	CCAE	124136	160989	101980409	127894576	248	532	1.00367486092237	0.844714480524362	1.18952167704261	0.966494377048078	1.19032271657772	0.707628619029737	2.06187031021331	0.68227458905308
Main	Psychotherapy	Nortriptyline	Gastrointestinal hemhorrage	hoi	NA	CCAE	588322	19785	56073206	2414136	96	15	0.271618272474269	0.162282054521072	0.488507784030854	3.55051565525955e-06	0.366076531312068	0.127823866340392	1.0230968418545	0.0654059894945268
Main	Fluoxetine	Desvenlafaxine	Gastrointestinal hemhorrage	hoi	NA	CCAE	113642	37255	18557099	8564671	40	21	1.08029853839747	0.595974688251195	1.99982940836801	0.802516819530913	1.10448539165501	0.60019982014468	2.03246975329851	0.766864486493922
Sensitivity	Fluoxetine	Electroconvulsive therapy	Gastrointestinal hemhorrage	hoi	NA	CCAE	150525	3434	129209606	2943574	346	17	0.464089399742101	0.294750340959706	0.78534417877202	0.00213574310971337	0.173172271662883	0.0182125284205125	1.72466501775185	0.121953437338856
Sensitivity	duloxetine	Sertraline	Gastrointestinal hemhorrage	hoi	NA	CCAE	118414	152489	104531376	115526436	451	295	1.12413482697588	0.951103526361771	1.33074104150115	0.172042591289156	1.29639943858435	0.817684027033542	2.17714599979409	0.390175302857157
Main	duloxetine	Paroxetine	Gastrointestinal hemhorrage	hoi	NA	CCAE	133983	7708	26985146	1583926	111	4	0.961681736870986	0.38219776571502	3.24027919065029	0.942877423932794	0.874960974245332	0.30658318773923	2.49707367202188	0.810307215241379
Sensitivity	Bupropion	Amitriptyline	Gastrointestinal hemhorrage	hoi	NA	CCAE	225191	43756	191891708	37580589	464	193	0.843082243232362	0.684249983937732	1.04236081114278	0.111924511724318	0.71735099551143	0.332465041886892	1.56259114742032	0.307540813243817
Sensitivity	Desvenlafaxine	Escitalopram	Gastrointestinal hemhorrage	hoi	NA	CCAE	36129	126302	29572851	79051480	94	186	1.00435522054074	0.763318906091279	1.31497606309093	0.975014044728985	1.12833148926754	0.588008471902993	2.24271112742903	0.853791935844778
Main	venlafaxine	Trazodone	Gastrointestinal hemhorrage	hoi	NA	CCAE	101886	164091	21428995	16721206	77	79	0.846023924171914	0.58324126456846	1.22679037730877	0.378049002208104	0.934087762071731	0.603354542585281	1.45767772062025	0.770255717209822
Main	duloxetine	Desvenlafaxine	Gastrointestinal hemhorrage	hoi	NA	CCAE	91214	35080	17689841	7893878	59	20	1.0405981470725	0.6193918833256	1.81447667856545	0.88460202613057	0.9639443344035	0.563266812955468	1.65074265543972	0.891906448324242
Main	Mirtazapine	vilazodone	Gastrointestinal hemhorrage	hoi	NA	CCAE	35938	18391	3771552	3028907	27	7	1.65893266466823	0.593803972785041	5.0903930578177	0.355753701312826	1.72465112978352	0.581415145753468	5.22088932630458	0.328414462012229
Sensitivity	Mirtazapine	duloxetine	Gastrointestinal hemhorrage	hoi	NA	CCAE	54870	124057	39166911	111247768	206	442	1.0685922507486	0.88120862734311	1.29292975631473	0.497556070040868	1.45490784570934	0.704072869427573	4.15985821177783	0.410228690228049
Sensitivity	Amitriptyline	Psychotherapy	Gastrointestinal hemhorrage	hoi	NA	CCAE	36461	580738	31777185	671092711	168	1539	2.26761733582158	1.92667110740722	2.65036043159278	0	8.08571023542572	0.53569056742519	176.819451155154	0.163850380047287
Sensitivity	Sertraline	Bupropion	Gastrointestinal hemhorrage	hoi	NA	CCAE	149921	203985	120335164	171412446	365	434	1.1269060260368	0.964357888796678	1.31611437630195	0.132062182936686	1.43881735596995	0.907929193979995	2.41261650760245	0.189496374827894
Sensitivity	duloxetine	Mirtazapine	Gastrointestinal hemhorrage	hoi	NA	CCAE	124057	54870	111247768	39166911	442	206	0.935810641804158	0.77343722280035	1.13480504953186	0.497556070040868	0.853532660579125	0.504573599848615	1.50786236732835	0.410228690228049
Main	Electroconvulsive therapy	Sertraline	Gastrointestinal hemhorrage	hoi	NA	CCAE	3546	180390	142716	30767065	1	92	1.75183839156736	0.0989143991452516	8.00779370444891	0.616945044371979	NA	NA	NA	0.577742366782887
Main	Bupropion	Trazodone	Gastrointestinal hemhorrage	hoi	NA	CCAE	194486	147498	35361819	14935357	79	78	0.755043750085395	0.525975514974928	1.08406971622585	0.127775532821079	0.825168660678662	0.536660855984408	1.28289335127828	0.391709175348447
Main	Amitriptyline	Bupropion	Gastrointestinal hemhorrage	hoi	NA	CCAE	43756	225191	4681298	41228397	37	100	1.85143496398496	1.13032412059162	2.97212072184672	0.0125068322057318	1.76819334309669	1.00813610610387	3.20835772530321	0.0439662195902244
Sensitivity	Psychotherapy	Amitriptyline	Gastrointestinal hemhorrage	hoi	NA	CCAE	580738	36461	671092711	31777185	1539	168	0.440991513075415	0.377307172292424	0.519029945565401	0	0.125994719050201	0.00490285172679241	2.22582306828565	0.163850380047287
Sensitivity	Trazodone	duloxetine	Gastrointestinal hemhorrage	hoi	NA	CCAE	154803	108204	114507319	93550445	438	382	1.00621642320532	0.857213376640279	1.18110780549688	0.939585677724368	1.15016456933259	0.576363696050927	2.36654496359125	0.868593237225995
Main	Escitalopram	duloxetine	Gastrointestinal hemhorrage	hoi	NA	CCAE	156292	114113	26777874	23268237	65	95	0.897245461778164	0.625891733607614	1.2784797753812	0.551803360896336	0.940194905901151	0.646809063882811	1.3745737895951	0.743417768145148
Main	Paroxetine	vilazodone	Gastrointestinal hemhorrage	hoi	NA	CCAE	3352	20045	485889	3275976	1	8	0.814233292902348	0.0412275382681598	5.18669546449657	0.867667000894239	0.866514321091458	0.0657270472278492	NA	0.89362071827317
Sensitivity	Doxepin	Electroconvulsive therapy	Gastrointestinal hemhorrage	hoi	NA	CCAE	21355	3978	17029428	3430303	98	18	1.06829917507075	0.663250582778307	1.82414635602154	0.797964418833513	0.479870073235462	0.0419226569370562	10.2246123125226	0.562446631267741
Sensitivity	Escitalopram	Paroxetine	Gastrointestinal hemhorrage	hoi	NA	CCAE	195037	7575	176263933	6933894	598	19	1.03712750941385	0.662532434052878	1.72448105388446	0.881252291575297	1.09437280145969	0.283680968696275	4.35878243090879	0.961719427711273
Sensitivity	Paroxetine	Fluoxetine	Gastrointestinal hemhorrage	hoi	NA	CCAE	7934	149463	7328422	127045398	21	334	0.936209838383417	0.562536927860676	1.47765628807481	0.789048418575943	0.928524869304926	0.240987457459871	3.70415606094695	0.836384127970047
Sensitivity	Trazodone	Doxepin	Gastrointestinal hemhorrage	hoi	NA	CCAE	182517	15776	147980129	12091183	589	76	0.838849416923658	0.656037985471828	1.08685875796433	0.172418015651259	0.571661862079248	0.209293877842512	1.75791169194484	0.239087361249635
Sensitivity	Sertraline	Mirtazapine	Gastrointestinal hemhorrage	hoi	NA	CCAE	170129	60621	143404422	48694914	386	288	0.840157321514254	0.707036728591771	0.999072586929757	0.0483099753523799	0.630123098410295	0.375015500894859	1.08516284585145	0.0504485391174811
Main	duloxetine	Citalopram	Gastrointestinal hemhorrage	hoi	NA	CCAE	121123	121664	24655521	20249501	98	53	1.11368168645759	0.766057662833377	1.63613577420068	0.578074210947631	1.05645747829798	0.709764387420101	1.59278813541938	0.794678238564136
Sensitivity	Desvenlafaxine	duloxetine	Gastrointestinal hemhorrage	hoi	NA	CCAE	35080	91214	27916694	64636177	90	255	1.07335104293762	0.827708196489257	1.3810536251366	0.587815617151527	1.39889594652806	0.733191045030418	2.73679824838917	0.420380575065794
Main	Paroxetine	Desvenlafaxine	Gastrointestinal hemhorrage	hoi	NA	CCAE	7792	42316	1612899	9580434	4	23	0.827135780469682	0.220006971955065	2.50275454839154	0.759631655698445	0.831262598688066	0.244832110638827	2.82601757845917	0.75371211793025
Main	Trazodone	Doxepin	Gastrointestinal hemhorrage	hoi	NA	CCAE	182517	15776	18891720	1356118	89	6	1.28998324599602	0.598722026922722	3.36937120264302	0.563449012393622	1.21887220304051	0.437065602114576	3.75043205837676	0.712368593687589
Sensitivity	Citalopram	Desvenlafaxine	Gastrointestinal hemhorrage	hoi	NA	CCAE	111225	38368	87410305	31616847	269	90	1.07506547108648	0.821748043046179	1.41743982400102	0.602756570819899	1.24551281875243	0.518605015715571	3.12289985566963	0.736968854879498
Main	Desvenlafaxine	Amitriptyline	Gastrointestinal hemhorrage	hoi	NA	CCAE	40353	37874	9128413	4009654	20	27	0.460545692495147	0.20053687181477	1.05700103459516	0.0674772597742723	0.471883723368195	0.187345994144104	1.2077761279179	0.115766535529927
Main	Electroconvulsive therapy	Nortriptyline	Gastrointestinal hemhorrage	hoi	NA	CCAE	3674	28895	145981	3530232	1	25	0.852681671292929	0.0471627730979235	4.19405325423897	0.889290227198787	NA	NA	NA	0.651805484537619
Sensitivity	Nortriptyline	Bupropion	Gastrointestinal hemhorrage	hoi	NA	CCAE	23596	229500	21267255	196843934	91	486	1.24103542810401	0.947415479866659	1.60859350628671	0.109813065527509	2.10307772741808	0.730167301873295	12.2554151387195	0.211858753523791
Main	venlafaxine	vilazodone	Gastrointestinal hemhorrage	hoi	NA	CCAE	57846	17862	10319816	2941333	31	8	1.01118978607139	0.442950498867992	2.55225711795602	0.98012889526046	1.06984711877404	0.425577098559655	2.66566722469013	0.877209974248142
Sensitivity	vilazodone	Psychotherapy	Gastrointestinal hemhorrage	hoi	NA	CCAE	11896	257829	6578550	168254425	14	340	0.844134330447202	0.452005710750481	1.46800716234818	0.572850112519715	0.851670750457268	0.237423926890954	3.04951630371236	0.729024432204132
Main	venlafaxine	Paroxetine	Gastrointestinal hemhorrage	hoi	NA	CCAE	123903	8030	26360694	1656399	96	4	1.37006275475484	0.516894588671168	4.78801631938351	0.579273604368261	1.40341798382718	0.480725331953473	4.09711212813959	0.525121049461257
Sensitivity	Bupropion	venlafaxine	Gastrointestinal hemhorrage	hoi	NA	CCAE	209973	100770	174966450	88231928	422	334	0.874559900504602	0.74790066528013	1.02329994023514	0.093769562763331	0.742879908456438	0.455228010111237	1.24405068012316	0.160385897993353
Sensitivity	venlafaxine	Paroxetine	Gastrointestinal hemhorrage	hoi	NA	CCAE	123903	8030	114847290	7427013	426	21	1.08654450278794	0.685933617837916	1.81361454657233	0.737900919581756	1.32052477347888	0.371482423819408	4.76325917152213	0.748311326941786
Sensitivity	Electroconvulsive therapy	Fluoxetine	Gastrointestinal hemhorrage	hoi	NA	CCAE	3434	150525	2943574	129209606	17	346	2.15475725270974	1.27332706732941	3.39270175818628	0.00213574310971337	NA	NA	NA	0.121953437338856
Main	Paroxetine	Psychotherapy	Gastrointestinal hemhorrage	hoi	NA	CCAE	5771	588874	1173011	56202638	4	95	1.73063541916228	0.354431887827787	5.8259477853888	0.442492859306497	2.21502050969189	0.538007175270875	11.2270891211208	0.289160762915848
Sensitivity	Citalopram	duloxetine	Gastrointestinal hemhorrage	hoi	NA	CCAE	121664	121123	103598154	106765798	309	449	0.955872707058414	0.808755267686255	1.12832709295171	0.595235529341343	1.0823534789889	0.569107698151413	2.08770059864659	0.932885203705587
Sensitivity	Trazodone	Escitalopram	Gastrointestinal hemhorrage	hoi	NA	CCAE	155425	165386	120725789	143714786	487	456	1.06837781254183	0.91384366418682	1.24905220201762	0.406700554281797	1.31130450555032	0.580325791258902	3.16790238862922	0.660970152707632
Sensitivity	Bupropion	Mirtazapine	Gastrointestinal hemhorrage	hoi	NA	CCAE	220300	56725	188699473	44570896	448	273	0.836903045588471	0.703761135663766	0.996702154804665	0.0449122046309636	0.628245791158369	0.321876657511158	1.35504191846994	0.164728603373549
Sensitivity	Trazodone	venlafaxine	Gastrointestinal hemhorrage	hoi	NA	CCAE	164091	101886	128995683	91512597	515	315	1.07873927100008	0.920726744996349	1.26540693897554	0.350134421502381	1.34172195692276	0.668649936990911	2.99202819913785	0.533794231763509
Sensitivity	Psychotherapy	Doxepin	Gastrointestinal hemhorrage	hoi	NA	CCAE	590183	13704	688907213	10612551	1603	58	0.833141759924496	0.581688338551446	1.22590489844676	0.337116741700952	0.382102340798524	0.0624684290515198	2.26280803572481	0.237913869882217
Main	Trazodone	Amitriptyline	Gastrointestinal hemhorrage	hoi	NA	CCAE	177300	42862	18287978	4668250	87	33	0.767721075241596	0.481973612409865	1.24352576279045	0.274307518948059	0.752613301863266	0.439994888871392	1.30810823341983	0.303676867709895
Main	Desvenlafaxine	Fluoxetine	Gastrointestinal hemhorrage	hoi	NA	CCAE	37255	113642	8564671	18557099	21	40	0.925670048099311	0.500042651545995	1.67792360936395	0.802516819530913	0.911290749335243	0.492849273451765	1.69470606024936	0.766864486493922
Main	Escitalopram	Citalopram	Gastrointestinal hemhorrage	hoi	NA	CCAE	175538	118910	31315317	19902680	100	60	0.927067218638082	0.640679458050433	1.3477527536169	0.689763557480111	0.949259657645611	0.642582498628711	1.41827151397403	0.791267078661075
Main	Desvenlafaxine	Bupropion	Gastrointestinal hemhorrage	hoi	NA	CCAE	32524	185757	7176317	34604710	17	78	0.970658196864544	0.534759372582567	1.67090379641307	0.918387431903925	1.03121435956428	0.566903638464949	1.90930921623316	0.934980817593661
Main	Desvenlafaxine	Nortriptyline	Gastrointestinal hemhorrage	hoi	NA	CCAE	41537	20867	9378632	2420463	23	18	0.302238530823561	0.133734110611521	0.704465792366632	0.00476044588200332	0.291557981369206	0.112464426976751	0.787509758351378	0.0149615531662388
Main	Paroxetine	Bupropion	Gastrointestinal hemhorrage	hoi	NA	CCAE	7216	231667	1440087	42341443	3	103	1.17943163044223	0.282549864944858	3.2841464996964	0.791992824658073	1.29398568440037	0.366903818816424	4.65828328904292	0.697477351515997
Sensitivity	Electroconvulsive therapy	Paroxetine	Gastrointestinal hemhorrage	hoi	NA	CCAE	4049	8926	3467936	8480908	16	24	1.6874461266486	0.878784362018771	3.15476813907897	0.108567853377085	NA	NA	NA	0.155687219360942
Sensitivity	venlafaxine	Nortriptyline	Gastrointestinal hemhorrage	hoi	NA	CCAE	121708	25005	112393463	22619899	409	103	0.872561075715106	0.680634914205136	1.12897816730278	0.290973316489336	0.79539289283344	0.399690761381117	1.65204094845464	0.422803104644671
Main	Doxepin	Desvenlafaxine	Gastrointestinal hemhorrage	hoi	NA	CCAE	17013	41500	1437628	9341259	6	21	2.13313407406397	0.646786458796917	6.07932760179244	0.185042659477607	2.07809794665978	0.659837313118186	7.91297915228141	0.224614558208352
Sensitivity	Amitriptyline	Bupropion	Gastrointestinal hemhorrage	hoi	NA	CCAE	43756	225191	37580589	191891708	193	464	1.18612390194107	0.959360702465076	1.46145418118271	0.111924511724318	1.86737942221512	0.671507156877851	7.95381971720407	0.307540813243817
Sensitivity	Electroconvulsive therapy	Escitalopram	Gastrointestinal hemhorrage	hoi	NA	CCAE	3259	195403	2597731	177211418	14	599	1.58803480442161	0.889837693104929	2.59062855735442	0.0897827780010676	NA	NA	NA	0.370441109157282
Sensitivity	Desvenlafaxine	Fluoxetine	Gastrointestinal hemhorrage	hoi	NA	CCAE	37255	113642	30435723	77043552	97	162	1.18008202008955	0.887417852972824	1.56323130031147	0.251635573139502	1.61961925991616	0.790091818325311	3.42081685630121	0.260381148577997
Main	Citalopram	Amitriptyline	Gastrointestinal hemhorrage	hoi	NA	CCAE	136501	46883	22897273	5038868	63	37	0.378929860249484	0.253168598453913	0.575270364132063	3.57824854346767e-06	0.5533103962779	0.252924525264361	1.23659505438833	0.149324565407296
Main	Bupropion	vilazodone	Gastrointestinal hemhorrage	hoi	NA	CCAE	121698	15027	19663163	2408356	41	5	0.888388419959454	0.351487935279345	2.74339819829344	0.821379704690623	0.915119101066297	0.317904646436987	2.64305999465679	0.870149004687254
Main	Electroconvulsive therapy	venlafaxine	Gastrointestinal hemhorrage	hoi	NA	CCAE	3167	124947	127747	26659492	0	97	5.17003881439868e-13	NA	3.35131921804855	NA	NA	NA	NA	NA
Sensitivity	venlafaxine	Doxepin	Gastrointestinal hemhorrage	hoi	NA	CCAE	123135	18585	114759131	14232239	411	79	0.895732782890344	0.680295041352236	1.19437633610917	0.443158145421868	0.791511037309197	0.388447019254611	1.64296542324401	0.444134049710287
Main	Amitriptyline	duloxetine	Gastrointestinal hemhorrage	hoi	NA	CCAE	39867	124987	4190972	25139858	30	101	1.6495950788253	1.01298886604901	2.61640848983819	0.0386676532204757	1.69188542518241	0.985169714945538	2.9980609075618	0.0561440557642713
Main	Citalopram	Nortriptyline	Gastrointestinal hemhorrage	hoi	NA	CCAE	139489	25392	23347826	3153129	69	21	0.730829225183294	0.398100549047535	1.38864086345582	0.325191429317018	0.735715932263795	0.365505204065578	1.53173356277725	0.400896138063268
Main	duloxetine	Mirtazapine	Gastrointestinal hemhorrage	hoi	NA	CCAE	124057	54870	25117646	6418881	94	59	0.520596985294156	0.35041603038418	0.776007938681924	0.00128859900370201	0.51891937745347	0.316886785027203	0.864617748607272	0.0141117589711669
Main	Desvenlafaxine	Sertraline	Gastrointestinal hemhorrage	hoi	NA	CCAE	37423	135236	8609865	22349901	21	56	0.670581676465551	0.375831136060052	1.16359781277716	0.165725719727379	0.699951463215273	0.393235449219561	1.25009256994439	0.231413340452436
Main	Mirtazapine	Desvenlafaxine	Gastrointestinal hemhorrage	hoi	NA	CCAE	50802	39121	5740942	8891777	43	20	2.07475347500701	1.06793021337648	4.16964968505952	0.0356966157732183	1.96797191222909	0.900184229886925	4.56366704936064	0.0991564071899184
Sensitivity	duloxetine	venlafaxine	Gastrointestinal hemhorrage	hoi	NA	CCAE	118604	94985	103884863	74222257	442	241	1.03243935618745	0.873401452982518	1.22303331023361	0.71013434290355	1.07425748922663	0.675052238432644	1.80266837140258	0.933884613986709
Main	Mirtazapine	Doxepin	Gastrointestinal hemhorrage	hoi	NA	CCAE	68730	18555	8226294	1560504	74	5	1.96084146935695	0.826747215522172	5.80907598891421	0.175783403568123	2.12851196644954	0.74926883985069	8.18172437712831	0.151234257767495
Main	Psychotherapy	Escitalopram	Gastrointestinal hemhorrage	hoi	NA	CCAE	509318	120672	48390678	20755861	77	83	0.378272862354678	0.275355977010114	0.519102448571479	1.85239867889209e-09	0.358341915730023	0.23626360854966	0.545215215574209	2.9560318926318e-06
Main	Paroxetine	Sertraline	Gastrointestinal hemhorrage	hoi	NA	CCAE	7792	178944	1643508	30433057	4	89	0.855946894340204	0.253534345797287	2.15145413272526	0.775540662057614	0.929825480352593	0.31955123995583	2.70577566216889	0.902132795386968
Sensitivity	Escitalopram	Bupropion	Gastrointestinal hemhorrage	hoi	NA	CCAE	160510	194517	135396853	156753183	478	370	1.18960808660504	1.01666362215116	1.39300187034033	0.0306906096928916	1.61871705453955	0.971390978796962	2.77847639871844	0.108967664193987
Main	Trazodone	Psychotherapy	Gastrointestinal hemhorrage	hoi	NA	CCAE	114433	524443	11765223	50024861	64	77	3.45689324858647	2.47044478317018	4.82076111794336	3.51940698806175e-13	2.8115233420183	1.24322126505024	6.30130063582797	0.0152574215813039
Main	Amitriptyline	Electroconvulsive therapy	Gastrointestinal hemhorrage	hoi	NA	CCAE	53564	3904	5790122	156127	45	1	1.03478697399091	0.221404504191085	18.4412040254093	0.975819325152887	0.645092286408801	0.0438007866918311	7.90541482373864	0.740139855564739
Sensitivity	Escitalopram	duloxetine	Gastrointestinal hemhorrage	hoi	NA	CCAE	156292	114113	120051414	98796897	332	417	0.949752965315615	0.808013667184517	1.11543467751775	0.5308059608136	1.01628694119303	0.62010594013839	1.71254526629198	0.843269209639096
Main	duloxetine	Escitalopram	Gastrointestinal hemhorrage	hoi	NA	CCAE	114113	156292	23268237	26777874	95	65	1.11452221560218	0.782178974792021	1.59772041441743	0.551803360896336	1.06622581958169	0.736509231603664	1.5576504200577	0.743417768145148
Main	Desvenlafaxine	venlafaxine	Gastrointestinal hemhorrage	hoi	NA	CCAE	36633	77810	8258844	14931969	18	46	0.696438996475697	0.371967312301687	1.2573060353322	0.244266798102413	0.698498181421759	0.374539565356308	1.30801924737001	0.259971148603101
Sensitivity	Bupropion	Psychotherapy	Gastrointestinal hemhorrage	hoi	NA	CCAE	148306	511660	122598285	569026943	322	1376	0.952824804347033	0.811049781535874	1.11545976610491	0.552251604719235	1.21688900054618	0.708205896094174	2.15625555015921	0.653880987713842
Main	Citalopram	Sertraline	Gastrointestinal hemhorrage	hoi	NA	CCAE	124588	162342	21410912	28101047	68	80	0.958825891718236	0.680196362470805	1.34918787438086	0.809825434691393	0.960971285793561	0.679300448177492	1.35951333556558	0.833406369116906
Main	Fluoxetine	Paroxetine	Gastrointestinal hemhorrage	hoi	NA	CCAE	149463	7934	25029672	1666611	66	4	1.96250387229343	0.662995084989999	7.70720071682134	0.281323026928716	1.95836482979918	0.578408506289956	6.63058210241491	0.280569341495924
Sensitivity	Fluoxetine	Nortriptyline	Gastrointestinal hemhorrage	hoi	NA	CCAE	147465	25402	124501427	23296765	322	97	0.621512913348566	0.497404641462002	0.783893160641705	4.15709343453141e-05	0.767690173897986	0.0924078262230786	6.60449600242149	0.761609125673348
Main	Psychotherapy	Trazodone	Gastrointestinal hemhorrage	hoi	NA	CCAE	524443	114433	50024861	11765223	77	64	0.289277084390414	0.20743612378508	0.404785408203602	3.51940698806175e-13	0.35115427937674	0.138058202814202	0.766289153234111	0.0152574215813039
Sensitivity	Escitalopram	vilazodone	Gastrointestinal hemhorrage	hoi	NA	CCAE	93331	17020	45195432	9908630	101	21	1.58214936139959	0.972181936745075	2.68196598248603	0.0763549258804219	2.79367767172531	0.919997474134314	9.45917274904225	0.0847562777268439
Sensitivity	Psychotherapy	vilazodone	Gastrointestinal hemhorrage	hoi	NA	CCAE	257829	11896	168254425	6578550	340	14	1.18464557586495	0.68119558653953	2.21236142866351	0.572850112519715	1.61931319953667	0.158527660092863	31.6752468745859	0.729024432204132
Main	Doxepin	vilazodone	Gastrointestinal hemhorrage	hoi	NA	CCAE	12925	19526	1028413	3179382	4	8	1.22661375744198	0.20447944259848	5.42986446008629	0.807101222946882	1.2986833944731	0.250643551031163	7.30249752975302	0.776768799250131
Sensitivity	Trazodone	Amitriptyline	Gastrointestinal hemhorrage	hoi	NA	CCAE	177300	42862	141262119	36864502	558	177	1.02945187595384	0.846309439662112	1.25634827597232	0.773348894094236	1.19787080101145	0.497439772436163	2.78422404212387	0.838270864629964
Sensitivity	Trazodone	Fluoxetine	Gastrointestinal hemhorrage	hoi	NA	CCAE	160989	124136	127894576	101980409	532	248	0.996338594234598	0.840674045122237	1.18383196104232	0.966494377048078	0.924544800929826	0.444638313324644	2.04300215681077	0.68227458905308
Main	vilazodone	Doxepin	Gastrointestinal hemhorrage	hoi	NA	CCAE	19526	12925	3179382	1028413	8	4	0.815252555201592	0.184166659656199	4.89046716526717	0.807101222946882	0.761959730654966	0.159146482674295	3.72146659746558	0.776768799250131
Sensitivity	venlafaxine	Trazodone	Gastrointestinal hemhorrage	hoi	NA	CCAE	101886	164091	91512597	128995683	315	515	0.927008061060869	0.790259614673513	1.08609856880389	0.350134421502381	0.925964431903407	0.604811464836722	1.46355921357022	0.533794231763509
Sensitivity	Amitriptyline	Desvenlafaxine	Gastrointestinal hemhorrage	hoi	NA	CCAE	37874	40353	26575734	33593068	116	101	0.986145277047517	0.688604696841983	1.4123584736236	0.939314179824725	0.896672160858819	0.236814837176521	4.34205810352013	0.813235071215354
Main	Fluoxetine	Bupropion	Gastrointestinal hemhorrage	hoi	NA	CCAE	122467	206313	19861732	37758189	50	88	1.21349104750279	0.823132995673849	1.7701010567788	0.321858843226456	1.26516674923628	0.83436467404458	1.92734356518569	0.272323586944808
Sensitivity	Sertraline	Electroconvulsive therapy	Gastrointestinal hemhorrage	hoi	NA	CCAE	180390	3546	154540056	3021136	448	16	0.546486924869521	0.343889437217478	0.938535771141904	0.018316454026903	0.308983253123335	0.0406734103029856	2.37997438044764	0.235340391190055
Main	Sertraline	Psychotherapy	Gastrointestinal hemhorrage	hoi	NA	CCAE	110188	527304	17840684	50333046	64	80	1.87317523409088	1.20088155636674	2.89098691049433	0.00510366485095237	2.08006506508964	1.24688936392827	3.52051986740849	0.00496112582435094
Sensitivity	Electroconvulsive therapy	Doxepin	Gastrointestinal hemhorrage	hoi	NA	CCAE	3978	21355	3430303	17029428	18	98	0.936067370766034	0.548201626859041	1.50772577660026	0.797964418833513	NA	NA	NA	0.562446631267741
Sensitivity	Escitalopram	Electroconvulsive therapy	Gastrointestinal hemhorrage	hoi	NA	CCAE	195403	3259	177211418	2597731	599	14	0.629709120490101	0.386006707584978	1.12380045006936	0.0897827780010676	0.436379640700975	0.0588018598002214	3.06833335458379	0.370441109157282
Sensitivity	Citalopram	Trazodone	Gastrointestinal hemhorrage	hoi	NA	CCAE	116788	161599	104882475	126360194	327	511	0.958854893576403	0.814147683401309	1.12805837745262	0.613533907031408	1.0579581579604	0.611723114630726	1.87675989315263	0.932084894818864
Main	Nortriptyline	Citalopram	Gastrointestinal hemhorrage	hoi	NA	CCAE	25392	139489	3153129	23347826	21	69	1.36830871774346	0.720128599349556	2.51192821108266	0.325191429317018	1.33510480124269	0.675933073088772	2.74143402210729	0.400896138063268
Main	Sertraline	venlafaxine	Gastrointestinal hemhorrage	hoi	NA	CCAE	164161	109034	28112760	23902323	79	89	0.853822506985045	0.616476025658212	1.17952778075401	0.339716390511435	0.81805337426348	0.571658764779801	1.17758791482942	0.281343282800528
Sensitivity	Paroxetine	Nortriptyline	Gastrointestinal hemhorrage	hoi	NA	CCAE	8733	29051	8232365	27459860	23	119	1.09049549898583	0.60744819541743	1.89373909902683	0.765197431226627	1.54937613727049	0.270370813185331	7.82545228458583	0.677512712971831
Main	Amitriptyline	Trazodone	Gastrointestinal hemhorrage	hoi	NA	CCAE	42862	177300	4668250	18287978	33	87	1.30255640003801	0.804165084409685	2.07480238388987	0.274307518948059	1.32780788349613	0.769840571333326	2.30569455241748	0.303676867709895
Sensitivity	Amitriptyline	Sertraline	Gastrointestinal hemhorrage	hoi	NA	CCAE	46135	173509	40423064	145182427	200	399	1.80706832372031	1.52239573033784	2.13833255045235	8.66529070719935e-12	2.80402316680597	0.296740227702741	59.7616560344955	0.458971204424577
Sensitivity	Paroxetine	Desvenlafaxine	Gastrointestinal hemhorrage	hoi	NA	CCAE	7792	42316	7002321	35790607	19	113	0.793830932382443	0.453801067629501	1.32419106333669	0.398036406048416	0.56630494279844	0.112442677899835	2.57580544957822	0.397600203403646
Sensitivity	vilazodone	Mirtazapine	Gastrointestinal hemhorrage	hoi	NA	CCAE	18391	35938	10914253	17939561	20	98	0.436512191144575	0.240550701948536	0.766529355087698	0.00505124423418701	0.154070335270404	0.0427766297227075	0.555635037457365	0.0038475237869641
Main	vilazodone	Fluoxetine	Gastrointestinal hemhorrage	hoi	NA	CCAE	17495	80544	2912039	12328433	8	23	1.32923365205086	0.516854657027006	3.14274679552354	0.536547767861123	1.21978751568237	0.49380449583127	3.0336636761996	0.654676738428206
Main	Psychotherapy	Desvenlafaxine	Gastrointestinal hemhorrage	hoi	NA	CCAE	416332	26556	40039912	5788987	61	10	0.782359154932942	0.315252940834682	2.22032566615786	0.622099540937097	0.636117261204768	0.240767907332132	1.69006051761451	0.364376038124091
Main	Nortriptyline	Desvenlafaxine	Gastrointestinal hemhorrage	hoi	NA	CCAE	20867	41537	2420463	9378632	18	23	3.30864498737183	1.41951534174645	7.47752383761583	0.00476044588200332	3.05874540635966	1.22671639782674	8.11403031329898	0.0149615531662388
Sensitivity	Fluoxetine	vilazodone	Gastrointestinal hemhorrage	hoi	NA	CCAE	80544	17495	41907343	10220219	89	20	1.42028105513003	0.861162035677472	2.44503067561804	0.187518864601272	2.45794848353116	0.734333752799477	9.06660491301111	0.17650043241432
Sensitivity	Doxepin	Escitalopram	Gastrointestinal hemhorrage	hoi	NA	CCAE	17876	193004	13288893	173702874	76	582	1.02268245795952	0.778594740637111	1.32794143223348	0.869198142527383	0.97166609274486	0.269187299304781	NA	0.919443354433103
Main	Desvenlafaxine	Paroxetine	Gastrointestinal hemhorrage	hoi	NA	CCAE	42316	7792	9580434	1612899	23	4	1.20899134532925	0.399559757325255	4.54531050136103	0.759631655698445	1.201199616401	0.36850439350265	3.91550059473275	0.75371211793025
Main	Electroconvulsive therapy	Escitalopram	Gastrointestinal hemhorrage	hoi	NA	CCAE	3259	195403	129734	34938189	1	114	1.66419756029436	0.0941545211828804	7.55424288202614	0.648871989592179	NA	NA	NA	0.68328085637062
Sensitivity	Sertraline	Escitalopram	Gastrointestinal hemhorrage	hoi	NA	CCAE	153826	172115	122260478	149868560	341	508	0.98325892227607	0.851598329734734	1.13392473091259	0.817211080930596	1.04312767668464	0.669945095511083	1.66236099517279	0.914377612796967
Main	Doxepin	Sertraline	Gastrointestinal hemhorrage	hoi	NA	CCAE	18432	178125	1585993	30326579	6	88	0.802397303088368	0.281202867709654	1.88966469356721	0.650557373407621	0.841638218157412	0.326087407350309	2.45761707976733	0.718968905014136
Main	Citalopram	vilazodone	Gastrointestinal hemhorrage	hoi	NA	CCAE	64230	18302	9273995	3010139	16	8	0.678396628694512	0.237478537592578	1.98699818717726	0.473984998122974	0.674721304456099	0.225158173194224	2.04142091591667	0.471156702136307
Sensitivity	Psychotherapy	Sertraline	Gastrointestinal hemhorrage	hoi	NA	CCAE	527304	110188	602147935	88614771	1434	299	0.900874840516991	0.770632950138163	1.05681789053417	0.195070173427321	0.427345588406759	0.192985350408856	1.02991567179702	0.0375246241698779
Sensitivity	Doxepin	vilazodone	Gastrointestinal hemhorrage	hoi	NA	CCAE	12925	19526	6906536	11679180	41	23	2.31341286775055	1.21553268783404	4.44724546108462	0.0112550737087649	33.467557050931	2.2137977514414	NA	0.0125358211197668
Main	Sertraline	vilazodone	Gastrointestinal hemhorrage	hoi	NA	CCAE	96400	17617	14880254	2927638	27	7	0.742904133490853	0.296394957046547	2.04952517862175	0.546868858981064	0.74825417761121	0.274714639726879	2.03819308489414	0.564931893613766
Sensitivity	Paroxetine	Sertraline	Gastrointestinal hemhorrage	hoi	NA	CCAE	7792	178944	7200786	151681030	22	440	1.0113090015458	0.623002685685086	1.55908999554648	0.961671973226305	1.20264908315627	0.340347048978486	4.41428676249185	0.86131504396064
Sensitivity	Sertraline	Amitriptyline	Gastrointestinal hemhorrage	hoi	NA	CCAE	173509	46135	145182427	40423064	399	200	0.553382507387018	0.467654107303589	0.656859435475484	8.66529070719935e-12	0.571130478883279	0.104970387271106	3.02256446743186	0.458971204424577
Main	venlafaxine	Mirtazapine	Gastrointestinal hemhorrage	hoi	NA	CCAE	114835	60456	24543430	7135813	88	66	0.79562563587115	0.550379521238071	1.15321825948596	0.225678776149237	0.780872727663684	0.492911386706113	1.269909938064	0.314303507152145
Main	Amitriptyline	Mirtazapine	Gastrointestinal hemhorrage	hoi	NA	CCAE	49068	66931	5296677	8028115	41	76	0.867728342827303	0.535789527527502	1.38461398240561	0.558033417748796	0.793740287645819	0.466045499458952	1.39241814529898	0.404003640393905
Main	duloxetine	Psychotherapy	Gastrointestinal hemhorrage	hoi	NA	CCAE	87181	501851	16976371	47566373	65	66	2.21530463948279	1.27103864418331	3.80972643455995	0.00450700151153138	2.38323459347015	1.322041969212	4.41891501063181	0.0039937949886138
Main	Nortriptyline	Mirtazapine	Gastrointestinal hemhorrage	hoi	NA	CCAE	26292	68624	3234850	8183061	20	74	0.941115371740998	0.512697674844019	1.6436946826576	0.838195557212774	0.899753835737369	0.468965622118456	1.76841890688801	0.753158609045256
Sensitivity	Doxepin	venlafaxine	Gastrointestinal hemhorrage	hoi	NA	CCAE	18585	123135	14232239	114759131	79	411	1.11640437762388	0.837257043502404	1.46995044681243	0.443158145421868	1.8730446846701	0.437969150689949	NA	0.444134049710287
Sensitivity	vilazodone	Nortriptyline	Gastrointestinal hemhorrage	hoi	NA	CCAE	19564	14213	11683694	7700954	22	27	0.540885642984348	0.250210821864658	1.19203901043829	0.122803043582097	0.278771258718748	0.0509714227434758	1.56801239096156	0.132129384359221
Main	Nortriptyline	Doxepin	Gastrointestinal hemhorrage	hoi	NA	CCAE	28282	20438	3505433	1738824	23	8	1.57163732854881	0.638844261895408	4.22816816151518	0.348359188385033	1.47519065017903	0.568920886119878	3.90206005121557	0.403987321572007
Main	Psychotherapy	Citalopram	Gastrointestinal hemhorrage	hoi	NA	CCAE	546516	91690	52322858	14984463	86	48	0.496059881709767	0.3480451644559	0.715345107420601	0.000136452597694126	0.48073267861859	0.232292434313387	0.930521744792931	0.044095742001215
Main	Citalopram	Desvenlafaxine	Gastrointestinal hemhorrage	hoi	NA	CCAE	111225	38368	17862678	8779462	50	16	1.07396130474306	0.585721537856077	2.06544210714926	0.824359730930418	1.01883352272815	0.535911091364519	1.93878597927986	0.943717424641062
Main	Electroconvulsive therapy	Fluoxetine	Gastrointestinal hemhorrage	hoi	NA	CCAE	3434	150525	137556	25235145	1	67	2.09351609893483	0.117911040525649	9.65086575820671	0.510857205647747	NA	NA	NA	0.553418386663448
Main	Paroxetine	venlafaxine	Gastrointestinal hemhorrage	hoi	NA	CCAE	8030	123903	1656399	26360694	4	96	0.729893573509298	0.208854760154359	1.93463042933144	0.579273604368261	0.684691297483839	0.217376510388588	2.15667760535442	0.525121049461257
Sensitivity	venlafaxine	Amitriptyline	Gastrointestinal hemhorrage	hoi	NA	CCAE	118918	46688	108739040	40622919	387	203	1.01492994535698	0.826084896565306	1.24996329102561	0.888454613702587	1.14642330581756	0.588652728390769	2.19574235163402	0.8510985435428
Sensitivity	Bupropion	duloxetine	Gastrointestinal hemhorrage	hoi	NA	CCAE	192989	107652	147720479	91610339	330	422	0.47851725784351	0.413954668351209	0.552681121404106	0	0.290171427055455	0.0707318734551754	1.14715749848493	0.0650664044594799
Main	Sertraline	Paroxetine	Gastrointestinal hemhorrage	hoi	NA	CCAE	178944	7792	30433057	1643508	89	4	1.16829677940573	0.464801914569889	3.94423878490825	0.775540662057614	1.06390685629161	0.364896852294907	3.10195341413366	0.902132795386968
Main	Bupropion	Citalopram	Gastrointestinal hemhorrage	hoi	NA	CCAE	207814	116005	38110974	18867361	94	62	0.82447830833205	0.577573433036412	1.18337958040618	0.291541213529387	0.835815561953663	0.578433312364112	1.21580508317667	0.355229571654653
Sensitivity	Mirtazapine	Citalopram	Gastrointestinal hemhorrage	hoi	NA	CCAE	62529	134299	50006312	124098628	284	386	1.01026764895617	0.840901659686375	1.21261890117773	0.912894048474965	1.18405995696934	0.537143967864758	3.37761967777856	0.800532639538907
Main	Trazodone	Desvenlafaxine	Gastrointestinal hemhorrage	hoi	NA	CCAE	148162	34259	14888090	7700344	67	19	1.4390704474607	0.778178507727012	2.74733894369415	0.258000444780204	1.23103219858799	0.624637155184387	2.44651675458521	0.543594955926371
Main	venlafaxine	Escitalopram	Gastrointestinal hemhorrage	hoi	NA	CCAE	102777	176745	22009492	31643107	80	101	1.03296800587645	0.7604283456525	1.39884081948832	0.834757528729558	1.03728697318094	0.757465017705859	1.42718706569977	0.810192260879491
Main	Mirtazapine	duloxetine	Gastrointestinal hemhorrage	hoi	NA	CCAE	54870	124057	6418881	25117646	59	94	1.92087166896474	1.28864661062429	2.85375072282979	0.00128859900370201	1.94183120433471	1.1537236055204	3.46703117633993	0.0141117589711669
Main	Escitalopram	Paroxetine	Gastrointestinal hemhorrage	hoi	NA	CCAE	195037	7575	34857306	1587485	113	3	1.48411116561547	0.532336805122745	6.18276442268268	0.527964729754671	1.38860847169655	0.412350674645783	4.67619854736778	0.59170950610094
Main	vilazodone	Bupropion	Gastrointestinal hemhorrage	hoi	NA	CCAE	15027	121698	2408356	19663163	5	41	1.12563376281474	0.364511429883588	2.84504786545589	0.821379704690623	1.08662619422476	0.386982184004763	3.11177446473361	0.870149004687254
Sensitivity	Mirtazapine	Electroconvulsive therapy	Gastrointestinal hemhorrage	hoi	NA	CCAE	70611	3124	58765251	2627876	335	12	1.25211198197286	0.737709952816924	2.35762688351415	0.448124300340027	2.41762188703566	0.23658607863669	25.472809752827	0.497010400892659
Main	Mirtazapine	Trazodone	Gastrointestinal hemhorrage	hoi	NA	CCAE	54397	170966	6597223	17677087	61	80	1.27831986168576	0.885796046742212	1.84009212948314	0.187982111429251	1.4030893503279	0.957078167490851	2.08414382925118	0.0854940329823746
Main	Doxepin	Electroconvulsive therapy	Gastrointestinal hemhorrage	hoi	NA	CCAE	21355	3978	1814687	160068	8	1	0.802726471421942	0.140103941014931	15.1336933327507	0.85404231525098	0.514294429186985	NA	4.96500750895053	0.599541925241214
Sensitivity	Citalopram	Fluoxetine	Gastrointestinal hemhorrage	hoi	NA	CCAE	128169	136134	116344878	111933275	388	295	0.999168364788826	0.852923090251207	1.17183937942418	0.991808550134288	1.02751908987312	0.633258761297298	1.70098505580532	0.87157064959853
Main	duloxetine	Trazodone	Gastrointestinal hemhorrage	hoi	NA	CCAE	108204	154803	21435582	15434038	81	74	0.783829256517267	0.537364971295162	1.14577731501487	0.207321450260998	0.824531477189503	0.536986543432182	1.2711365653628	0.382669098974221
Main	Fluoxetine	Nortriptyline	Gastrointestinal hemhorrage	hoi	NA	CCAE	147465	25402	24608316	3157953	64	20	0.426527861103147	0.262690902668559	0.723619947755867	0.000979739829680915	0.651901647832039	0.255801220100971	1.69908080011766	0.379266053048006
Sensitivity	Doxepin	Sertraline	Gastrointestinal hemhorrage	hoi	NA	CCAE	18432	178125	14274116	151561059	87	434	1.34124104332781	1.01685531064309	1.7509363019241	0.0341944797927509	5.04065339433605	1.124578277749	NA	0.0398221378210869
Sensitivity	duloxetine	Nortriptyline	Gastrointestinal hemhorrage	hoi	NA	CCAE	129516	21869	116413933	17906550	493	69	1.09343020368039	0.828516991719341	1.46254193480192	0.537827320201295	1.27087250626527	0.480186433947773	3.96216970073736	0.743727076643879
Main	Paroxetine	duloxetine	Gastrointestinal hemhorrage	hoi	NA	CCAE	7708	133983	1583926	26985146	4	111	1.03984505648791	0.308615381935441	2.61644648322103	0.942877423932794	1.14082899004403	0.39252341733914	3.36712145983966	0.810307215241379
Main	Fluoxetine	Amitriptyline	Gastrointestinal hemhorrage	hoi	NA	CCAE	144829	47236	24216526	5153631	62	40	0.677442521220025	0.403800582898919	1.14787918332642	0.143973479112514	0.725947262450978	0.396546482997988	1.36600021038141	0.312031884064205
Sensitivity	vilazodone	duloxetine	Gastrointestinal hemhorrage	hoi	NA	CCAE	16960	58304	9809517	30246984	18	125	0.561748132340125	0.322097221281132	0.928463837102632	0.0327338948597413	0.318047923255354	0.0986274975509634	1.03890401833354	0.0454836600592259
Sensitivity	Mirtazapine	Psychotherapy	Gastrointestinal hemhorrage	hoi	NA	CCAE	42538	568970	34080586	661078177	220	1492	1.06576613033279	0.88269904410358	1.28022860533917	0.501892845200163	1.91405326584725	0.877773514074513	5.15527639774711	0.147265404689176
Sensitivity	Paroxetine	Doxepin	Gastrointestinal hemhorrage	hoi	NA	CCAE	8730	21220	8222872	16745853	22	95	1.00846738944639	0.545028853205542	1.77759146864512	0.977695279027516	1.10384714777958	0.211708183715302	5.89070728587118	0.944654704117303
Main	Escitalopram	Amitriptyline	Gastrointestinal hemhorrage	hoi	NA	CCAE	187821	44437	33498959	4784807	108	38	0.428041499461039	0.297627238696428	0.629020483705699	8.79436144085588e-06	0.65082148357984	0.305370185625353	1.38151550505882	0.282037994229272
Sensitivity	venlafaxine	Psychotherapy	Gastrointestinal hemhorrage	hoi	NA	CCAE	79628	551998	71462502	631296562	288	1437	1.74719881104674	1.53629033946223	1.97977633372506	0	3.54054815055914	1.08917204588057	9.07596935818531	0.0537541336546577
Sensitivity	Amitriptyline	venlafaxine	Gastrointestinal hemhorrage	hoi	NA	CCAE	46688	118918	40622919	108739040	203	387	0.985289678932738	0.800023494433576	1.21052933440352	0.888454613702587	0.971693177355376	0.378737573358129	3.25552880406662	0.8510985435428
Main	Nortriptyline	Bupropion	Gastrointestinal hemhorrage	hoi	NA	CCAE	23596	229500	2890565	41925674	18	102	2.06614500795471	1.09936192399525	3.66519809150661	0.0181594207345837	1.98164245419781	0.991924219852562	4.11394764062069	0.0498177029107284
Sensitivity	venlafaxine	Bupropion	Gastrointestinal hemhorrage	hoi	NA	CCAE	100770	209973	88231928	174966450	334	422	1.14343225595299	0.977230585755935	1.33707595998119	0.093769562763331	1.43124671663438	0.942841824586329	2.18361006802119	0.160385897993353
Main	Bupropion	Amitriptyline	Gastrointestinal hemhorrage	hoi	NA	CCAE	225191	43756	41228397	4681298	100	37	0.540121591874681	0.336460088128134	0.884701991032973	0.0125068322057318	0.547712819993625	0.313034238799585	0.980426110924886	0.0439662195902244
Sensitivity	venlafaxine	Mirtazapine	Gastrointestinal hemhorrage	hoi	NA	CCAE	114835	60456	105843878	48093807	368	277	0.96020040073661	0.80717025386825	1.14324789334322	0.647418816990451	0.895465571053072	0.545286979986341	1.53261812046588	0.506431011364498
Sensitivity	Mirtazapine	Nortriptyline	Gastrointestinal hemhorrage	hoi	NA	CCAE	68624	26292	56074440	24465689	315	92	1.12723162361005	0.852675389441472	1.50638361346013	0.409400129086233	2.08094873549243	0.676594347600701	7.93026741805049	0.247902248225578
Sensitivity	Mirtazapine	Fluoxetine	Gastrointestinal hemhorrage	hoi	NA	CCAE	62302	142028	50531379	120118282	293	293	1.12566922325128	0.93232765183853	1.36040450021887	0.219418550696403	1.77972314086773	0.826044672803232	5.59622554845094	0.197576088991841
Main	Escitalopram	Bupropion	Gastrointestinal hemhorrage	hoi	NA	CCAE	160510	194517	27645391	35723616	98	87	1.33656371550832	0.953973530855639	1.87181142659143	0.0915757360031717	1.35735419080118	0.955934694799445	1.94733374691529	0.0891824452296732
Main	vilazodone	Escitalopram	Gastrointestinal hemhorrage	hoi	NA	CCAE	17020	93331	2827686	14457358	7	32	0.905939159503414	0.3466220736264	2.09304341434067	0.8294972998016	0.880829187203391	0.353627705344795	2.22817174282682	0.787922415252402
Sensitivity	Doxepin	Bupropion	Gastrointestinal hemhorrage	hoi	NA	CCAE	16954	230702	12851117	199352401	79	489	1.31673519261386	0.999255211882416	1.71316671291667	0.045417824556313	3.80830365519605	0.895426719548974	NA	0.0841626884730492
Main	Psychotherapy	Bupropion	Gastrointestinal hemhorrage	hoi	NA	CCAE	511660	148306	47925921	25849843	79	74	0.646956215164541	0.416940688064034	1.00928356782816	0.0534924748253651	0.566692263525595	0.352444599964549	0.925586601849458	0.0258097532427946
Main	Fluoxetine	Escitalopram	Gastrointestinal hemhorrage	hoi	NA	CCAE	129448	176761	22074113	32048207	59	107	1.14948626852228	0.809550940354106	1.6190759856171	0.430766028085126	1.18680282359256	0.816916069801371	1.72824664375564	0.372915663856604
Sensitivity	Mirtazapine	vilazodone	Gastrointestinal hemhorrage	hoi	NA	CCAE	35938	18391	17939561	10914253	98	20	2.29088676166846	1.30458147931672	4.15712775684996	0.00505124423418701	14.5875699727752	2.4178714373981	NA	0.0038475237869641
Sensitivity	Amitriptyline	Fluoxetine	Gastrointestinal hemhorrage	hoi	NA	CCAE	47236	144829	41900994	121602825	210	311	0.988263378472358	0.789375739368161	1.23570396904437	0.917752237019917	0.873600147509662	0.315233883249953	3.32883927531571	0.721399580259608
Sensitivity	Trazodone	Electroconvulsive therapy	Gastrointestinal hemhorrage	hoi	NA	CCAE	186963	3064	153034251	2553986	612	13	0.785631210293857	0.473862160102204	1.43529693760863	0.393434775277462	0.373894438248152	0.0228822485787763	4.96300613886054	0.434659961740179
Sensitivity	Fluoxetine	Desvenlafaxine	Gastrointestinal hemhorrage	hoi	NA	CCAE	113642	37255	77043552	30435723	162	97	0.847398725661556	0.639700599521486	1.12686486602679	0.251635573139502	0.656142314934895	0.294714658857725	1.54997105515248	0.260381148577997
Sensitivity	Amitriptyline	Electroconvulsive therapy	Gastrointestinal hemhorrage	hoi	NA	CCAE	53564	3904	48982530	3317757	243	18	0.91504271457058	0.584287977002203	1.5311362212054	0.717903990151781	0.316031336619381	0.037059521193343	3.95638332436804	0.313849998728098
Main	Electroconvulsive therapy	Bupropion	Gastrointestinal hemhorrage	hoi	NA	CCAE	3033	233825	121733	42801196	0	105	8.59676428764526e-13	NA	5.11090788045703	NA	NA	NA	NA	NA
Main	Escitalopram	Nortriptyline	Gastrointestinal hemhorrage	hoi	NA	CCAE	192044	24675	34249458	3044415	111	21	0.754722809750302	0.444426913984671	1.32492780620368	0.312567495238258	0.807846778595391	0.411433408417987	1.66935424240302	0.55314293500768
Sensitivity	Amitriptyline	Trazodone	Gastrointestinal hemhorrage	hoi	NA	CCAE	42862	177300	36864502	141262119	177	558	0.9713907209829	0.795957633026618	1.18160090521884	0.773348894094236	0.970130732577707	0.423410614953762	2.78320001619696	0.838270864629964
Main	venlafaxine	Desvenlafaxine	Gastrointestinal hemhorrage	hoi	NA	CCAE	77810	36633	14931969	8258844	46	18	1.43587594184194	0.795351308192666	2.6884082738672	0.244266798102413	1.41829869972915	0.774367403893817	2.59795444099892	0.259971148603101
Sensitivity	Mirtazapine	venlafaxine	Gastrointestinal hemhorrage	hoi	NA	CCAE	60456	114835	48093807	105843878	277	368	1.04144926333384	0.874700933911787	1.23889600144163	0.647418816990451	1.37295131868455	0.664495219180814	3.43934541196927	0.506431011364498
Sensitivity	Citalopram	Mirtazapine	Gastrointestinal hemhorrage	hoi	NA	CCAE	134299	62529	124098628	50006312	386	284	0.989836704197369	0.824661399413098	1.18919969830118	0.912894048474965	0.98477329978148	0.497617594509563	2.12486722144395	0.800532639538907
Main	Trazodone	Electroconvulsive therapy	Gastrointestinal hemhorrage	hoi	NA	CCAE	186963	3064	19347533	122157	94	1	0.566030384918207	0.124820002994276	10.0013717932643	0.610815286002568	0.458381861447729	0.046310170129867	4.97468310431107	0.503645538346249
Main	vilazodone	Nortriptyline	Gastrointestinal hemhorrage	hoi	NA	CCAE	19564	14213	3199223	1542439	8	8	0.551995728010085	0.135739059713098	2.8476873178491	0.444079657461677	0.547817490245162	0.117917535122071	2.63624769814493	0.453485900092355
Sensitivity	Doxepin	Trazodone	Gastrointestinal hemhorrage	hoi	NA	CCAE	15776	182517	12091183	147980129	76	589	1.19210907205173	0.92008275470217	1.52430197968002	0.172418015651259	2.44097668084348	0.617288297324861	NA	0.239087361249635
Main	vilazodone	venlafaxine	Gastrointestinal hemhorrage	hoi	NA	CCAE	17862	57846	2941333	10319816	8	31	0.988934039657517	0.391810054310222	2.25758860765618	0.98012889526046	0.92768544505763	0.381033924682874	2.28862885504944	0.877209974248142
Main	Bupropion	Paroxetine	Gastrointestinal hemhorrage	hoi	NA	CCAE	231667	7216	42341443	1440087	103	3	0.847866017994657	0.304493115667174	3.53919829406097	0.791992824658073	0.778798517762518	0.228053007531938	2.65958714960739	0.697477351515997
Main	Mirtazapine	Bupropion	Gastrointestinal hemhorrage	hoi	NA	CCAE	56725	220300	6741623	40474205	67	89	1.8834825692133	1.27729654067523	2.77021842482225	0.001347316876533	1.90019482090307	1.15800046418033	3.23295487099308	0.0131010041672525
Main	Escitalopram	Desvenlafaxine	Gastrointestinal hemhorrage	hoi	NA	CCAE	126302	36129	20724098	8284344	47	21	1.17868716326712	0.67291292442761	2.11564974900866	0.573717994731993	1.12993061239923	0.61563764501114	2.00906839292425	0.684028014685545
Main	Desvenlafaxine	Escitalopram	Gastrointestinal hemhorrage	hoi	NA	CCAE	36129	126302	8284344	20724098	21	47	0.848401536187236	0.472668030456636	1.48607637585593	0.573717994731993	0.886082753388645	0.495637328992126	1.59362032948513	0.684028014685545
Sensitivity	Nortriptyline	Escitalopram	Gastrointestinal hemhorrage	hoi	NA	CCAE	24675	192044	21963375	171791084	95	565	0.873550883853381	0.676345347578155	1.11969223292249	0.293152869295806	0.5839992888973	0.142050222448343	2.93950413828291	0.444947749228667
Sensitivity	Citalopram	Escitalopram	Gastrointestinal hemhorrage	hoi	NA	CCAE	118910	175538	102136088	149804429	310	476	1.0809865923983	0.91656679796477	1.2738685296583	0.353749341319761	1.35235381296174	0.640292150276855	2.85454689727445	0.564455006499769
Main	Doxepin	Mirtazapine	Gastrointestinal hemhorrage	hoi	NA	CCAE	18555	68730	1560504	8226294	5	74	0.509985134253584	0.172144417099786	1.20955956213097	0.175783403568123	0.478481097425398	0.177969783737319	1.39324972167324	0.151234257767495
Main	Bupropion	duloxetine	Gastrointestinal hemhorrage	hoi	NA	CCAE	192989	107652	35660486	21069650	80	89	0.530269349943409	0.39138898464231	0.717289642879602	4.04408595113814e-05	0.6927224093098	0.37692547539784	1.29362451847294	0.250797613577145
Sensitivity	Mirtazapine	Bupropion	Gastrointestinal hemhorrage	hoi	NA	CCAE	56725	220300	44570896	188699473	273	448	1.19488154006758	1.00330875696359	1.42093666348431	0.0449122046309636	2.09447715024902	0.858954187724124	6.82494466059183	0.164728603373549
Sensitivity	venlafaxine	duloxetine	Gastrointestinal hemhorrage	hoi	NA	CCAE	94985	118604	74222257	103884863	241	442	0.968579891890948	0.817639218517271	1.14494886238759	0.71013434290355	1.05093588403511	0.671086909820635	1.65920811977596	0.933884613986709
Sensitivity	Trazodone	Nortriptyline	Gastrointestinal hemhorrage	hoi	NA	CCAE	182283	23382	146505070	21062387	583	81	1.18770637185718	0.920579030334435	1.54841110756325	0.19469373509983	2.1813530667995	0.677006754794798	7.81561893749666	0.246529928305561
Main	Citalopram	duloxetine	Gastrointestinal hemhorrage	hoi	NA	CCAE	121664	121123	20249501	24655521	53	98	0.897922639978763	0.611196219634365	1.30538476216184	0.578074210947631	0.945968159730459	0.630710714273208	1.43740359781287	0.794678238564136
Sensitivity	venlafaxine	Escitalopram	Gastrointestinal hemhorrage	hoi	NA	CCAE	102777	176745	87606519	152100970	319	493	1.00753709857289	0.869802364538093	1.16546811595207	0.919875259615442	1.06918878089659	0.653835693453457	1.76015642285208	0.933097293811766
Main	Doxepin	Fluoxetine	Gastrointestinal hemhorrage	hoi	NA	CCAE	18753	148662	1598756	24866780	7	67	0.877532156415547	0.333950251998217	1.97642200727479	0.77333504103434	0.87806638262824	0.358444750596658	2.45047972308544	0.770832347063556
Sensitivity	Desvenlafaxine	Sertraline	Gastrointestinal hemhorrage	hoi	NA	CCAE	37423	135236	30750688	90246395	99	213	1.12349031484587	0.852506493481282	1.47350572622328	0.404222665641898	1.52890958606805	0.776678707938756	3.1174348921533	0.299334213435021
Main	Escitalopram	vilazodone	Gastrointestinal hemhorrage	hoi	NA	CCAE	93331	17020	14457358	2827686	32	7	1.10382688452075	0.477773176202849	2.88498649130416	0.8294972998016	1.14319074033497	0.449375569953401	2.94391541390675	0.787922415252402
Main	venlafaxine	Bupropion	Gastrointestinal hemhorrage	hoi	NA	CCAE	100770	209973	21201692	38668970	84	90	1.33722094953136	0.953216970569098	1.87212758816655	0.0914893020365435	1.3612194450178	0.954769867249669	1.94369755063211	0.0908031415185237
Sensitivity	Escitalopram	venlafaxine	Gastrointestinal hemhorrage	hoi	NA	CCAE	176745	102777	152100970	87606519	493	319	0.992519284318594	0.858024330578193	1.14968645840719	0.919875259615442	1.06964900285842	0.630453143271601	1.8991252268925	0.933097293811766
Sensitivity	duloxetine	Paroxetine	Gastrointestinal hemhorrage	hoi	NA	CCAE	133983	7708	122260421	7031625	516	16	1.32367457072159	0.816687859138836	2.30745754747245	0.289920524693865	1.92710382796838	0.475309871152235	8.15970831740984	0.414281764621384
Main	Sertraline	duloxetine	Gastrointestinal hemhorrage	hoi	NA	CCAE	152489	118414	25596004	24283018	65	103	0.936154589174644	0.653253102218467	1.33175614334875	0.716547249158118	0.96265336379088	0.652144565806504	1.43219715491089	0.845493475751324
Sensitivity	Psychotherapy	venlafaxine	Gastrointestinal hemhorrage	hoi	NA	CCAE	551998	79628	631296562	71462502	1437	288	0.572344711819546	0.50510756339755	0.65091862801796	0	0.128268440424738	0.0143050221490171	0.982844243739271	0.0537541336546577
Main	Trazodone	Mirtazapine	Gastrointestinal hemhorrage	hoi	NA	CCAE	170966	54397	17677087	6597223	80	61	0.782276822861276	0.54345105007372	1.12892804577059	0.187982111429251	0.711122709645346	0.484962328295277	1.04953629102246	0.0854940329823746
Main	venlafaxine	Electroconvulsive therapy	Gastrointestinal hemhorrage	hoi	NA	CCAE	124947	3167	26659492	127747	97	0	1934221455388.26	0.298389957785726	NA	NA	NA	NA	NA	NA
Sensitivity	duloxetine	Citalopram	Gastrointestinal hemhorrage	hoi	NA	CCAE	121123	121664	106765798	103598154	449	309	1.04616440307976	0.886267826277217	1.2364679897058	0.595235529341343	1.0568235122711	0.61707321660346	1.9731631928067	0.932885203705587
Main	Doxepin	Bupropion	Gastrointestinal hemhorrage	hoi	NA	CCAE	16954	230702	1421588	42179804	7	100	0.944017928259537	0.349158745358171	2.16563957917985	0.901517272431924	0.92238052474018	0.348802486697097	2.93499003879121	0.872835149510734
Main	Paroxetine	Nortriptyline	Gastrointestinal hemhorrage	hoi	NA	CCAE	8733	29051	1786272	3585438	4	25	0.275998627127765	0.0693579365014822	0.926247931708078	0.051534642297816	0.274996080748621	0.0706404804317148	1.1026420638587	0.066674423082048
Main	Citalopram	venlafaxine	Gastrointestinal hemhorrage	hoi	NA	CCAE	128828	111429	21635907	24093064	61	82	0.951915872652447	0.651307845786611	1.38507192302444	0.797940351604703	0.928110600589449	0.62940556021292	1.3757603977504	0.704841539871435
Sensitivity	Escitalopram	Doxepin	Gastrointestinal hemhorrage	hoi	NA	CCAE	193004	17876	173702874	13288893	582	76	0.977820624786329	0.75304525917087	1.28436521312964	0.869198142527383	1.1105648899822	0.520896991817456	2.62016726408751	0.919443354433103
Main	Doxepin	Trazodone	Gastrointestinal hemhorrage	hoi	NA	CCAE	15776	182517	1356118	18891720	6	89	0.775203866487337	0.29679128236615	1.6702241692021	0.563449012393622	0.827104641963608	0.314428272214073	2.43361058191637	0.712368593687589
Main	Nortriptyline	Paroxetine	Gastrointestinal hemhorrage	hoi	NA	CCAE	29051	8733	3585438	1786272	25	4	3.62320642825909	1.07962454302696	14.4179606609062	0.051534642297816	3.17060288202303	0.916430379257323	11.6738427603334	0.066674423082048
Main	Trazodone	Nortriptyline	Gastrointestinal hemhorrage	hoi	NA	CCAE	182283	23382	18820202	2925077	92	16	0.944826794446719	0.529049976746954	1.77576517546525	0.85423117895976	0.905039193798232	0.455676743280343	1.83099529896744	0.776050538175192
Main	venlafaxine	duloxetine	Gastrointestinal hemhorrage	hoi	NA	CCAE	94985	118604	19693876	24160548	69	95	1.30051705822023	0.921153882991921	1.82779973712704	0.13280500774066	1.36060943429734	0.948999177508995	1.95802985621412	0.0899533439941061
Sensitivity	Nortriptyline	Citalopram	Gastrointestinal hemhorrage	hoi	NA	CCAE	25392	139489	23054885	128929630	103	421	1.06211637837381	0.809176806238679	1.38241149506057	0.659154310025018	1.17793849556409	0.399356568842211	5.01020162649592	0.866283602913253
Sensitivity	Electroconvulsive therapy	Amitriptyline	Gastrointestinal hemhorrage	hoi	NA	CCAE	3904	53564	3317757	48982530	18	243	1.09284515802007	0.653109753495833	1.71148481461262	0.717903990151781	NA	NA	NA	0.313849998728098
Sensitivity	Bupropion	Trazodone	Gastrointestinal hemhorrage	hoi	NA	CCAE	194486	147498	162046690	112901552	365	481	0.816490533319479	0.701167257156436	0.950153695526015	0.00891527730873509	0.682176236529404	0.425483389178469	1.12828966022089	0.0744932539008067
Sensitivity	Escitalopram	Psychotherapy	Gastrointestinal hemhorrage	hoi	NA	CCAE	120672	509318	104334124	562645164	396	1302	1.62523606811865	1.45008051183734	1.81734626705453	0	4.03662683423596	1.82966571885893	7.70401917336791	0.00298775444442907
Main	venlafaxine	Nortriptyline	Gastrointestinal hemhorrage	hoi	NA	CCAE	121708	25005	25963971	3097721	94	24	0.639148264849063	0.382584018311529	1.10949016924804	0.0993535515141093	0.648657356496111	0.366481124209571	1.17712679373818	0.15364572432734
Sensitivity	venlafaxine	Fluoxetine	Gastrointestinal hemhorrage	hoi	NA	CCAE	111215	136567	101346590	112617353	380	287	0.979307420235492	0.83163385383772	1.15448738941663	0.802682727355758	0.956420261266861	0.623662898974976	1.49101004251925	0.629703613998846
Sensitivity	Citalopram	vilazodone	Gastrointestinal hemhorrage	hoi	NA	CCAE	64230	18302	37267915	10780702	87	20	1.54396017895768	0.899070510217675	2.74457532875493	0.12710439252794	2.90579846981402	0.741289947385098	NA	0.14695371155631
Sensitivity	Doxepin	Nortriptyline	Gastrointestinal hemhorrage	hoi	NA	CCAE	20438	28282	15906700	26579613	90	113	1.13184753300688	0.808704544608713	1.58028878676339	0.468644904792876	1.84457659745762	0.390765977268764	NA	0.467527935964436
Sensitivity	vilazodone	Paroxetine	Gastrointestinal hemhorrage	hoi	NA	CCAE	20045	3352	12060102	1801469	23	4	0.817281517651428	0.287022561168348	2.97687079146258	0.735258253346249	0.657163234813311	0.0557583186538053	7.74545767165844	0.734792969776273
Main	vilazodone	Trazodone	Gastrointestinal hemhorrage	hoi	NA	CCAE	16152	102801	2602372	9478434	6	37	0.916913197487071	0.292412741455367	2.5268453874922	0.87471708860497	0.980350846782728	0.338220209193812	2.88233877904377	0.968599976802992
Main	duloxetine	Sertraline	Gastrointestinal hemhorrage	hoi	NA	CCAE	118414	152489	24283018	25596004	103	65	1.0681996451907	0.750888220035138	1.53080023134061	0.716547249158118	1.04265891229198	0.713861409755945	1.54403750837952	0.845493475751324
Sensitivity	Mirtazapine	Trazodone	Gastrointestinal hemhorrage	hoi	NA	CCAE	54397	170966	43099031	136981502	240	520	1.04373621210336	0.8842120242085	1.22912685701436	0.610424442684238	1.3819573641288	0.692383793125236	4.24127267801762	0.484565649322518
Sensitivity	Sertraline	Paroxetine	Gastrointestinal hemhorrage	hoi	NA	CCAE	178944	7792	151681030	7200786	440	22	0.988817461796035	0.641399792735818	1.60512951705874	0.961671973226305	0.98487282033164	NA	3.43811100994268	0.86131504396064
Sensitivity	Escitalopram	Mirtazapine	Gastrointestinal hemhorrage	hoi	NA	CCAE	184544	58127	164336051	44466701	520	259	0.8650218125903	0.731642595165728	1.02439886240553	0.091261281026268	0.722388182691549	0.393261056742119	1.43706234190618	0.252947683939725
Sensitivity	Fluoxetine	Citalopram	Gastrointestinal hemhorrage	hoi	NA	CCAE	136134	128169	111933275	116344878	295	388	1.00083232740395	0.853359272233523	1.17243865411766	0.991808550134288	1.10144986491033	0.682229599236366	1.81842323118812	0.87157064959853
Main	Sertraline	Mirtazapine	Gastrointestinal hemhorrage	hoi	NA	CCAE	170129	60621	29071791	7350164	78	67	0.634113724899671	0.435824761878909	0.923142599203967	0.0173540325576096	0.602749342973877	0.389602588080679	0.961308385371342	0.0308144205022962
Main	Desvenlafaxine	duloxetine	Gastrointestinal hemhorrage	hoi	NA	CCAE	35080	91214	7893878	17689841	20	59	0.960985758828502	0.551123093403776	1.61448676826513	0.88460202613057	1.03723788576894	0.600876645349003	1.79574045241015	0.891906448324242
Main	duloxetine	vilazodone	Gastrointestinal hemhorrage	hoi	NA	CCAE	58304	16960	10140282	2753291	25	7	0.726699745427309	0.299275192348657	1.96179039536624	0.505696967396485	0.719715702063868	0.275138380274612	1.8941316179634	0.502185164404814
Sensitivity	Mirtazapine	Doxepin	Gastrointestinal hemhorrage	hoi	NA	CCAE	68730	18555	56664366	14468643	321	77	0.938386839957004	0.712073429835389	1.25010320097359	0.657817854824289	0.965135589808029	0.340157492160325	3.17574495058719	0.864190957821891
Sensitivity	Paroxetine	vilazodone	Gastrointestinal hemhorrage	hoi	NA	CCAE	3352	20045	1801469	12060102	4	23	1.22356859711405	0.335923212679542	3.48404667538824	0.735258253346249	1.88413528227805	0.0972854848645083	NA	0.734792969776273
Sensitivity	Bupropion	Escitalopram	Gastrointestinal hemhorrage	hoi	NA	CCAE	194517	160510	156753183	135396853	370	478	0.840612981081734	0.717874125865808	0.983609502899394	0.0306906096928916	0.681855539187038	0.402101293106011	1.19096316106328	0.108967664193987
Sensitivity	Doxepin	Mirtazapine	Gastrointestinal hemhorrage	hoi	NA	CCAE	18555	68730	14468643	56664366	77	321	1.0656585934707	0.799933956829478	1.40434954893791	0.657817854824289	1.19217840429791	0.296480328733234	NA	0.864190957821891
Sensitivity	Psychotherapy	Escitalopram	Gastrointestinal hemhorrage	hoi	NA	CCAE	509318	120672	562645164	104334124	1302	396	0.615295229792424	0.550252870423397	0.689616881157129	0	0.125410731199242	0.0357297179379414	0.480317670612592	0.00298775444442907
Sensitivity	venlafaxine	Electroconvulsive therapy	Gastrointestinal hemhorrage	hoi	NA	CCAE	124947	3167	117348242	2613834	432	15	0.654312632942795	0.406075316807648	1.145574592611	0.108890431914765	0.452166082464098	0.0975622811681926	2.14352083247096	0.278450610144221
Sensitivity	Electroconvulsive therapy	Citalopram	Gastrointestinal hemhorrage	hoi	NA	CCAE	3676	142916	3128501	134059028	17	437	1.65187420369436	0.977912568261949	2.59419446138937	0.043733436641927	NA	NA	NA	0.159475370422739
Main	Doxepin	venlafaxine	Gastrointestinal hemhorrage	hoi	NA	CCAE	18585	123135	1570435	26226196	7	90	0.837118758628374	0.316364792945497	1.89260579588055	0.696832571386249	0.838624642847671	0.346548132781993	2.28946475148186	0.700792652417285
Sensitivity	Desvenlafaxine	vilazodone	Gastrointestinal hemhorrage	hoi	NA	CCAE	18987	18001	11115718	10504403	33	18	1.64668348006878	0.914846012941505	3.05359699069808	0.104787826545438	3.27116065915953	0.895292673730079	NA	0.091380395410544
Sensitivity	Citalopram	venlafaxine	Gastrointestinal hemhorrage	hoi	NA	CCAE	128828	111429	115539650	100214256	357	345	1.08531328456331	0.918859302788308	1.28232230810976	0.33561337621123	1.41301204931722	0.832039439530716	2.45401830709932	0.301302969148344
Main	duloxetine	Fluoxetine	Gastrointestinal hemhorrage	hoi	NA	CCAE	119722	128256	24464372	21616891	100	55	0.8245937286572	0.572497695618653	1.20088668715988	0.30747762596525	0.7481593223402	0.505928570988843	1.12022964709183	0.154287055978779
Main	Sertraline	Trazodone	Gastrointestinal hemhorrage	hoi	NA	CCAE	149985	157036	25314420	16394820	66	78	0.92054442499435	0.626862393223387	1.34470817169433	0.670675570077675	0.982348763156683	0.654896564109944	1.48738113740705	0.918463768167554
Main	Nortriptyline	Amitriptyline	Gastrointestinal hemhorrage	hoi	NA	CCAE	25806	50287	3246639	5434886	21	44	1.06893502796977	0.606309279669799	1.82776114350151	0.812801410076921	1.03291511376598	0.548799351728656	1.93870160294078	0.890105108900975
Main	vilazodone	Psychotherapy	Gastrointestinal hemhorrage	hoi	NA	CCAE	11896	257829	1820904	23250091	6	33	2.83443549344079	0.834386519939081	8.28908373560457	0.075284877408383	3.04429196441858	0.957240248420864	10.5009125346609	0.057827605118452
Sensitivity	Psychotherapy	Fluoxetine	Gastrointestinal hemhorrage	hoi	NA	CCAE	540091	93262	618815906	76103888	1483	221	0.8379217451138	0.728977863361181	0.967908019504668	0.0144822401451525	0.435562923828512	0.143846008154157	1.73346141938916	0.197780375652155
Main	duloxetine	Nortriptyline	Gastrointestinal hemhorrage	hoi	NA	CCAE	129516	21869	26086600	2591941	103	20	0.515651519560687	0.301143309842371	0.921320406744184	0.0202448724198231	0.49491423206905	0.243200701805212	1.03487476620007	0.0636907708092797
Sensitivity	duloxetine	Psychotherapy	Gastrointestinal hemhorrage	hoi	NA	CCAE	87181	501851	75846851	523668238	333	1109	1.08845805970019	0.908983366431357	1.29873968714189	0.351767781028101	1.48449771744838	0.898291983303748	2.52451625759978	0.193254978433852
Sensitivity	Nortriptyline	Electroconvulsive therapy	Gastrointestinal hemhorrage	hoi	NA	CCAE	28895	3674	27468871	3105842	117	13	1.01704714743655	0.59630324710333	1.89450393879326	0.954289869629715	0.432670285737622	0.0446941370687302	4.49874450644654	0.456916261313725
Sensitivity	Desvenlafaxine	Trazodone	Gastrointestinal hemhorrage	hoi	NA	CCAE	34259	148162	27738502	100089049	76	363	0.907801680931976	0.681027652496153	1.19760223363752	0.501757790089593	0.956284178762876	0.449287747604455	2.08458165786252	0.754401705521732
Main	Trazodone	venlafaxine	Gastrointestinal hemhorrage	hoi	NA	CCAE	164091	101886	16721206	21428995	79	77	1.18199967096533	0.815135184051341	1.71455632642848	0.378049002208104	1.06797731797507	0.699231945357996	1.65821651551082	0.770255717209822
Sensitivity	Desvenlafaxine	Amitriptyline	Gastrointestinal hemhorrage	hoi	NA	CCAE	40353	37874	33593068	26575734	101	116	1.01404937312478	0.708035543861866	1.45221199417621	0.939314179824725	1.22160970758016	0.456961031587092	3.30638737994681	0.813235071215354
Sensitivity	duloxetine	Fluoxetine	Gastrointestinal hemhorrage	hoi	NA	CCAE	119722	128256	105685259	98762647	465	243	0.950107049786342	0.800512724188011	1.1304573153722	0.561032214452587	0.831895480183789	0.519391489065258	1.40780262345555	0.341359370530328
Sensitivity	duloxetine	Escitalopram	Gastrointestinal hemhorrage	hoi	NA	CCAE	114113	156292	98796897	120051414	417	332	1.05290537278574	0.896511485751338	1.23760282853191	0.5308059608136	1.11426033565582	0.694128583753678	1.8932142044936	0.843269209639096
Main	Escitalopram	Sertraline	Gastrointestinal hemhorrage	hoi	NA	CCAE	172115	153826	31472950	26660592	106	74	1.01836719353161	0.747880005721059	1.39334341862682	0.908713042797601	1.06249420069381	0.758444469168903	1.4973661808582	0.734905861878192
Sensitivity	Desvenlafaxine	venlafaxine	Gastrointestinal hemhorrage	hoi	NA	CCAE	36633	77810	29895560	50506924	99	149	1.19528806402022	0.898958797551671	1.58339788695666	0.216736881540062	1.69242244440525	0.818783579198642	3.59540907760043	0.215687830144363
Main	Psychotherapy	Paroxetine	Gastrointestinal hemhorrage	hoi	NA	CCAE	588874	5771	56202638	1173011	95	4	0.577822451180419	0.171645891250167	2.82141656646279	0.442492859306497	0.468104599202939	0.114178552784614	1.9094335878402	0.289160762915848
Sensitivity	Mirtazapine	Amitriptyline	Gastrointestinal hemhorrage	hoi	NA	CCAE	66931	49068	54230288	43953685	317	219	1.05990996077848	0.852212079295487	1.32128873229456	0.602995754185952	1.58411666796025	0.617144584319593	3.93967759625503	0.422059526803563
Sensitivity	Bupropion	Citalopram	Gastrointestinal hemhorrage	hoi	NA	CCAE	207814	116005	172923972	101156031	422	348	0.758127993705136	0.648017340472427	0.887280379665035	0.00055205912057956	0.483615820271032	0.296401422522733	0.820782958365494	0.00363270650113017
Sensitivity	Trazodone	Citalopram	Gastrointestinal hemhorrage	hoi	NA	CCAE	161599	116788	126360194	104882475	511	327	1.04291067052923	0.886478944696281	1.22827838288779	0.613533907031408	1.10551745078294	0.519724337434613	2.57019401700053	0.932084894818864
Main	Mirtazapine	Sertraline	Gastrointestinal hemhorrage	hoi	NA	CCAE	60621	170129	7350164	29071791	67	78	1.57700418826011	1.08325626058456	2.29450019243708	0.0173540325576096	1.62646582719358	1.05179638552027	2.63445903123784	0.0308144205022962
Sensitivity	venlafaxine	vilazodone	Gastrointestinal hemhorrage	hoi	NA	CCAE	57846	17862	29525667	10509583	82	22	1.37543429805534	0.832495550544282	2.3539019107403	0.229291698614003	2.0284658502373	0.692918001759587	6.17182872437876	0.22802874842943
Sensitivity	Psychotherapy	Trazodone	Gastrointestinal hemhorrage	hoi	NA	CCAE	524443	114433	595962031	89565586	1298	390	0.514201961972905	0.459392612513821	0.576851118933755	0	0.124253816163706	0.0135310382697148	1.19598361274538	0.0755026221290835
Sensitivity	Fluoxetine	Escitalopram	Gastrointestinal hemhorrage	hoi	NA	CCAE	129448	176761	103896370	155216426	250	531	0.969676590883468	0.823739721584113	1.13880316960486	0.70938199159591	1.04840954343207	0.565945939783696	1.90512096866268	0.9059567821822
Main	Trazodone	Bupropion	Gastrointestinal hemhorrage	hoi	NA	CCAE	147498	194486	14935357	35361819	78	79	1.32442656453603	0.92244989877723	1.90122918563551	0.127775532821079	1.20894677574284	0.792832054562598	1.86916351821797	0.391709175348447
Main	Amitriptyline	Escitalopram	Gastrointestinal hemhorrage	hoi	NA	CCAE	44437	187821	4784807	33498959	38	108	2.33622207486688	1.58977334745727	3.35990752855781	8.79436144085588e-06	1.55695760142213	0.730451781181536	3.54126961745342	0.282037994229272
Sensitivity	vilazodone	Trazodone	Gastrointestinal hemhorrage	hoi	NA	CCAE	16152	102801	9340041	53005913	19	180	0.661177053973883	0.38057709469334	1.09405714754144	0.124572697028723	0.422172567780773	0.128598824920163	1.42265698634346	0.138109649300865
Sensitivity	venlafaxine	Citalopram	Gastrointestinal hemhorrage	hoi	NA	CCAE	111429	128828	100214256	115539650	345	357	0.92139294176461	0.779835142596931	1.08830589946194	0.33561337621123	0.845714785510567	0.545133139893892	1.32850739594638	0.301302969148344
Main	Amitriptyline	Desvenlafaxine	Gastrointestinal hemhorrage	hoi	NA	CCAE	37874	40353	4009654	9128413	27	20	2.17133721212806	0.946072867736604	4.98661413709331	0.0674772597742723	2.00612849182784	0.850304697667437	4.85896330089302	0.115766535529927
Sensitivity	Amitriptyline	duloxetine	Gastrointestinal hemhorrage	hoi	NA	CCAE	39867	124987	31187660	111206406	138	465	1.00069894755356	0.800703384010046	1.2434274918804	0.995034980752116	1.1228750865154	0.464014822617554	3.40695740575419	0.910947441389095
Main	duloxetine	Bupropion	Gastrointestinal hemhorrage	hoi	NA	CCAE	107652	192989	21069650	35660486	89	80	1.8858340579306	1.39413695698357	2.55500292353373	4.04408595113814e-05	1.43845189983807	0.778652762660977	2.71178114405362	0.250797613577145
Sensitivity	Doxepin	Fluoxetine	Gastrointestinal hemhorrage	hoi	NA	CCAE	18753	148662	14604097	126742839	87	334	1.07309766530298	0.805673312213103	1.41624105893591	0.623948082212592	1.40045466253205	0.317752491078671	NA	0.731745121192928
Main	duloxetine	Doxepin	Gastrointestinal hemhorrage	hoi	NA	CCAE	131503	16837	26412364	1414694	109	6	0.834197389562889	0.367794900026148	2.26945244029551	0.696164636356221	0.827869389758727	0.313353378776852	2.43808838218273	0.698668614828754
Sensitivity	Fluoxetine	Bupropion	Gastrointestinal hemhorrage	hoi	NA	CCAE	122467	206313	97889723	173881905	263	432	1.14318526109173	0.967509321457685	1.34851019216693	0.114141156145097	1.60504644402119	0.941272726754872	2.81995961752478	0.129469763639486
Sensitivity	Escitalopram	Trazodone	Gastrointestinal hemhorrage	hoi	NA	CCAE	165386	155425	143714786	120725789	456	487	0.935998471945848	0.800607050998092	1.09427907550231	0.406700554281797	0.947098940774744	0.552774020539778	1.68350766424124	0.660970152707632
Sensitivity	Trazodone	Mirtazapine	Gastrointestinal hemhorrage	hoi	NA	CCAE	170966	54397	136981502	43099031	520	240	0.958096488752436	0.813585672051033	1.13095046507103	0.610424442684238	0.841860910891551	0.326927830631505	1.75274723367612	0.484565649322518
Main	vilazodone	Desvenlafaxine	Gastrointestinal hemhorrage	hoi	NA	CCAE	18001	18987	2932065	3698546	6	6	1.25785437141923	0.374383984464554	4.24214019469842	0.711054037947728	1.19102631401786	0.352014587359956	4.06654278144079	0.771577191112811
Main	Mirtazapine	Paroxetine	Gastrointestinal hemhorrage	hoi	NA	CCAE	70350	8235	8375046	1699657	77	4	1.96087419121801	0.673625551666235	7.74520072485852	0.279756669761092	1.87582793290419	0.556459804907148	6.42461216339941	0.310326952106354
Sensitivity	Paroxetine	Bupropion	Gastrointestinal hemhorrage	hoi	NA	CCAE	7216	231667	6436717	199011438	15	497	0.961966944854524	0.534214651593358	1.60472944866368	0.890090968547456	1.07344113784868	0.139002075427726	5.08420156720256	0.942059903195086
Sensitivity	Nortriptyline	vilazodone	Gastrointestinal hemhorrage	hoi	NA	CCAE	14213	19564	7700954	11683694	27	22	1.84881964047424	0.838898719960781	3.99662969230369	0.122803043582097	6.06208904400119	0.638606121271399	NA	0.132129384359221
Main	Paroxetine	Amitriptyline	Gastrointestinal hemhorrage	hoi	NA	CCAE	8482	53058	1725384	5716449	4	46	0.39674074500402	0.098226491723383	1.3484919609627	0.166531132498992	0.433069079062277	0.107364921928897	1.81241771377863	0.244021861339524
Main	Amitriptyline	Paroxetine	Gastrointestinal hemhorrage	hoi	NA	CCAE	53058	8482	5716449	1725384	46	4	2.52053768762739	0.741569122359536	10.1805529491587	0.166531132498992	2.19031733837746	0.583573872383126	8.22860905446892	0.244021861339524
Main	Citalopram	Doxepin	Gastrointestinal hemhorrage	hoi	NA	CCAE	140750	18809	23645806	1598437	70	8	1.03833864261635	0.477755518887465	2.57997389802541	0.930315400921842	1.05589178654451	0.409235354757763	3.02307208643443	0.926689103190115
Main	Desvenlafaxine	Trazodone	Gastrointestinal hemhorrage	hoi	NA	CCAE	34259	148162	7700344	14888090	19	67	0.694893013587029	0.363988579674618	1.28505219569853	0.258000444780204	0.810423801347952	0.405195256369686	1.61472573156496	0.543594955926371
Main	vilazodone	Mirtazapine	Gastrointestinal hemhorrage	hoi	NA	CCAE	18391	35938	3028907	3771552	7	27	0.602797220946873	0.196448484162579	1.68405744291307	0.355753701312826	0.587513001003243	0.204776202614734	1.69477477361887	0.328414462012229
Main	Desvenlafaxine	vilazodone	Gastrointestinal hemhorrage	hoi	NA	CCAE	18987	18001	3698546	2932065	6	6	0.795004590930271	0.235730068810489	2.67105442939875	0.711054037947728	0.8411896838941	0.238759194683737	NA	0.771577191112811
Main	Psychotherapy	venlafaxine	Gastrointestinal hemhorrage	hoi	NA	CCAE	551998	79628	52455461	16395690	84	62	0.392354946262104	0.279857938950445	0.553013909872021	7.26163795761181e-08	0.391334644844889	0.210991197972541	0.705897853355956	0.00337103315229437
Main	Sertraline	Fluoxetine	Gastrointestinal hemhorrage	hoi	NA	CCAE	161133	131344	27888444	22527747	79	60	0.872382788074885	0.619174715865741	1.2355821882688	0.438578645890658	0.821015977295174	0.578557288043238	1.16782900726165	0.270060387599306
Sensitivity	Fluoxetine	Doxepin	Gastrointestinal hemhorrage	hoi	NA	CCAE	148662	18753	126742839	14604097	334	87	0.931881628609879	0.706094484191376	1.24119787119807	0.623948082212592	0.923718841055854	0.404981383319031	2.16748054786072	0.731745121192928
Main	Citalopram	Bupropion	Gastrointestinal hemhorrage	hoi	NA	CCAE	116005	207814	18867361	38110974	62	94	1.21288818625567	0.845037396755454	1.73138157470785	0.291541213529387	1.19729217050999	0.825871590157328	1.74642679572898	0.355229571654653
Sensitivity	Fluoxetine	duloxetine	Gastrointestinal hemhorrage	hoi	NA	CCAE	128256	119722	98762647	105685259	243	465	1.05251297759013	0.884597752079434	1.24919938157677	0.561032214452587	1.40178799291346	0.804902276171733	2.5174292420276	0.341359370530328
Sensitivity	Sertraline	Nortriptyline	Gastrointestinal hemhorrage	hoi	NA	CCAE	176893	25052	149407687	23014977	431	106	0.853203514190029	0.659994082017307	1.11230851230436	0.233157614576331	0.755726031379089	0.344862975677274	1.75413886800271	0.412646031151805
Sensitivity	Electroconvulsive therapy	Sertraline	Gastrointestinal hemhorrage	hoi	NA	CCAE	3546	180390	3021136	154540056	16	448	1.82986994654769	1.06548948985004	2.90791135689228	0.018316454026903	NA	NA	NA	0.235340391190055
Sensitivity	Psychotherapy	Bupropion	Gastrointestinal hemhorrage	hoi	NA	CCAE	511660	148306	569026943	122598285	1376	322	1.04951088115857	0.896491321683358	1.2329699394115	0.552251604719235	0.916701334939828	0.422325262705148	1.98979651867797	0.653880987713842
Main	Sertraline	Amitriptyline	Gastrointestinal hemhorrage	hoi	NA	CCAE	173509	46135	29513463	5012002	86	42	0.352148025553671	0.24440857636667	0.51527823791024	4.12937288807314e-08	0.52286921510804	0.228571934257808	1.22640715747749	0.138587926667564
Sensitivity	Paroxetine	Trazodone	Gastrointestinal hemhorrage	hoi	NA	CCAE	7432	185979	6809917	151099769	17	599	0.733843628960259	0.426318600476005	1.18215847110773	0.234291209648721	0.530468537401748	0.135784175089195	2.11778844806411	0.324846521228164
Main	Sertraline	Nortriptyline	Gastrointestinal hemhorrage	hoi	NA	CCAE	176893	25052	30069361	3107938	90	22	0.617667434692574	0.35808608237275	1.10727147819795	0.0943231424332744	0.613891118771355	0.32780990024652	1.1792475273708	0.139398536652121
Sensitivity	duloxetine	Amitriptyline	Gastrointestinal hemhorrage	hoi	NA	CCAE	124987	39867	111206406	31187660	465	138	0.999301540632906	0.80422863941003	1.24890192794221	0.995034980752116	1.03268091565674	0.555178671478761	1.97855700328367	0.910947441389095
Sensitivity	Nortriptyline	venlafaxine	Gastrointestinal hemhorrage	hoi	NA	CCAE	25005	121708	22619899	112393463	103	409	1.14605158060764	0.885756721397973	1.46921643178976	0.290973316489336	1.6201306785001	0.593104093156472	6.37451595001574	0.422803104644671
Sensitivity	Sertraline	Doxepin	Gastrointestinal hemhorrage	hoi	NA	CCAE	178125	18432	151561059	14274116	434	87	0.7455781382285	0.571123003675863	0.983424081610559	0.0341944797927509	0.483696174257487	0.230830965541185	1.01397841366892	0.0398221378210869
Main	Paroxetine	Fluoxetine	Gastrointestinal hemhorrage	hoi	NA	CCAE	7934	149463	1666611	25029672	4	66	0.509553134706111	0.129748794243473	1.50830680745557	0.281323026928716	0.505313771627277	0.146566971112279	1.74215700285594	0.280569341495924
Sensitivity	Nortriptyline	Amitriptyline	Gastrointestinal hemhorrage	hoi	NA	CCAE	25806	50287	23680536	44640888	98	225	1.00166830707843	0.776735293002437	1.28238964480009	0.989601946823217	1.01515010167689	0.329093639081843	3.42620491196412	0.927367134696899
Main	Sertraline	Citalopram	Gastrointestinal hemhorrage	hoi	NA	CCAE	162342	124588	28101047	21410912	80	68	1.04294221572175	0.741186619735148	1.47016369856421	0.809825434691393	1.0386741319187	0.737838338157037	1.46265706127927	0.833406369116906
Main	Bupropion	Doxepin	Gastrointestinal hemhorrage	hoi	NA	CCAE	230702	16954	42179804	1421588	100	7	1.0593019158478	0.461757353168947	2.86402678808514	0.901517272431924	1.09401042955553	0.391748139990947	3.43213259813949	0.872835149510734
Sensitivity	Psychotherapy	duloxetine	Gastrointestinal hemhorrage	hoi	NA	CCAE	501851	87181	523668238	75846851	1109	333	0.918730851490451	0.769977240166334	1.10013014201346	0.351767781028101	0.56681925045432	0.225412552681743	1.51929770576508	0.193254978433852
Sensitivity	Psychotherapy	Mirtazapine	Gastrointestinal hemhorrage	hoi	NA	CCAE	568970	42538	661078177	34080586	1492	220	0.938292155791952	0.781110495289293	1.13288895765775	0.501892845200163	0.492985616753472	0.173847811966169	1.42819903302989	0.147265404689176
Main	Nortriptyline	Trazodone	Gastrointestinal hemhorrage	hoi	NA	CCAE	23382	182283	2925077	18820202	16	92	1.05839504751301	0.563137521681604	1.890180595317	0.85423117895976	1.09109088315675	0.554193700674331	2.17747412149355	0.776050538175192
Main	Psychotherapy	Doxepin	Gastrointestinal hemhorrage	hoi	NA	CCAE	590183	13704	56293747	1165062	94	4	1.04695724145841	0.277412451221864	5.43285686987336	0.951782112248818	0.93724860505628	0.204412115196911	4.43631203642047	0.938031353018043
Main	Desvenlafaxine	Citalopram	Gastrointestinal hemhorrage	hoi	NA	CCAE	38368	111225	8779462	17862678	16	50	0.931132244321638	0.484157845208359	1.70729593393528	0.824359730930418	0.978293405274631	0.519060694400151	1.86218356678869	0.943717424641062
Sensitivity	Trazodone	Desvenlafaxine	Gastrointestinal hemhorrage	hoi	NA	CCAE	148162	34259	100089049	27738502	363	76	1.1015621814815	0.835001782655884	1.46836915701547	0.501757790089593	1.3089167232967	0.401278502814055	4.68554292822117	0.754401705521732
Sensitivity	Fluoxetine	Mirtazapine	Gastrointestinal hemhorrage	hoi	NA	CCAE	142028	62302	120118282	50531379	293	293	0.888360434259446	0.735075486621159	1.07258429805018	0.219418550696403	0.712656963503726	0.39408994210257	1.33302279037678	0.197576088991841
Sensitivity	Citalopram	Psychotherapy	Gastrointestinal hemhorrage	hoi	NA	CCAE	91690	546516	80760171	622257893	285	1448	1.49341330111764	1.3123613566148	1.69347213348885	6.98589852632381e-10	3.35313559415221	0.790977914223567	11.5006592246462	0.122099443663318
Main	Doxepin	Nortriptyline	Gastrointestinal hemhorrage	hoi	NA	CCAE	20438	28282	1738824	3505433	8	23	0.636279109585264	0.236509041693755	1.56532673085779	0.348359188385033	0.667377783222942	0.264816300003097	1.78055572650881	0.403987321572007
Main	Paroxetine	Trazodone	Gastrointestinal hemhorrage	hoi	NA	CCAE	7432	185979	1547936	19236961	3	92	0.539369920692399	0.123539048291051	1.64293626819976	0.349689101887318	0.642712125335685	0.178910796093638	2.32047332282134	0.495172701572886
Main	venlafaxine	Doxepin	Gastrointestinal hemhorrage	hoi	NA	CCAE	123135	18585	26226196	1570435	90	7	1.19457363688577	0.528372047774873	3.16090798438586	0.696832571386249	1.20329728823666	0.461028996419681	3.46248943078282	0.700792652417285
Main	Citalopram	Trazodone	Gastrointestinal hemhorrage	hoi	NA	CCAE	116788	161599	19627091	16775291	54	82	0.796372770136625	0.525589521060646	1.19876046201332	0.27904430928124	0.877423267691056	0.562584864728828	1.37344193483696	0.566993032951187
Main	Trazodone	Sertraline	Gastrointestinal hemhorrage	hoi	NA	CCAE	157036	149985	16394820	25314420	78	66	1.08631367791526	0.743655776806952	1.59524643815033	0.670675570077675	1.02286265676958	0.690365832599214	1.52983845769729	0.918463768167554
Sensitivity	Desvenlafaxine	Psychotherapy	Gastrointestinal hemhorrage	hoi	NA	CCAE	26556	416332	21093313	374937508	67	801	0.950365583338111	0.672423796052947	1.31830923680546	0.766905969770842	1.28999970846201	0.564074585971143	2.97911196232227	0.662645036286378
Sensitivity	Doxepin	Amitriptyline	Gastrointestinal hemhorrage	hoi	NA	CCAE	19275	51588	14821888	46581727	83	229	1.1676274072335	0.872016543213305	1.55050075121022	0.291180978709749	2.13166825388799	0.508468094293946	NA	0.363322322163148
Main	Nortriptyline	Sertraline	Gastrointestinal hemhorrage	hoi	NA	CCAE	25052	176893	3107938	30069361	22	90	1.61899420923449	0.903120887415492	2.79262459287387	0.0943231424332744	1.58910105990895	0.859638499728343	3.03629114240939	0.139398536652121
Sensitivity	Psychotherapy	Nortriptyline	Gastrointestinal hemhorrage	hoi	NA	CCAE	588322	19785	683588961	18315411	1610	85	0.513469184475706	0.415547920257439	0.643464325941476	2.29420926700641e-09	0.191283834503838	0.00591365953655119	5.4685519177365	0.329873340814629
Main	Desvenlafaxine	Doxepin	Gastrointestinal hemhorrage	hoi	NA	CCAE	41500	17013	9341259	1437628	21	6	0.468793786644097	0.164491875664861	1.54610534342369	0.185042659477607	0.455516598741367	0.131963978758449	1.69001998774761	0.224614558208352
Main	Nortriptyline	Psychotherapy	Gastrointestinal hemhorrage	hoi	NA	CCAE	19785	588322	2414136	56073206	15	96	3.68163743510567	2.04705028801924	6.1621107950057	3.55051565525955e-06	2.6111536199938	0.968827755560523	6.72187379082502	0.0654059894945268
Main	Bupropion	Fluoxetine	Gastrointestinal hemhorrage	hoi	NA	CCAE	206313	122467	37758189	19861732	88	50	0.824068708259425	0.564939496629522	1.21487050726397	0.321858843226456	0.791899362925863	0.525765081405976	1.20139456244045	0.272323586944808
Sensitivity	Bupropion	Paroxetine	Gastrointestinal hemhorrage	hoi	NA	CCAE	231667	7216	199011438	6436717	497	15	1.03953675887608	0.623158003882049	1.87190672703825	0.890090968547456	1.14798171185944	0.227755066696455	6.30273880233842	0.942059903195086
Main	Bupropion	Nortriptyline	Gastrointestinal hemhorrage	hoi	NA	CCAE	229500	23596	41925674	2890565	102	18	0.483993135113932	0.272836549357948	0.909618550700616	0.0181594207345837	0.491915783960587	0.247357199623131	0.99581572063156	0.0498177029107284
Sensitivity	Amitriptyline	Paroxetine	Gastrointestinal hemhorrage	hoi	NA	CCAE	53058	8482	48039405	7902371	243	24	1.10723781964996	0.672149546414167	1.88141029359275	0.698051866748825	1.37704651424088	0.162484378704049	21.5241953466874	0.834039365833859
Sensitivity	duloxetine	Desvenlafaxine	Gastrointestinal hemhorrage	hoi	NA	CCAE	91214	35080	64636177	27916694	255	90	0.931661646559855	0.724084844932135	1.20815524630724	0.587815617151527	0.811456403301387	0.427487083418087	1.57133105864828	0.420380575065794
Sensitivity	Sertraline	Fluoxetine	Gastrointestinal hemhorrage	hoi	NA	CCAE	161133	131344	133486031	108306403	391	289	0.922103927066611	0.788723777824675	1.0792424728314	0.310724477668491	0.839290555208233	0.543437477782659	1.31968628873954	0.287915430871635
Main	Sertraline	Doxepin	Gastrointestinal hemhorrage	hoi	NA	CCAE	178125	18432	30326579	1585993	88	6	1.24626540511923	0.529194413910678	3.55615150067571	0.650557373407621	1.21844625378296	0.434399262772777	3.81816840223898	0.718968905014136
Sensitivity	Trazodone	vilazodone	Gastrointestinal hemhorrage	hoi	NA	CCAE	102801	16152	53005913	9340041	180	19	1.51245418150809	0.914029036094869	2.62758850688525	0.124572697028723	3.93329673197655	0.701510068998451	24.2084614698963	0.138109649300865
Sensitivity	Sertraline	Desvenlafaxine	Gastrointestinal hemhorrage	hoi	NA	CCAE	135236	37423	90246395	30750688	213	99	0.890083329411868	0.678653623262859	1.17301159304537	0.404222665641898	0.714370100972981	0.34828040857743	1.52380656213078	0.299334213435021
Sensitivity	Psychotherapy	Paroxetine	Gastrointestinal hemhorrage	hoi	NA	CCAE	588874	5771	680380060	5240403	1609	17	0.777971768778399	0.460284445997777	1.42165790378448	0.382834780349489	0.249227069825091	0.01455455601878	4.93033128557771	0.308289185003827
Main	Doxepin	Psychotherapy	Gastrointestinal hemhorrage	hoi	NA	CCAE	13704	590183	1165062	56293747	4	94	0.955148845054073	0.184065220923685	3.60474086723756	0.951782112248818	1.06277689581715	0.243725595650635	NA	0.938031353018043
Main	Bupropion	Sertraline	Gastrointestinal hemhorrage	hoi	NA	CCAE	203985	149921	37689491	24808820	91	75	0.816631561621749	0.57901194391182	1.15593721914761	0.250737823655813	0.843520381546383	0.563180054623753	1.26944162688887	0.423616462259553
Sensitivity	Mirtazapine	Escitalopram	Gastrointestinal hemhorrage	hoi	NA	CCAE	58127	184544	44466701	164336051	259	520	1.1560402124491	0.976182263275619	1.36678756350084	0.091261281026268	1.82003651774006	0.765660086585096	5.52469007111671	0.252947683939725
Main	venlafaxine	Fluoxetine	Gastrointestinal hemhorrage	hoi	NA	CCAE	111215	136567	24133423	23040289	92	60	1.07935679048255	0.759643825806276	1.54375898233586	0.672926902584488	1.04988851140933	0.73537534240427	1.50556963372803	0.789078725547294
Sensitivity	Desvenlafaxine	Nortriptyline	Gastrointestinal hemhorrage	hoi	NA	CCAE	41537	20867	34855733	15099851	107	64	1.02060997024616	0.682177091248486	1.53373826185365	0.921372402527492	1.23108944458051	0.352651276710706	4.6652284653954	0.8518302434921
Sensitivity	vilazodone	Fluoxetine	Gastrointestinal hemhorrage	hoi	NA	CCAE	17495	80544	10220219	41907343	20	89	0.704085995083873	0.408992823677857	1.16122165001538	0.187518864601272	0.453602986354493	0.137712115800017	1.49409895558491	0.17650043241432
Sensitivity	Bupropion	Desvenlafaxine	Gastrointestinal hemhorrage	hoi	NA	CCAE	185757	32524	132751383	25682261	278	79	0.811440617454538	0.62132068079903	1.07062984745219	0.132280448991504	0.584404487471931	0.279040653046746	1.28526760710397	0.131675425689977
Sensitivity	Nortriptyline	duloxetine	Gastrointestinal hemhorrage	hoi	NA	CCAE	21869	129516	17906550	116413933	69	493	0.914553116087417	0.68374107860055	1.20697584961389	0.537827320201295	0.844191740176423	0.210584463223134	3.41187230636768	0.743727076643879
Main	Doxepin	Citalopram	Gastrointestinal hemhorrage	hoi	NA	CCAE	18809	140750	1598437	23645806	8	70	0.963076937481838	0.387600820599524	2.0931207709095	0.930315400921842	0.960921689904966	0.401085441349487	2.69980208454889	0.926689103190115
Sensitivity	duloxetine	Electroconvulsive therapy	Gastrointestinal hemhorrage	hoi	NA	CCAE	134047	2725	122665523	2038104	525	10	0.892150472273298	0.504955611912414	1.78921937533225	0.723628406722756	0.675573984671514	0.129908729450742	3.65222985496015	0.593178248398503
Main	Amitriptyline	Sertraline	Gastrointestinal hemhorrage	hoi	NA	CCAE	46135	173509	5012002	29513463	42	86	2.83971491371486	1.94069907562096	4.09150945055122	4.12937288807314e-08	1.92415318365442	0.824003331400794	4.71817443801659	0.138587926667564
Main	Bupropion	venlafaxine	Gastrointestinal hemhorrage	hoi	NA	CCAE	209973	100770	38668970	21201692	90	84	0.74781957338498	0.534151628511249	1.04907909833264	0.0914893020365435	0.730265506373775	0.511180041397234	1.04833208996551	0.0908031415185237
Sensitivity	Paroxetine	Escitalopram	Gastrointestinal hemhorrage	hoi	NA	CCAE	7575	195037	6933894	176263933	19	598	0.964201596161659	0.579884596439875	1.50936006843129	0.881252291575297	1.04709454378909	0.297304805302456	3.78183529478273	0.961719427711273
Main	Amitriptyline	venlafaxine	Gastrointestinal hemhorrage	hoi	NA	CCAE	46688	118918	5005047	25389215	41	93	1.34930156956468	0.855682408293878	2.0972023703222	0.19019698805129	1.31461454315395	0.771453422049714	2.28693501471725	0.309101379212009
Sensitivity	vilazodone	venlafaxine	Gastrointestinal hemhorrage	hoi	NA	CCAE	17862	57846	10509583	29525667	22	82	0.727043088436759	0.424826538199079	1.20120762128543	0.229291698614003	0.516990712968362	0.165128314787613	1.66037872088528	0.22802874842943
Sensitivity	Fluoxetine	Amitriptyline	Gastrointestinal hemhorrage	hoi	NA	CCAE	144829	47236	121602825	41900994	311	210	1.01187600571194	0.809255311183753	1.26682383322349	0.917752237019917	1.26420030814296	0.541070408000293	2.94971257866901	0.721399580259608
Sensitivity	Escitalopram	Nortriptyline	Gastrointestinal hemhorrage	hoi	NA	CCAE	192044	24675	171791084	21963375	565	95	1.14475300578809	0.893102560325814	1.47853460304086	0.293152869295806	1.7160179297289	0.531589465719636	6.0771403648212	0.444947749228667
Sensitivity	Bupropion	Nortriptyline	Gastrointestinal hemhorrage	hoi	NA	CCAE	229500	23596	196843934	21267255	486	91	0.805778769368211	0.62166109467171	1.05550312534554	0.109813065527509	0.624592675870551	0.271299488710149	1.46590544194381	0.211858753523791
Main	Trazodone	Citalopram	Gastrointestinal hemhorrage	hoi	NA	CCAE	161599	116788	16775291	19627091	82	54	1.25569336057088	0.834195013673124	1.9026254518583	0.27904430928124	1.13792353396159	0.736526877804201	1.7759186545805	0.566993032951187
Sensitivity	Electroconvulsive therapy	Bupropion	Gastrointestinal hemhorrage	hoi	NA	CCAE	3033	233825	2506284	203484366	10	509	1.5829299681878	0.789287245949844	2.79690244228136	0.154726023356611	NA	NA	NA	0.303874455269582
Sensitivity	Trazodone	Psychotherapy	Gastrointestinal hemhorrage	hoi	NA	CCAE	114433	524443	89565586	595962031	390	1298	1.9447611521418	1.73354955408319	2.17678728991297	0	6.789539469687	0.95990629272393	36.814716222745	0.0755026221290835
Sensitivity	Amitriptyline	Escitalopram	Gastrointestinal hemhorrage	hoi	NA	CCAE	44437	187821	37520685	166097860	190	549	1.53096597017135	1.2948293933784	1.8019833353361	4.38861762042109e-07	1.57039275283286	0.217660039171153	21.0191056089256	0.753107374353127
Sensitivity	duloxetine	Bupropion	Gastrointestinal hemhorrage	hoi	NA	CCAE	107652	192989	91610339	147720479	422	330	2.08978878736079	1.80936160341331	2.41572345103154	0	3.50947366035137	1.00423306966569	13.5161200146168	0.0650664044594799
Sensitivity	Paroxetine	Psychotherapy	Gastrointestinal hemhorrage	hoi	NA	CCAE	5771	588874	5240403	680380060	17	1609	1.28539368667611	0.703404101182137	2.17256961145463	0.382834780349489	2.68082333795501	0.451573281524606	14.710664453018	0.308289185003827
Sensitivity	Desvenlafaxine	Citalopram	Gastrointestinal hemhorrage	hoi	NA	CCAE	38368	111225	31616847	87410305	90	269	0.930175907323474	0.705497322050181	1.21691801819576	0.602756570819899	0.936806446004609	0.442118501125724	2.06308980790637	0.736968854879498
Sensitivity	Amitriptyline	Mirtazapine	Gastrointestinal hemhorrage	hoi	NA	CCAE	49068	66931	43953685	54230288	219	317	0.943476367809133	0.756836848417975	1.1734168340194	0.602995754185952	0.711611966028191	0.289041478656562	2.13556033058419	0.422059526803563
Main	Citalopram	Fluoxetine	Gastrointestinal hemhorrage	hoi	NA	CCAE	128169	136134	21812311	23128317	66	62	0.802977695846481	0.557258481314317	1.15946508229391	0.240410727034831	0.750052786898799	0.518046563848283	1.08650631164052	0.136309629858723
Sensitivity	Escitalopram	Amitriptyline	Gastrointestinal hemhorrage	hoi	NA	CCAE	187821	44437	166097860	37520685	549	190	0.65318238255033	0.554944088766217	0.772302517315315	4.38861762042109e-07	0.855386576651982	0.20041135242466	3.65024603392629	0.753107374353127
Main	Trazodone	duloxetine	Gastrointestinal hemhorrage	hoi	NA	CCAE	154803	108204	15434038	21435582	74	81	1.275788051652	0.872769941327583	1.86093261268927	0.207321450260998	1.21416790318356	0.787222183422944	1.90255254324782	0.382669098974221
Sensitivity	Escitalopram	Desvenlafaxine	Gastrointestinal hemhorrage	hoi	NA	CCAE	126302	36129	79051480	29572851	186	94	0.995663665153852	0.760470116581014	1.310068428831	0.975014044728985	0.983977868102876	0.48710302295311	2.08606975561707	0.853791935844778
Main	Psychotherapy	Sertraline	Gastrointestinal hemhorrage	hoi	NA	CCAE	527304	110188	50333046	17840684	80	64	0.533852883489214	0.345902638427723	0.832721590816578	0.00510366485095237	0.49448816281542	0.30873106302006	0.800347389002406	0.00496112582435094
Main	Mirtazapine	Escitalopram	Gastrointestinal hemhorrage	hoi	NA	CCAE	58127	184544	6918635	33040846	67	98	1.73330894843658	1.21277792035219	2.4720658018856	0.00246492791170466	1.68147297079615	1.04335286455473	2.81527921474043	0.0321669537908269
Main	Mirtazapine	Nortriptyline	Gastrointestinal hemhorrage	hoi	NA	CCAE	68624	26292	8183061	3234850	74	20	1.06256897934848	0.608385493091183	1.95046720331672	0.838195557212774	1.11368635172136	0.573510045760565	2.2045387184677	0.753158609045256
Sensitivity	Paroxetine	Mirtazapine	Gastrointestinal hemhorrage	hoi	NA	CCAE	8235	70350	7700842	57867851	20	329	0.706639189606822	0.410905829261656	1.15010375866148	0.186013948771317	0.393103713747356	0.0913913089654268	1.71782330580041	0.183981154477662
Main	Escitalopram	Psychotherapy	Gastrointestinal hemhorrage	hoi	NA	CCAE	120672	509318	20755861	48390678	83	77	2.643594345561	1.92640200937581	3.63166258767381	1.85239867889209e-09	2.76867376997316	1.77171637255208	4.52135815610569	2.9560318926318e-06
Main	vilazodone	Sertraline	Gastrointestinal hemhorrage	hoi	NA	CCAE	17617	96400	2927638	14880254	7	27	1.3460686983946	0.487917889680415	3.37387656647261	0.546868858981064	1.31757424393391	0.500525706516979	3.52670181306092	0.564931893613766
Sensitivity	vilazodone	Desvenlafaxine	Gastrointestinal hemhorrage	hoi	NA	CCAE	18001	18987	10504403	11115718	18	33	0.607281248706176	0.32748263868684	1.0930801313597	0.104787826545438	0.325319303993305	0.0842410023450912	1.26161622474894	0.091380395410544
Main	Mirtazapine	Psychotherapy	Gastrointestinal hemhorrage	hoi	NA	CCAE	42538	568970	4928094	54246601	50	90	1.96781547706509	1.13508380672959	3.3493263456486	0.0141955198447383	2.23094708724786	1.17764017685758	4.42605972797601	0.0152165797878066
Main	vilazodone	Citalopram	Gastrointestinal hemhorrage	hoi	NA	CCAE	18302	64230	3010139	9273995	8	16	1.47406392912708	0.503271722366594	4.21090684715103	0.473984998122974	1.48521027557137	0.508702790573253	4.4426718404703	0.471156702136307
Main	Citalopram	Electroconvulsive therapy	Gastrointestinal hemhorrage	hoi	NA	CCAE	142916	3676	24033744	149097	73	0	1319810327227.57	0.280249092093195	NA	NA	NA	NA	NA	NA
Sensitivity	Bupropion	Sertraline	Gastrointestinal hemhorrage	hoi	NA	CCAE	203985	149921	171412446	120335164	434	365	0.887385440218903	0.759812382575612	1.03695942307041	0.132062182936686	0.770879014980367	0.480610526506345	1.27074688180737	0.189496374827894
Main	Paroxetine	Citalopram	Gastrointestinal hemhorrage	hoi	NA	CCAE	8117	141165	1697299	23648331	4	72	0.710024508605543	0.202534659234919	1.88059276673177	0.546909394697457	0.773188828590128	0.256254139227128	2.33298968161937	0.641565666049106
Sensitivity	Psychotherapy	Citalopram	Gastrointestinal hemhorrage	hoi	NA	CCAE	546516	91690	622257893	80760171	1448	285	0.669606999784735	0.590502778418812	0.761985252735171	6.98589852632381e-10	0.195575934033408	0.0260539173952294	1.51799700916493	0.122099443663318
Main	Electroconvulsive therapy	Doxepin	Gastrointestinal hemhorrage	hoi	NA	CCAE	3978	21355	160068	1814687	1	8	1.24575435793043	0.0660777232637527	7.13755796415055	0.85404231525098	NA	NA	NA	0.599541925241214
Main	Doxepin	Paroxetine	Gastrointestinal hemhorrage	hoi	NA	CCAE	21220	8730	1802729	1786995	7	4	2.4576284849123	0.364117710996698	17.7829753735498	0.364692511150954	2.36056293310733	0.36906054393522	16.0502949102761	0.360100145017205
Sensitivity	Fluoxetine	Psychotherapy	Gastrointestinal hemhorrage	hoi	NA	CCAE	93262	540091	76103888	618815906	221	1483	1.19342886830582	1.03315602293672	1.3717837677391	0.0144822401451525	1.95687772547239	0.773637959834267	4.35102563123492	0.197780375652155
Sensitivity	Desvenlafaxine	Paroxetine	Gastrointestinal hemhorrage	hoi	NA	CCAE	42316	7792	35790607	7002321	113	19	1.25971407664703	0.755178031091831	2.20360874253481	0.398036406048416	1.95445132176375	0.486516489666598	7.51718856398076	0.397600203403646
Sensitivity	Sertraline	vilazodone	Gastrointestinal hemhorrage	hoi	NA	CCAE	96400	17617	49512064	10334881	107	20	1.54058823228475	0.923539144696001	2.674900023731	0.111166393653558	2.64301989504077	0.830482575039985	8.73131862904456	0.126028608820548
Sensitivity	Paroxetine	venlafaxine	Gastrointestinal hemhorrage	hoi	NA	CCAE	8030	123903	7427013	114847290	21	426	0.920348865080186	0.551385078979415	1.45786702094006	0.737900919581756	0.860102369358754	0.218287103640023	3.40560126287182	0.748311326941786
Main	vilazodone	Amitriptyline	Gastrointestinal hemhorrage	hoi	NA	CCAE	19164	26399	3128466	2660812	8	14	0.585375954629026	0.182103132459217	1.85691709713717	0.366007477378222	0.587502869124778	0.182855775354523	1.95818440726921	0.386833609732529
Main	duloxetine	Electroconvulsive therapy	Gastrointestinal hemhorrage	hoi	NA	CCAE	134047	2725	27026445	106400	111	1	0.501334815096969	0.109336147380877	8.88764324313534	0.538273616025041	0.406325948692549	0.033398399606404	6.18214378885276	0.49451186456715
Main	Electroconvulsive therapy	Trazodone	Gastrointestinal hemhorrage	hoi	NA	CCAE	3064	186963	122157	19347533	1	94	1.76668961003658	0.0999862839489156	8.01153642053556	0.610815286002568	NA	NA	NA	0.503645538346249
Sensitivity	Nortriptyline	Sertraline	Gastrointestinal hemhorrage	hoi	NA	CCAE	25052	176893	23014977	149407687	106	431	1.17205330658926	0.899031149126344	1.51516510109219	0.233157614576331	1.68534982968245	0.584403431562261	7.07300589050731	0.412646031151805
Main	vilazodone	duloxetine	Gastrointestinal hemhorrage	hoi	NA	CCAE	16960	58304	2753291	10140282	7	25	1.3760841479475	0.50973845236576	3.34140625606881	0.505696967396485	1.38540530555011	0.531773530809104	3.65996326598111	0.502185164404814
Sensitivity	Doxepin	Psychotherapy	Gastrointestinal hemhorrage	hoi	NA	CCAE	13704	590183	10612551	688907213	58	1603	1.20027592914155	0.815723961350519	1.71913365581689	0.337116741700952	3.36052151942999	0.525354703199476	NA	0.237913869882217
Main	Mirtazapine	Electroconvulsive therapy	Gastrointestinal hemhorrage	hoi	NA	CCAE	70611	3124	8395021	125225	75	0	2791868897839.03	NA	NA	NA	NA	NA	NA	NA
Sensitivity	Desvenlafaxine	Bupropion	Gastrointestinal hemhorrage	hoi	NA	CCAE	32524	185757	25682261	132751383	79	278	1.23237607101425	0.934029629735923	1.60947483466023	0.132280448991504	1.84515398485991	0.90427360099631	3.91306833023876	0.131675425689977
Sensitivity	Nortriptyline	Psychotherapy	Gastrointestinal hemhorrage	hoi	NA	CCAE	19785	588322	18315411	683588961	85	1610	1.94753654208301	1.55408770880478	2.40646132792695	2.29420926700641e-09	3.66836622227043	0.283583486147953	39.8160788567653	0.329873340814629
Main	Fluoxetine	venlafaxine	Gastrointestinal hemhorrage	hoi	NA	CCAE	136567	111215	23040289	24133423	60	92	0.926477703033608	0.647769510294218	1.31640640788282	0.672926902584488	0.951106153798862	0.662259746185846	1.37204127104826	0.789078725547294
Sensitivity	Doxepin	duloxetine	Gastrointestinal hemhorrage	hoi	NA	CCAE	16837	131503	11694582	119121653	70	509	1.26272375321559	0.946355436303245	1.6630153576191	0.10481406503177	3.19867038683336	0.832531669101169	NA	0.0925818499226851
Sensitivity	Paroxetine	Electroconvulsive therapy	Gastrointestinal hemhorrage	hoi	NA	CCAE	8926	4049	8480908	3467936	24	16	0.592611511684867	0.316980505670996	1.13793558831972	0.108567853377085	0.256041022043941	0.0245669034381413	1.68820919381859	0.155687219360942
Main	Electroconvulsive therapy	duloxetine	Gastrointestinal hemhorrage	hoi	NA	CCAE	2725	134047	106400	27026445	1	111	1.99467495551167	0.112515767413637	9.14610605874431	0.538273616025041	NA	NA	NA	0.49451186456715
Main	Psychotherapy	Fluoxetine	Gastrointestinal hemhorrage	hoi	NA	CCAE	540091	93262	51364509	14940614	85	44	0.534600589539974	0.371978210604791	0.778994909742063	0.000896883504636792	0.481813073810611	0.261557388224825	0.843412914513088	0.0197663471758518
Sensitivity	Paroxetine	Citalopram	Gastrointestinal hemhorrage	hoi	NA	CCAE	8117	141165	7520900	130955839	17	420	0.640103282397557	0.371275205096421	1.03187642212109	0.0871149587402646	0.326812505263751	0.076375316986558	1.38823997577302	0.105417416300842
Sensitivity	Bupropion	Fluoxetine	Gastrointestinal hemhorrage	hoi	NA	CCAE	206313	122467	173881905	97889723	432	263	0.874748856580784	0.741559096704412	1.03358177313823	0.114141156145097	0.714892256003378	0.432950860186382	1.2197745488363	0.129469763639486
Main	venlafaxine	Citalopram	Gastrointestinal hemhorrage	hoi	NA	CCAE	111429	128828	24093064	21635907	82	61	1.05051300091632	0.7219841680253	1.5353722613187	0.797940351604703	1.0753562675116	0.739563942223511	1.57003580808523	0.704841539871435
Sensitivity	Trazodone	Sertraline	Gastrointestinal hemhorrage	hoi	NA	CCAE	157036	149985	124677486	123447362	508	332	1.07429151940974	0.915960157806035	1.26160177878279	0.380277728778623	1.28366778324157	0.643002414866093	2.7032601805202	0.631594940032633
Main	Citalopram	Escitalopram	Acute myocardial infarction	hoi	NA	CCAE	118895	175533	19894106	31298410	48	86	1.16283033507819	0.772959261293148	1.73511462868294	0.464582684188943	1.14005644229716	0.740575832861328	1.77380920948559	0.555300453767228
Main	Amitriptyline	Doxepin	Acute myocardial infarction	hoi	NA	CCAE	51699	19326	5588269	1647148	22	11	0.454455780842085	0.203779327127081	1.07115944378367	0.0624710098135416	0.438301887157921	0.18198476943321	1.12858737169788	0.0862040106629616
Main	Mirtazapine	Citalopram	Acute myocardial infarction	hoi	NA	CCAE	62649	134258	7503263	22686905	43	54	1.29067228841661	0.784598999171854	2.11793627245326	0.313815909086777	1.31107907538715	0.783436363107697	2.29731066415091	0.323636571935977
Main	Escitalopram	Fluoxetine	Acute myocardial infarction	hoi	NA	CCAE	176724	129525	32027096	22087776	93	51	0.771393436011732	0.532058130971865	1.12820614801339	0.175848973872413	0.749504859876196	0.506517019771462	1.11607186054562	0.156060386016054
Sensitivity	Mirtazapine	Desvenlafaxine	Acute myocardial infarction	hoi	NA	CCAE	50914	39128	32605445	32705867	133	90	1.05212371572175	0.75863232940185	1.46625443620701	0.762453479889758	1.24565688995165	0.368781122965181	5.16797728923132	0.8086129353388
Sensitivity	Psychotherapy	Desvenlafaxine	Acute myocardial infarction	hoi	NA	CCAE	416380	26572	374998016	21114093	759	71	0.82422323967103	0.602442398607459	1.14963856356215	0.24093786570764	0.241895750371174	0.0531007448008877	1.2228563939899	0.0663647631937242
Sensitivity	Bupropion	vilazodone	Acute myocardial infarction	hoi	NA	CCAE	121716	15036	63533199	8479943	127	21	1.12299182009173	0.700321736204157	1.88282682077321	0.64568879135134	1.43118270561691	0.474210133244283	4.62726654229352	0.583450033717911
Sensitivity	Citalopram	Electroconvulsive therapy	Acute myocardial infarction	hoi	NA	CCAE	142918	3689	134026400	3135755	427	13	0.771873196325571	0.464200376041381	1.41285369207957	0.36181390960066	0.575572714167991	0.0772483519669794	4.30402703613204	0.543298770934551
Sensitivity	Fluoxetine	Paroxetine	Acute myocardial infarction	hoi	NA	CCAE	149563	7928	127163718	7308296	338	32	0.91398286418405	0.616207421795588	1.40014302651325	0.66750492577977	0.786848695226731	0.233518939885719	2.65130991909636	0.621105053007851
Main	duloxetine	Paroxetine	Acute myocardial infarction	hoi	NA	CCAE	134071	7697	26977304	1578510	116	6	1.01038796178629	0.457145186828067	2.68908553332055	0.981760545151389	0.91842300526998	0.385024678369453	2.19081535850157	0.856935409573156
Sensitivity	Citalopram	Amitriptyline	Acute myocardial infarction	hoi	NA	CCAE	136513	47004	125353506	41072777	392	184	0.705156759502947	0.592875883824588	0.84184531063887	9.39680581424351e-05	1.00679190691603	0.187666953804082	5.28694742323972	0.903651802641671
Sensitivity	Nortriptyline	Desvenlafaxine	Acute myocardial infarction	hoi	NA	CCAE	20928	41552	15159693	34886033	46	99	1.01864725174479	0.63120444798324	1.62743834683531	0.939048973118467	1.00912010584861	0.191348499214327	6.67566460676502	0.941062447709925
Sensitivity	Paroxetine	Sertraline	Acute myocardial infarction	hoi	NA	CCAE	7786	178969	7180566	151674388	32	412	1.31941583502824	0.865474308795895	1.9458265804552	0.179868066525873	2.49626145143436	0.814153964080076	8.28336624187473	0.143202545019156
Sensitivity	Electroconvulsive therapy	Trazodone	Acute myocardial infarction	hoi	NA	CCAE	3077	187154	2556947	153151630	11	569	1.14121117207302	0.589646290428401	1.96852013192483	0.667550145947898	NA	NA	NA	0.651529398015094
Sensitivity	Mirtazapine	Escitalopram	Acute myocardial infarction	hoi	NA	CCAE	58250	184532	44535482	164330917	210	491	1.02295174146798	0.851399403348713	1.22590386264337	0.807227723568454	1.18055715691237	0.497161415993809	3.43530268874186	0.833682106976385
Main	Trazodone	Escitalopram	Acute myocardial infarction	hoi	NA	CCAE	155619	165400	16132330	29312460	63	80	1.23460115335873	0.813228220334478	1.86776021068726	0.320444075227233	1.13690708181316	0.719463593703581	1.81418857330183	0.59423676593711
Main	Psychotherapy	vilazodone	Acute myocardial infarction	hoi	NA	CCAE	257872	11901	23257034	1821461	31	2	2.18054465230133	0.522412924747924	14.8599957800426	0.361371328815104	2.06024881130123	0.368098687335278	11.6072045314485	0.412027059416368
Main	Nortriptyline	Electroconvulsive therapy	Acute myocardial infarction	hoi	NA	CCAE	28976	3687	3546995	146233	15	3	0.254160704188214	0.0773049060810712	1.14557353656577	0.0464022826038816	0.114143635443804	NA	0.881060399096206	0.00864293594113505
Main	Psychotherapy	Amitriptyline	Acute myocardial infarction	hoi	NA	CCAE	580725	36546	55407407	3903194	81	14	0.39777199271312	0.232695116331239	0.733546303754304	0.00164746702607155	0.562690580134765	0.198665014654157	1.46734464153542	0.274394910372161
Main	Citalopram	Trazodone	Acute myocardial infarction	hoi	NA	CCAE	116782	161787	19619178	16793668	43	65	0.473027005856869	0.297236803861238	0.748786985876765	0.00149275297688378	0.519074508752486	0.318093349378216	0.849884578431382	0.0094592761887948
Sensitivity	Fluoxetine	Electroconvulsive therapy	Acute myocardial infarction	hoi	NA	CCAE	150625	3448	129321842	2962605	348	10	0.798913776299121	0.450597072121122	1.60558862547143	0.488577847276615	0.830147990047945	0.0649592206828771	11.1241611440852	0.848781036305866
Sensitivity	Trazodone	Bupropion	Acute myocardial infarction	hoi	NA	CCAE	147662	194430	113008455	161831170	423	469	1.05017072756041	0.906857073404652	1.21570690862273	0.512658288348156	1.15056938351291	0.587078679683691	2.43460741260439	0.858269377385127
Sensitivity	Nortriptyline	Paroxetine	Acute myocardial infarction	hoi	NA	CCAE	29136	8732	27517582	8213052	122	35	0.86188784609663	0.506352131704673	1.47248302390221	0.585208190403507	0.564073725640976	0.085524792799994	4.28548704452937	0.512051538156496
Main	Fluoxetine	Citalopram	Acute myocardial infarction	hoi	NA	CCAE	136226	128166	23139619	21808926	51	53	1.37713775820813	0.922361953497945	2.05308976175984	0.11695431095885	1.46547761048338	0.983280132220167	2.18921774058101	0.0635534683388961
Sensitivity	duloxetine	Doxepin	Acute myocardial infarction	hoi	NA	CCAE	131576	16877	119108501	11735778	540	51	1.03328357333641	0.759328166712005	1.43361433658536	0.839953705349072	1.07388987067837	0.477296832166886	2.69387189481238	0.948790658600081
Main	Fluoxetine	duloxetine	Acute myocardial infarction	hoi	NA	CCAE	128314	119790	21627523	24452606	41	106	0.872137660669751	0.584631056461897	1.27836469383969	0.493050650738061	0.967182720465858	0.635417799571495	1.48595143737254	0.878062820297259
Sensitivity	duloxetine	Trazodone	Acute myocardial infarction	hoi	NA	CCAE	108267	154976	93548400	114636499	416	376	1.16299056476835	0.990993942868546	1.36561729028022	0.0649092380844968	1.48060545614178	0.929599949492272	2.54311331170641	0.145913262658742
Main	Doxepin	Escitalopram	Acute myocardial infarction	hoi	NA	CCAE	17933	192993	1525847	34438242	11	96	1.61323558170762	0.763437432359955	3.14772671271228	0.185716701774719	1.52602345511466	0.682195621524711	4.21168637608473	0.304059484795293
Sensitivity	vilazodone	Escitalopram	Acute myocardial infarction	hoi	NA	CCAE	17010	93301	9901247	45186773	25	88	1.01652449886704	0.612146556846706	1.6399046082047	0.948017998739147	1.10334736235097	0.376410682789716	3.36498565528451	0.924979023528516
Main	Escitalopram	venlafaxine	Acute myocardial infarction	hoi	NA	CCAE	176736	102854	31622781	22008381	94	62	1.24778315746756	0.894486358096783	1.75192800790135	0.196750466422279	1.24425945488482	0.87514291843943	1.78324204072734	0.22551624425947
Main	duloxetine	Desvenlafaxine	Acute myocardial infarction	hoi	NA	CCAE	91247	35090	17686398	7893103	61	23	1.01137325297775	0.612670663611617	1.71765811847294	0.965699627805909	0.936891347809094	0.559610940570049	1.56942944408904	0.803312459684608
Main	Electroconvulsive therapy	Citalopram	Acute myocardial infarction	hoi	NA	CCAE	3689	142918	149524	24033148	3	59	7.90414992119932	1.88291295401403	22.3905952571653	0.0010631373259055	NA	NA	NA	0.00216711975026068
Main	Escitalopram	duloxetine	Acute myocardial infarction	hoi	NA	CCAE	156276	114197	26751153	23256853	64	103	0.820734858341194	0.576152351491029	1.16036618976247	0.268682838395165	0.859849032431761	0.595885526810794	1.24771944721708	0.421136108739325
Sensitivity	Citalopram	Desvenlafaxine	Acute myocardial infarction	hoi	NA	CCAE	111257	38388	87426529	31638853	247	92	1.15695031852112	0.885822047572209	1.5215190789241	0.290769796515575	1.52273049351228	0.63442203614064	3.82172271782848	0.430799963869429
Main	Desvenlafaxine	Psychotherapy	Acute myocardial infarction	hoi	NA	CCAE	26572	416380	5788560	40051608	21	63	1.82118570644148	0.797669239164192	3.88560104126241	0.137763030152617	2.23086543916081	1.00284830499597	4.9799685743442	0.0469217757253996
Sensitivity	Doxepin	Citalopram	Acute myocardial infarction	hoi	NA	CCAE	18869	140749	14432915	131009182	67	408	1.0440677273827	0.760961467146067	1.41270728733765	0.784673540439919	1.33325413249542	0.258669754063873	NA	0.7877592949264
Main	duloxetine	Amitriptyline	Acute myocardial infarction	hoi	NA	CCAE	125050	39956	25126141	4203558	107	15	1.22864162473796	0.691997056197971	2.3321145870397	0.506467467656404	1.18719792542827	0.605126495056017	2.38214742573553	0.630402310424456
Main	Amitriptyline	Nortriptyline	Acute myocardial infarction	hoi	NA	CCAE	50394	25879	5454482	3260853	20	14	0.714167525691938	0.343286172416216	1.52773577577257	0.376767308350547	0.733178460090964	0.328639517285557	1.64787833643893	0.448737943622312
Main	Doxepin	Amitriptyline	Acute myocardial infarction	hoi	NA	CCAE	19326	51699	1647148	5588269	11	22	2.20043410636574	0.93356783231793	4.90726912341005	0.0624710098135416	2.21845972041304	0.868560253086072	6.92291552838106	0.0862040106629616
Sensitivity	Sertraline	Psychotherapy	Acute myocardial infarction	hoi	NA	CCAE	110227	527327	88637403	602018123	280	1447	1.23731294800991	1.05504999946264	1.44497502280464	0.00795256823337609	2.44311305323635	1.47352580297314	4.01723772562926	0.00103156361048766
Main	Citalopram	Mirtazapine	Acute myocardial infarction	hoi	NA	CCAE	134258	62649	22686905	7503263	54	43	0.774790013681006	0.472157738174848	1.27453642058619	0.313815909086777	0.754621157087735	0.436411889512716	1.34841880355684	0.323636571935977
Sensitivity	Mirtazapine	Paroxetine	Acute myocardial infarction	hoi	NA	CCAE	70507	8233	57957146	7686574	293	31	1.00185604507002	0.643057456678942	1.61311053447712	0.993693911382654	1.0999699672617	NA	6.36372893331569	0.950208288946908
Main	Fluoxetine	Electroconvulsive therapy	Acute myocardial infarction	hoi	NA	CCAE	150625	3448	25251343	137873	56	1	0.366633666810904	0.0778457650704647	6.54847896987252	0.374858904029538	0.359529383429728	0.0322439912733596	4.88456385764834	0.41966956591733
Main	Nortriptyline	Escitalopram	Acute myocardial infarction	hoi	NA	CCAE	24725	192025	3054218	34234601	11	99	0.647457930262132	0.312483988218344	1.23425377906847	0.21480060473235	0.604552413992001	0.277382722790416	1.32414387390807	0.217738082825961
Main	Fluoxetine	Psychotherapy	Acute myocardial infarction	hoi	NA	CCAE	93322	540061	14946009	51356539	42	80	1.80419262286841	1.22516024939205	2.61868121739739	0.00232454631832435	1.99991278853485	1.08264153846193	3.82517579030426	0.0282649315291835
Main	venlafaxine	Psychotherapy	Acute myocardial infarction	hoi	NA	CCAE	79678	551991	16398324	52451827	54	82	2.15126020284962	1.49768622418455	3.06521203741216	2.75512143548262e-05	2.12811862737777	1.13816734862793	4.06190810934214	0.0180853906531668
Sensitivity	Citalopram	Doxepin	Acute myocardial infarction	hoi	NA	CCAE	140749	18869	131009182	14432915	408	67	0.957792271299133	0.707860721724295	1.31412698694249	0.784673540439919	0.927417431079339	0.360287309230809	2.50444118283413	0.7877592949264
Sensitivity	Escitalopram	Citalopram	Acute myocardial infarction	hoi	NA	CCAE	175533	118895	149816018	102108169	450	294	0.984938613119174	0.832151316267931	1.1667061892907	0.860261904564418	1.02186521596876	0.519157759688087	2.11572823144992	0.898294803457932
Sensitivity	Bupropion	Doxepin	Acute myocardial infarction	hoi	NA	CCAE	230641	17005	199113731	12898479	585	61	1.00688787691298	0.753821312877895	1.36808829872306	0.963991258581192	1.11445022997208	0.456877100551302	3.12862427827938	0.915841536986807
Main	Electroconvulsive therapy	Paroxetine	Acute myocardial infarction	hoi	NA	CCAE	4064	8925	162451	1807681	3	7	4.49040984034467	0.802637230726995	20.9971943088555	0.0712879487812402	NA	NA	NA	0.0640163467825527
Sensitivity	Citalopram	Bupropion	Acute myocardial infarction	hoi	NA	CCAE	116032	207787	101152670	172733297	318	501	1.00464516330561	0.860755448904145	1.17122614354799	0.952965610058293	1.06912765929817	0.63508620331373	1.89194933938276	0.942771326001055
Main	vilazodone	Paroxetine	Acute myocardial infarction	hoi	NA	CCAE	20043	3353	3275652	485089	4	1	0.655330552158049	0.0841515339823051	13.4478994111195	0.744049856354421	0.610909733541894	0.0498896460130856	7.48073363018451	0.721211779379291
Main	Sertraline	Electroconvulsive therapy	Acute myocardial infarction	hoi	NA	CCAE	180423	3561	30762185	143141	75	1	0.432885996610235	0.0937254321523042	7.68912201393569	0.456446980309005	0.375991215921916	0.0347944121008963	4.80862375168862	0.43045081221195
Main	Paroxetine	Escitalopram	Acute myocardial infarction	hoi	NA	CCAE	7567	195030	1580687	34842294	5	102	1.11188116001053	0.375043921370754	2.65904032753143	0.831915150316487	1.18817610420839	0.44891738484417	NA	0.742772215241307
Sensitivity	vilazodone	Bupropion	Acute myocardial infarction	hoi	NA	CCAE	15036	121716	8479943	63533199	21	127	0.890478436359685	0.531116292251103	1.42791512572513	0.64568879135134	0.768257762624443	0.257642946770375	2.36671472944651	0.583450033717911
Main	duloxetine	venlafaxine	Acute myocardial infarction	hoi	NA	CCAE	118683	95065	24149259	19697778	102	47	1.24712905011279	0.863954952798044	1.82402118008099	0.246675650799331	1.19218217152091	0.812775417366959	1.75884282404907	0.3751133350467
Sensitivity	Citalopram	Fluoxetine	Acute myocardial infarction	hoi	NA	CCAE	128166	136226	116319836	112035869	370	291	0.897842925985401	0.765686222357125	1.05397882193726	0.186209792435386	0.748050493812486	0.461300150852688	1.23088213362846	0.150216380242914
Main	Electroconvulsive therapy	Nortriptyline	Acute myocardial infarction	hoi	NA	CCAE	3687	28976	146233	3546995	3	15	3.93451852910932	0.872925192561471	12.9357895985448	0.0464022826038816	NA	NA	NA	0.00864293594113505
Main	venlafaxine	vilazodone	Acute myocardial infarction	hoi	NA	CCAE	57882	17870	10320570	2942663	20	4	1.52003788536508	0.520220020135911	5.575038680497	0.488904341832562	1.62120834905513	0.473702963115363	5.50307050306108	0.433895058968045
Sensitivity	Nortriptyline	Mirtazapine	Acute myocardial infarction	hoi	NA	CCAE	26361	68765	24517417	56153147	103	281	1.05287619071449	0.792814033532779	1.38577976329527	0.717585794644925	1.03949859388799	0.369537897727084	3.55435466908276	0.931439992583897
Sensitivity	Bupropion	Amitriptyline	Acute myocardial infarction	hoi	NA	CCAE	225144	43873	191687286	37718154	557	160	1.19391977649152	0.959492201141435	1.49284762660016	0.116006315646806	1.92250904819532	0.865461678951816	4.31295031793465	0.151618360602827
Sensitivity	Escitalopram	Fluoxetine	Acute myocardial infarction	hoi	NA	CCAE	176724	129525	155178323	103982717	496	263	0.864530569423708	0.736197441935443	1.01726135011864	0.077632047004404	0.695231295505418	0.408437990495714	1.24084510282463	0.140364374735845
Main	Psychotherapy	venlafaxine	Acute myocardial infarction	hoi	NA	CCAE	551991	79678	52451827	16398324	82	54	0.464843815116076	0.326241704585064	0.667696600163678	2.75512143548262e-05	0.463015721212629	0.248180334739596	0.840541506320447	0.0180853906531668
Sensitivity	Trazodone	Paroxetine	Acute myocardial infarction	hoi	NA	CCAE	186171	7424	151232539	6789058	551	26	0.895710482687935	0.59780056888706	1.39730203937786	0.611106320599745	0.577071588141307	0.0949987552640221	3.55852083076481	0.489179338289293
Main	Fluoxetine	Doxepin	Acute myocardial infarction	hoi	NA	CCAE	148758	18806	24883654	1604107	55	8	0.762614725264492	0.354126344587347	1.8596080170242	0.521823562424371	0.758715662902599	0.303635462175605	2.03308870768092	0.564142410288482
Sensitivity	vilazodone	Doxepin	Acute myocardial infarction	hoi	NA	CCAE	19527	12956	11681971	6929336	24	26	0.554387932212438	0.278081169462232	1.10769190041987	0.0943214985860972	0.301981082150848	0.0695064897866907	1.30697967069173	0.100224118074976
Sensitivity	Escitalopram	Mirtazapine	Acute myocardial infarction	hoi	NA	CCAE	184532	58250	164330917	44535482	491	210	0.977563221667674	0.815724650580461	1.17453688135887	0.807227723568454	0.989353510728288	0.517341916252242	2.06850314431559	0.833682106976385
Main	Paroxetine	Mirtazapine	Acute myocardial infarction	hoi	NA	CCAE	8233	70507	1696224	8387244	7	47	0.697992932142465	0.227598658150427	1.84500870062278	0.500631634504842	0.716374813108353	0.245639532673629	2.11552329526937	0.54844496827112
Sensitivity	Amitriptyline	vilazodone	Acute myocardial infarction	hoi	NA	CCAE	26484	19173	14369133	11413863	44	25	0.732850397293137	0.37111197218985	1.46885564283037	0.375826719756657	0.415738930075136	0.0559964924029382	3.50179520453083	0.36715714386542
Main	Mirtazapine	vilazodone	Acute myocardial infarction	hoi	NA	CCAE	36006	18395	3779726	3029685	19	3	3.71805427860383	0.950753626834487	19.4190240794167	0.0879420739160715	3.89253772008656	0.846995300868306	18.7452318605438	0.0811859480458875
Main	Mirtazapine	venlafaxine	Acute myocardial infarction	hoi	NA	CCAE	60596	114902	7150099	24539872	41	75	1.11876462217858	0.721195611878951	1.7174132495971	0.612147983641881	1.13149233391816	0.687968803131134	1.92433233310067	0.635015356601551
Main	Psychotherapy	Trazodone	Acute myocardial infarction	hoi	NA	CCAE	524380	114532	50020366	11777014	76	54	0.321504516414247	0.226822776465521	0.458780817360342	2.70645728051022e-10	0.389702531233605	0.153881820548297	0.850032157896741	0.0304636464639383
Main	Amitriptyline	Fluoxetine	Acute myocardial infarction	hoi	NA	CCAE	47344	144917	5171441	24230659	21	53	0.665007889228428	0.351140871781778	1.22657207492256	0.201066668115042	0.625368234014362	0.324051596605636	1.23850098483956	0.174226180560275
Main	Bupropion	Citalopram	Acute myocardial infarction	hoi	NA	CCAE	207787	116032	38100501	18871603	98	50	1.08281972290952	0.746281492832126	1.58706847383132	0.679337348093459	1.09694945304832	0.744214886723017	1.63006322701958	0.633865989954533
Main	Amitriptyline	Psychotherapy	Acute myocardial infarction	hoi	NA	CCAE	36546	580725	3903194	55407407	14	81	2.51400304274619	1.36324045923479	4.2974687899187	0.00164746702607155	1.77977548038029	0.651765342038196	5.73824127621091	0.274394910372161
Sensitivity	Sertraline	Electroconvulsive therapy	Acute myocardial infarction	hoi	NA	CCAE	180423	3561	154539573	3034418	423	10	0.834270095120955	0.4714969042256	1.6747601013646	0.5752231512849	0.977587415051327	0.0992346083446295	9.76544324647164	0.922008725195571
Sensitivity	Paroxetine	duloxetine	Acute myocardial infarction	hoi	NA	CCAE	7697	134071	7009529	122269783	23	550	0.948390116702401	0.596688700664016	1.43554936717517	0.812965759535951	1.0719435278375	0.30378686170833	3.88752365871736	0.950895976806566
Sensitivity	Bupropion	Electroconvulsive therapy	Acute myocardial infarction	hoi	NA	CCAE	233782	3050	203257759	2514334	608	8	0.939646637078496	0.50195504206825	2.06350346113805	0.862951955957307	1.0662374937136	0.12701636924032	9.55279732535793	0.940915381396424
Main	Fluoxetine	Sertraline	Acute myocardial infarction	hoi	NA	CCAE	131438	161164	22544911	27886951	50	73	1.05693887762683	0.727773373441715	1.52323758030468	0.768836627402052	1.12370425395489	0.771878490573704	1.64141429460466	0.541895052666911
Sensitivity	Escitalopram	Bupropion	Acute myocardial infarction	hoi	NA	CCAE	160534	194490	135426572	156607090	438	432	1.07871442383806	0.924718034616605	1.25841110458273	0.335064226035295	1.25987404286138	0.765813439084327	2.13104778027224	0.526767085371357
Sensitivity	vilazodone	Citalopram	Acute myocardial infarction	hoi	NA	CCAE	18310	64249	10786226	37247419	22	94	0.691827827328106	0.402439726285641	1.14884655766915	0.168587956983066	0.474292567998133	0.144254916489797	1.59680217931883	0.194521922882751
Main	Sertraline	duloxetine	Acute myocardial infarction	hoi	NA	CCAE	152517	118490	25597308	24271585	57	106	0.890826454726452	0.623032513264043	1.26264041036633	0.521165884604066	0.915583279698724	0.622240901392944	1.35769999509166	0.654056903323565
Sensitivity	Amitriptyline	Nortriptyline	Acute myocardial infarction	hoi	NA	CCAE	50394	25879	44726490	23721043	202	106	0.882041198971967	0.687576615583711	1.13776465582818	0.328616278374904	0.699100157631192	0.217286793092082	2.84817254944889	0.509541006400634
Sensitivity	Doxepin	vilazodone	Acute myocardial infarction	hoi	NA	CCAE	12956	19527	6929336	11681971	26	24	1.80379106740153	0.902778109708078	3.59607233360623	0.0943214985860972	12.1033105857475	0.712959822976773	NA	0.100224118074976
Main	vilazodone	Nortriptyline	Acute myocardial infarction	hoi	NA	CCAE	19564	14252	3199188	1550000	4	4	0.375247833475895	0.0669355994765162	2.53846125072643	0.290589471829956	0.372075402411047	0.0597779913226776	2.38727940598683	0.296952150371289
Sensitivity	Nortriptyline	Trazodone	Acute myocardial infarction	hoi	NA	CCAE	23447	182449	21096350	146608088	92	535	0.944133304661211	0.734174704622809	1.20318910268857	0.64825632280682	0.832705232222735	0.30274926230717	2.86885330204974	0.653924373691917
Sensitivity	Citalopram	Nortriptyline	Acute myocardial infarction	hoi	NA	CCAE	139480	25466	128892421	23101836	402	102	0.828410258461586	0.635058688569379	1.09060525781886	0.172391549078651	0.676661460902745	0.285703838012199	1.68976771627836	0.316649982854393
Main	Sertraline	Desvenlafaxine	Acute myocardial infarction	hoi	NA	CCAE	135253	37418	22347289	8605260	44	26	0.802245959068501	0.463268409806579	1.40768468552364	0.437072148417987	0.762419839550073	0.437478314604091	1.33135544855045	0.338887016649585
Main	Paroxetine	venlafaxine	Acute myocardial infarction	hoi	NA	CCAE	8028	124001	1650216	26358221	6	81	1.44910038052812	0.517129005460689	3.42243537272801	0.441641538127307	1.38841042801789	0.524198301832492	NA	0.502499275476535
Main	Paroxetine	Doxepin	Acute myocardial infarction	hoi	NA	CCAE	8727	21282	1780947	1808840	6	11	0.415317769120761	0.100642888830528	1.57042041687553	0.209961766306238	0.393763396728268	0.0956045286783992	1.64823623002774	0.208550805236171
Main	Desvenlafaxine	Sertraline	Acute myocardial infarction	hoi	NA	CCAE	37418	135253	8605260	22347289	26	44	1.24650051358453	0.710386360158499	2.15857584681311	0.437072148417987	1.31710996079315	0.746315841075481	2.35175662667362	0.338887016649585
Sensitivity	Fluoxetine	Trazodone	Acute myocardial infarction	hoi	NA	CCAE	124196	161130	102062747	128012994	257	477	1.03614777118556	0.871915554782503	1.22825270780017	0.684576016779741	1.30066192482575	0.771400348688271	2.26115146143029	0.458281153766235
Sensitivity	Escitalopram	Sertraline	Acute myocardial infarction	hoi	NA	CCAE	172099	153850	149878248	122253667	475	326	0.967766146666428	0.835767229335982	1.12193863778124	0.662714285079127	0.958228768548925	0.614404389730575	1.54002594263915	0.636465069163068
Sensitivity	Psychotherapy	Amitriptyline	Acute myocardial infarction	hoi	NA	CCAE	580725	36546	670897268	31855286	1560	151	0.485409424917172	0.412179352153086	0.576123651237935	0	0.189602421284037	0.00753195331207566	3.30221643557563	0.261701673619001
Sensitivity	venlafaxine	Nortriptyline	Acute myocardial infarction	hoi	NA	CCAE	121778	25056	112369933	22641233	432	102	1.03093820442781	0.803274846859508	1.33429355277237	0.813927089715245	1.22137851719313	0.606923596727528	2.59605705701168	0.704821902113812
Sensitivity	vilazodone	Sertraline	Acute myocardial infarction	hoi	NA	CCAE	17624	96411	10336648	49501133	24	100	0.981221265250865	0.588740826446677	1.58178787690638	0.940064288156068	1.02472068141165	0.337054582896651	3.19902050096558	0.970353152154655
Sensitivity	Citalopram	Sertraline	Acute myocardial infarction	hoi	NA	CCAE	124599	162373	111926760	133058910	355	351	1.02750669615977	0.879682520079959	1.20049696196316	0.732278352710745	1.16801495725066	0.698170597138687	2.01505027286976	0.746114359707867
Main	Bupropion	Electroconvulsive therapy	Acute myocardial infarction	hoi	NA	CCAE	233782	3050	42781743	122120	112	1	0.368065678112033	0.0809205925278772	6.50930929043721	0.37187079350732	0.342278201304169	0.0334662705408593	3.99774214569398	0.372756162405411
Sensitivity	venlafaxine	Sertraline	Acute myocardial infarction	hoi	NA	CCAE	109098	164173	98547142	134419769	379	354	1.07211025068667	0.922029089868195	1.24705296966641	0.366053432972262	1.22706465845881	0.828200265971347	1.85996938275657	0.451324632370252
Main	Citalopram	Paroxetine	Acute myocardial infarction	hoi	NA	CCAE	141171	8115	23650029	1692121	59	7	0.602669395221088	0.27644146374097	1.53062642261658	0.246111612286557	0.552882152254153	0.234175106625866	1.3053407831444	0.183072699941191
Main	Electroconvulsive therapy	Mirtazapine	Acute myocardial infarction	hoi	NA	CCAE	3138	70767	125479	8407014	3	46	4.67852486836766	1.11694674932864	13.1962763620628	0.0143095975884629	NA	NA	NA	0.017834695221276
Sensitivity	Nortriptyline	Fluoxetine	Acute myocardial infarction	hoi	NA	CCAE	25461	147540	23329511	124578042	104	329	1.67427877636641	1.33689667993851	2.07922495825282	4.77560525902199e-06	1.83531088993679	0.14416245443355	20.7648916846739	0.680259513364611
Main	Fluoxetine	vilazodone	Acute myocardial infarction	hoi	NA	CCAE	80579	17492	12330761	2909966	17	4	1.76746732631424	0.602781138604476	6.44715087173889	0.346150088112497	1.96008110758292	0.58141552544332	6.98872992294066	0.285576617675414
Main	Escitalopram	Citalopram	Acute myocardial infarction	hoi	NA	CCAE	175533	118895	31298410	19894106	86	48	0.859970685175459	0.576330798823973	1.29372924302248	0.464582684188943	0.88106577274249	0.579096136193223	1.35521347550908	0.555300453767228
Main	Sertraline	Escitalopram	Acute myocardial infarction	hoi	NA	CCAE	153850	172099	26661949	31452476	70	89	1.18774682277341	0.853412262372039	1.64732120143139	0.305111618666945	1.14132976149295	0.796961215589711	1.64194472969608	0.473768083304414
Sensitivity	Mirtazapine	Amitriptyline	Acute myocardial infarction	hoi	NA	CCAE	67082	49187	54348098	44087282	263	183	1.03345277250914	0.814311152746387	1.31520653802057	0.787887190595519	1.44746629255875	0.528882016078657	3.83677718009978	0.563956674723227
Sensitivity	duloxetine	Nortriptyline	Acute myocardial infarction	hoi	NA	CCAE	129575	21925	116387339	17943180	519	62	1.20430251567096	0.904625081442079	1.62793229160405	0.214874310645773	1.61435318918741	0.591640403443296	5.24793750628208	0.441848707407849
Sensitivity	Escitalopram	Paroxetine	Acute myocardial infarction	hoi	NA	CCAE	195030	7567	176278825	6911167	556	26	0.833842798676672	0.561490137020785	1.29139863516826	0.392435962561681	0.591942613578914	0.182773992452047	1.94989102278898	0.328054004043843
Main	duloxetine	Doxepin	Acute myocardial infarction	hoi	NA	CCAE	131576	16877	26400670	1418640	114	9	0.559750912460476	0.279444133936383	1.25805483906182	0.130574952899433	0.548253228662907	0.24421662913422	1.32837238072451	0.153524153648081
Sensitivity	venlafaxine	Bupropion	Acute myocardial infarction	hoi	NA	CCAE	100857	209921	88280559	174774686	349	518	1.10194496460934	0.948604527491117	1.27874229183905	0.202584876088632	1.3115055284198	0.877835946509133	1.96914157688694	0.306953980479475
Main	Bupropion	Escitalopram	Acute myocardial infarction	hoi	NA	CCAE	194490	160534	35704395	27639816	84	77	0.861579362621973	0.595419824107793	1.25180064764913	0.43189240923011	0.84660183792848	0.574919715013136	1.25403589432723	0.404311589926842
Main	Nortriptyline	venlafaxine	Acute myocardial infarction	hoi	NA	CCAE	25056	121778	3111130	25955738	12	80	0.745646549535063	0.351202144308365	1.45422128695386	0.418096662313365	0.738652038961374	0.356974910177774	1.55831941805649	0.404228199336791
Sensitivity	venlafaxine	Paroxetine	Acute myocardial infarction	hoi	NA	CCAE	124001	8028	114894423	7414098	438	30	1.0142760798927	0.66830777464774	1.59259272108679	0.94897953775054	1.10824895800068	0.354695992198862	3.51223132536238	0.946300535665759
Sensitivity	Mirtazapine	Sertraline	Acute myocardial infarction	hoi	NA	CCAE	60769	170153	48784472	143390890	253	370	0.990132002979421	0.827021099703667	1.18402646531423	0.913733537459475	1.11767475785823	0.552849899167311	2.78237144758291	0.886512581116967
Sensitivity	Fluoxetine	Sertraline	Acute myocardial infarction	hoi	NA	CCAE	131438	161164	108404739	133477095	292	375	1.13945966967528	0.972916161654401	1.33266265004968	0.103838586662327	1.59340018240516	0.986470879235703	2.59545667870981	0.0999590496515796
Sensitivity	Amitriptyline	Fluoxetine	Acute myocardial infarction	hoi	NA	CCAE	47344	144917	41989602	121687613	196	325	0.756793359716403	0.605502257116973	0.944233197623226	0.0139519875848536	0.30290503288929	0.116375542939707	0.924866192535086	0.0278378319975485
Main	Desvenlafaxine	Fluoxetine	Acute myocardial infarction	hoi	NA	CCAE	37263	113693	8561483	18559332	27	32	1.41692750693276	0.796589040421628	2.5189277942828	0.235390255268386	1.40321093402442	0.781217774955615	2.5493184220127	0.259304103300946
Main	Trazodone	Psychotherapy	Acute myocardial infarction	hoi	NA	CCAE	114532	524380	11777014	50020366	54	76	3.11037621229413	2.17969008764062	4.40872832782738	2.70645728051022e-10	2.53151737458195	1.11044369927024	5.71941545249733	0.0304636464639383
Sensitivity	duloxetine	Sertraline	Acute myocardial infarction	hoi	NA	CCAE	118490	152517	104553581	115535845	489	264	1.12411906214763	0.952799597918547	1.32905199622798	0.168194906820463	1.29635511628117	0.820271365588848	2.1700863961345	0.38693426073736
Sensitivity	Paroxetine	Electroconvulsive therapy	Acute myocardial infarction	hoi	NA	CCAE	8925	4064	8464674	3478222	35	14	1.00416630495197	0.552101118367034	1.93013279839724	0.989610760108743	1.01622497483495	0.126712555179516	6.07852912958751	0.9377585653695
Sensitivity	vilazodone	Psychotherapy	Acute myocardial infarction	hoi	NA	CCAE	11901	257872	6587920	168305218	15	287	0.878084047296401	0.47920768265012	1.50824456876281	0.65668608440498	0.927593422976962	0.267760640616365	3.21034073148929	0.82466603363901
Sensitivity	Amitriptyline	Trazodone	Acute myocardial infarction	hoi	NA	CCAE	42939	177449	36943271	141351512	159	518	0.866818339291005	0.703980162464727	1.06338146947384	0.17435621547976	0.631332844563347	0.273471694937704	1.70539946153611	0.264394677966049
Main	Amitriptyline	Electroconvulsive therapy	Acute myocardial infarction	hoi	NA	CCAE	53687	3914	5811090	156344	23	3	0.203823144652711	0.0672622859500738	0.883895697279446	0.0154978806348263	0.119847956216398	0.0160792571979609	0.712595305943801	0.0202828694259508
Sensitivity	Escitalopram	vilazodone	Acute myocardial infarction	hoi	NA	CCAE	93301	17010	45186773	9901247	88	25	0.983744121380786	0.609791566531884	1.63359572771463	0.948017998739147	1.00112392384206	0.343305594137391	3.03790570837164	0.924979023528516
Sensitivity	Trazodone	Doxepin	Acute myocardial infarction	hoi	NA	CCAE	182693	15821	148086367	12139131	540	54	1.20564908221781	0.908501371085149	1.63158833389392	0.210547897035358	2.06927948659208	0.635647150732841	8.19990971183814	0.279981670567147
Main	venlafaxine	Amitriptyline	Acute myocardial infarction	hoi	NA	CCAE	118989	46780	25376017	5022911	77	18	1.59321515199095	0.877425364824905	3.01605592212704	0.139230952725275	1.6396510304687	0.813065481773337	3.35905088045757	0.173726345572202
Sensitivity	Nortriptyline	Doxepin	Acute myocardial infarction	hoi	NA	CCAE	28359	20494	26627123	15962476	119	74	0.85375924632937	0.609049107181124	1.20379329245661	0.363015806383273	0.597487409934683	0.184940662956705	2.03062052604691	0.363687323889914
Main	Psychotherapy	Citalopram	Acute myocardial infarction	hoi	NA	CCAE	546495	91685	52320503	14978539	76	40	0.536138827026051	0.365530984650133	0.798317421358809	0.00175938009155607	0.519319584170415	0.247947201139117	1.01831097389242	0.0788628136984527
Sensitivity	Mirtazapine	Electroconvulsive therapy	Acute myocardial infarction	hoi	NA	CCAE	70767	3138	58860015	2642305	294	8	1.65735199907738	0.880066795403588	3.65306231159915	0.16410022534469	6.50846267508079	0.418788540851482	104.365408229112	0.201021137836119
Main	venlafaxine	Sertraline	Acute myocardial infarction	hoi	NA	CCAE	109098	164173	23890794	28100761	71	71	0.865985070452601	0.613748719860133	1.22226631140373	0.412919560416888	0.902884422694386	0.623041390153248	1.31538664751545	0.587399965115936
Main	Paroxetine	Psychotherapy	Acute myocardial infarction	hoi	NA	CCAE	5773	588873	1167780	56202145	3	85	1.52935537392527	0.091904503795608	7.14890733424213	0.702094709087089	1.95513497663488	0.217086629438128	NA	0.566387640045193
Sensitivity	Sertraline	venlafaxine	Acute myocardial infarction	hoi	NA	CCAE	164173	109098	134419769	98547142	354	379	0.932739892524594	0.801890556635699	1.08456447956859	0.366053432972262	0.89660860845189	0.582990778200389	1.40254627465565	0.451324632370252
Main	Trazodone	Paroxetine	Acute myocardial infarction	hoi	NA	CCAE	186171	7424	19251773	1540668	77	7	1.08650873351447	0.478913559950053	2.79904838406189	0.853844609260245	0.916807825526835	0.383819357584262	2.18993957683252	0.854713757543274
Sensitivity	Desvenlafaxine	Psychotherapy	Acute myocardial infarction	hoi	NA	CCAE	26572	416380	21114093	374998016	71	759	1.21326353331062	0.869838601187403	1.65990973130625	0.24093786570764	2.24810641689897	1.00790430391635	5.06642525641007	0.0663647631937242
Sensitivity	Sertraline	Bupropion	Acute myocardial infarction	hoi	NA	CCAE	149948	203925	120346785	171219427	333	513	0.967330950470091	0.830696331168794	1.12503657408202	0.667730490998846	0.959818803043272	0.619337793426553	1.5474309686362	0.66716115061829
Sensitivity	Mirtazapine	Doxepin	Acute myocardial infarction	hoi	NA	CCAE	68875	18608	56741005	14515281	284	64	1.04853086244356	0.775386538469672	1.43633436873406	0.763163969236361	1.45069178865516	0.46172932583124	6.19862287587729	0.597847482787385
Sensitivity	Bupropion	duloxetine	Acute myocardial infarction	hoi	NA	CCAE	192984	107771	147626526	91680043	367	418	0.542927027262215	0.471521822859406	0.624878332198845	0	0.401091234906446	0.0984516423481713	1.57513783580533	0.164448649567165
Sensitivity	Sertraline	duloxetine	Acute myocardial infarction	hoi	NA	CCAE	152517	118490	115535845	104553581	264	489	0.889585484022929	0.752416009936502	1.04953864609574	0.168194906820463	0.865344630460558	0.53900292370624	1.41445176262648	0.38693426073736
Main	Bupropion	Psychotherapy	Acute myocardial infarction	hoi	NA	CCAE	148303	511695	25836658	47923279	79	76	1.82164521275414	1.14587948157493	2.86842363045474	0.0104047874689852	2.11604576799696	1.24993034951105	3.74516173177669	0.00537627087904953
Main	Desvenlafaxine	Mirtazapine	Acute myocardial infarction	hoi	NA	CCAE	39128	50914	8885809	5743365	26	31	0.856183935098067	0.442923173526531	1.63084801667317	0.640537195178858	0.886841570774071	0.397854629074189	1.95438509765188	0.783726911457488
Sensitivity	Mirtazapine	duloxetine	Acute myocardial infarction	hoi	NA	CCAE	54978	124118	39215877	111242415	169	481	0.883716437830104	0.721897317394184	1.07789487221498	0.226748140403926	0.758030817417075	0.368767216821035	1.78856858292013	0.415088082263035
Sensitivity	Trazodone	Escitalopram	Acute myocardial infarction	hoi	NA	CCAE	155619	165400	120847085	143726012	444	443	1.07326336908254	0.912286095777205	1.26241659140419	0.393531935224575	1.33467001918876	0.580197518661855	3.28335191990927	0.638169958899695
Main	Bupropion	Trazodone	Acute myocardial infarction	hoi	NA	CCAE	194430	147662	35345440	14949525	97	64	0.854218826796111	0.596114010355211	1.2316663964686	0.394699412059924	0.935104102403542	0.606640795020269	1.45790240695106	0.763799973760953
Sensitivity	Sertraline	Trazodone	Acute myocardial infarction	hoi	NA	CCAE	149997	157203	123425656	124799485	314	459	0.900086474502347	0.76211500631413	1.06170290674718	0.213273987340251	0.877779704579221	0.554037235486798	1.41908784133848	0.405551706444866
Main	Trazodone	Amitriptyline	Acute myocardial infarction	hoi	NA	CCAE	177449	42939	18298717	4680448	74	20	1.34787372901794	0.778919401932469	2.41239253428458	0.300595991801715	1.32859953291613	0.710362301872688	2.53075014464279	0.383903456995159
Main	Nortriptyline	Doxepin	Acute myocardial infarction	hoi	NA	CCAE	28359	20494	3520955	1744773	13	12	0.442316895990292	0.174223676882856	1.13092246013911	0.087351914745739	0.421015489736572	0.165055824478718	1.08712417907267	0.0823433994156728
Main	Bupropion	Mirtazapine	Acute myocardial infarction	hoi	NA	CCAE	220232	56864	40460037	6749459	105	43	0.764571907537924	0.501777634455261	1.18295018872102	0.219833446044891	0.756344663743975	0.444796550759018	1.32696263579697	0.319124628534584
Sensitivity	duloxetine	vilazodone	Acute myocardial infarction	hoi	NA	CCAE	58377	16960	30285642	9811907	120	20	1.62449636649902	1.00210559275524	2.75944881351981	0.0604267473953175	2.69558128812618	0.930601710256491	8.28051270673097	0.0816116159997568
Main	Trazodone	Doxepin	Acute myocardial infarction	hoi	NA	CCAE	182693	15821	18903625	1359376	73	10	0.724055230221786	0.380411480420851	1.52809444111719	0.362701164876293	0.674673055163761	0.284311137689741	1.74001733070852	0.399567383655162
Main	Trazodone	Fluoxetine	Acute myocardial infarction	hoi	NA	CCAE	161130	124196	16841129	20569357	66	46	1.13706684235949	0.734891522308335	1.7751536272669	0.568040653628469	1.01854358187732	0.643047767224631	1.63347839285451	0.937395913874964
Main	Escitalopram	Trazodone	Acute myocardial infarction	hoi	NA	CCAE	165400	155619	29312460	16132330	80	63	0.809978183868938	0.535400633484981	1.22966711557145	0.320444075227233	0.879303322642142	0.549531966615151	1.41155141426013	0.59423676593711
Sensitivity	Sertraline	Escitalopram	Acute myocardial infarction	hoi	NA	CCAE	153850	172099	122253667	149878248	326	475	1.03330748181738	0.891314343160168	1.19650539635839	0.662714285079127	1.18910848299286	0.754722299841553	1.91983199817669	0.636465069163068
Sensitivity	Paroxetine	Desvenlafaxine	Acute myocardial infarction	hoi	NA	CCAE	7786	42334	6976167	35820770	32	107	1.30928353898484	0.824740350610783	2.03399237187235	0.241912520852962	2.22740554984918	0.586770720578949	7.96261636053083	0.29759437213415
Sensitivity	Sertraline	Citalopram	Acute myocardial infarction	hoi	NA	CCAE	162373	124599	133058910	111926760	351	355	0.973229667249301	0.832988363722893	1.13677375322759	0.732278352710745	0.981474842435301	0.610807550019787	1.62785923409315	0.746114359707867
Main	Escitalopram	Electroconvulsive therapy	Acute myocardial infarction	hoi	NA	CCAE	195398	3269	34923784	130065	102	1	0.389093528233563	0.0849423248906019	6.89378124312694	0.399993176081505	0.392353965338575	0.0390670871445782	4.49607630320379	0.436174508186778
Main	Mirtazapine	Amitriptyline	Acute myocardial infarction	hoi	NA	CCAE	67082	49187	8040800	5315970	42	21	1.2091413473606	0.626078624144965	2.44063715677045	0.58426721255436	1.31639402201948	0.643517187989764	2.7508362794645	0.452905071359317
Main	Bupropion	Desvenlafaxine	Acute myocardial infarction	hoi	NA	CCAE	185752	32541	34588907	7175475	80	20	1.05444556842401	0.623033809449503	1.85870815042074	0.849209838723336	0.995212602163896	0.563598147947708	1.75756328261829	0.96202560923512
Sensitivity	duloxetine	Mirtazapine	Acute myocardial infarction	hoi	NA	CCAE	124118	54978	111242415	39215877	481	169	1.13158469978834	0.92773425848579	1.38523855942515	0.226748140403926	1.34091719149354	0.767666404115394	2.47249573763394	0.415088082263035
Main	Escitalopram	vilazodone	Acute myocardial infarction	hoi	NA	CCAE	93301	17010	14447972	2826585	30	4	1.07278252968093	0.385555475147511	3.84569701937153	0.904691678911544	1.11015143987468	0.338105784550768	3.69011601014991	0.870200998605037
Main	venlafaxine	Mirtazapine	Acute myocardial infarction	hoi	NA	CCAE	114902	60596	24539872	7150099	75	41	0.893843065981736	0.582271040609822	1.38658636232502	0.612147983641881	0.878949350125499	0.524684457574937	1.51311596992514	0.635015356601551
Main	Electroconvulsive therapy	venlafaxine	Acute myocardial infarction	hoi	NA	CCAE	3176	125038	127870	26652890	1	81	2.78554178880346	0.156107325705868	13.0641234401739	0.364361691796576	NA	NA	NA	0.404096396825582
Main	Fluoxetine	Bupropion	Acute myocardial infarction	hoi	NA	CCAE	122559	206254	19873125	37737342	46	101	1.1891004895696	0.81333224693694	1.71405364688286	0.362443113675976	1.23975232919526	0.825301420497509	1.8710840401771	0.305240010865646
Sensitivity	Doxepin	Electroconvulsive therapy	Acute myocardial infarction	hoi	NA	CCAE	21417	3992	17092462	3439970	80	14	1.12854769427455	0.661348281786245	2.07855528615015	0.678904861117718	0.619683154397537	0.040083291471479	20.3167192084972	0.724855902167287
Sensitivity	venlafaxine	Escitalopram	Acute myocardial infarction	hoi	NA	CCAE	102854	176736	87599519	152078689	332	483	1.11465468068627	0.963163147440311	1.2885051749782	0.143719598192341	1.36727877157174	0.835928854414532	2.25165484099214	0.325487857464638
Main	Paroxetine	Sertraline	Acute myocardial infarction	hoi	NA	CCAE	7786	178969	1637388	30430766	7	75	1.5302429386998	0.598389704623846	3.34505964321654	0.332546753426217	1.66128740496104	0.703286648564163	NA	0.244287416586477
Main	Electroconvulsive therapy	Amitriptyline	Acute myocardial infarction	hoi	NA	CCAE	3914	53687	156344	5811090	3	23	4.90621416769854	1.13135520749554	14.8671723815967	0.0154978806348263	NA	NA	NA	0.0202828694259508
Main	Mirtazapine	Doxepin	Acute myocardial infarction	hoi	NA	CCAE	68875	18608	8235955	1564396	47	11	0.574071043353862	0.286058709297437	1.24683513608536	0.139461237228732	0.604657810751184	0.277561490609301	1.42494992251975	0.205087765894192
Main	Electroconvulsive therapy	Fluoxetine	Acute myocardial infarction	hoi	NA	CCAE	3448	150625	137873	25251343	1	56	2.72751820283805	0.152707217141673	12.8459139568455	0.374858904029538	NA	NA	NA	0.41966956591733
Sensitivity	venlafaxine	Amitriptyline	Acute myocardial infarction	hoi	NA	CCAE	118989	46780	108740057	40704672	405	173	1.20343503187208	0.969228046535533	1.49905903719889	0.0960054478555951	1.76697819208598	0.892103006195207	3.44448864373235	0.150082790227308
Sensitivity	Fluoxetine	Desvenlafaxine	Acute myocardial infarction	hoi	NA	CCAE	113693	37263	77101125	30449251	146	93	1.04376319947695	0.785549286192768	1.39160922508057	0.769049215162944	1.14640375828696	0.504186104135083	2.8271729747367	0.859223240812315
Sensitivity	Amitriptyline	Bupropion	Acute myocardial infarction	hoi	NA	CCAE	43873	225144	37718154	191687286	160	557	0.837577213888375	0.66986072937492	1.04221795530008	0.116006315646806	0.476611159852582	0.181726232595596	1.50307073032631	0.151618360602827
Main	Escitalopram	Amitriptyline	Acute myocardial infarction	hoi	NA	CCAE	187804	44539	33480111	4800765	91	20	0.643946603875269	0.404512882928162	1.07716456840888	0.0781373982650113	0.977486252054992	0.431088077527921	2.20765784515627	0.927719709194621
Main	Amitriptyline	vilazodone	Acute myocardial infarction	hoi	NA	CCAE	26484	19173	2674301	3129339	7	4	0.974283118571984	0.194994513210162	5.39613907619873	0.97546342911691	0.976265945453776	0.194894142538365	5.0108692235814	0.964704392802747
Main	Mirtazapine	duloxetine	Acute myocardial infarction	hoi	NA	CCAE	54978	124118	6433057	25105736	34	97	1.10304126056402	0.692583010915046	1.72759547965234	0.674063849425616	1.10771329499405	0.641085938581305	2.0049348533993	0.727180688098445
Main	Desvenlafaxine	Nortriptyline	Acute myocardial infarction	hoi	NA	CCAE	41552	20928	9378826	2433526	26	6	1.49901181446453	0.507249256993278	4.91727337876697	0.484819656641814	1.64062161404512	0.452721144211018	6.37111781711099	0.464190645462407
Sensitivity	Fluoxetine	vilazodone	Acute myocardial infarction	hoi	NA	CCAE	80579	17492	41939533	10212737	61	24	1.10593162101973	0.67545627521326	1.86007079741772	0.696808661211511	1.37846269091408	0.427084782294953	4.60604923143949	0.668319483250652
Main	Paroxetine	Desvenlafaxine	Acute myocardial infarction	hoi	NA	CCAE	7786	42334	1607601	9579931	7	29	0.993655043556201	0.355834455813462	2.48396709764582	0.989755028812287	0.999602000364547	0.37634052184283	2.65870409708908	0.960331560626284
Sensitivity	venlafaxine	duloxetine	Acute myocardial infarction	hoi	NA	CCAE	95065	118683	74253553	103873099	228	475	0.902876316368167	0.761780522254771	1.06729766912024	0.234982331606695	0.893388778989238	0.570937798894838	1.40901634915659	0.434354825378093
Main	Nortriptyline	Citalopram	Acute myocardial infarction	hoi	NA	CCAE	25466	139480	3168502	23349385	13	55	1.124096400777	0.470294370416909	2.45723873103888	0.781524767151989	1.10342619215184	0.47002150621214	2.68720570595554	0.816817922746638
Sensitivity	Doxepin	venlafaxine	Acute myocardial infarction	hoi	NA	CCAE	18634	123212	14266944	114749888	67	433	1.07909218268695	0.795582837006702	1.44152901615573	0.615662471406393	1.57277182763112	0.34022585441105	NA	0.61299957150209
Sensitivity	Escitalopram	Psychotherapy	Acute myocardial infarction	hoi	NA	CCAE	120654	509311	104358833	562587368	357	1265	1.51936817333177	1.34918791220035	1.70683607319102	3.09663406028449e-12	3.34930280826827	1.47183465447467	6.52683886815349	0.0110809734597748
Sensitivity	Bupropion	venlafaxine	Acute myocardial infarction	hoi	NA	CCAE	209921	100857	174774686	88280559	518	349	0.907486337445644	0.782018399158308	1.05418008350099	0.202584876088632	0.827452042075496	0.51605969567791	1.36387087240282	0.306953980479475
Main	Bupropion	Amitriptyline	Acute myocardial infarction	hoi	NA	CCAE	225144	43873	41209702	4703836	102	20	1.28720617453259	0.720604984154389	2.37782045719526	0.407113902191373	1.32522384888578	0.67428806711489	2.68149627636982	0.413562927376179
Main	Escitalopram	Mirtazapine	Acute myocardial infarction	hoi	NA	CCAE	184532	58250	33027039	6928840	90	37	0.997470330564537	0.654286753288958	1.54098358847264	0.990752409907797	1.02661107567311	0.610160442397503	1.816345914029	0.918487828304178
Sensitivity	Doxepin	Desvenlafaxine	Acute myocardial infarction	hoi	NA	CCAE	17074	41521	11191732	34957566	46	101	1.04621296640701	0.665949599966808	1.63355027219789	0.843545973900895	1.17323892714767	0.157950513364139	NA	0.919467401440217
Main	Fluoxetine	Trazodone	Acute myocardial infarction	hoi	NA	CCAE	124196	161130	20569357	16841129	46	66	0.879455774055405	0.563331525023917	1.36074504827453	0.568040653628469	0.984357418954616	0.61192381665909	1.60329588918977	0.937395913874964
Sensitivity	duloxetine	Citalopram	Acute myocardial infarction	hoi	NA	CCAE	121222	121687	106792038	103579428	472	298	1.04517846104939	0.886670107483735	1.23381618330482	0.600097905285335	1.05439895980113	0.617124050930655	1.96373456511789	0.934251551299226
Main	venlafaxine	Desvenlafaxine	Acute myocardial infarction	hoi	NA	CCAE	77853	36640	14933947	8254330	32	21	0.969033885524732	0.513537947021363	1.85299295109302	0.923450229634959	0.95951904011422	0.507152747992685	1.81538730690321	0.900431403810711
Main	Nortriptyline	Mirtazapine	Acute myocardial infarction	hoi	NA	CCAE	26361	68765	3249353	8196906	13	45	0.76262885761269	0.31940601300852	1.64959643864172	0.517640800892852	0.731859654965735	0.309811617100051	1.76934248047606	0.482429541689711
Sensitivity	duloxetine	venlafaxine	Acute myocardial infarction	hoi	NA	CCAE	118683	95065	103873099	74253553	475	228	1.10757141578651	0.936945735882927	1.31271405711468	0.234982331606695	1.27696503140251	0.796668711874513	2.17573303420688	0.434354825378093
Main	duloxetine	Escitalopram	Acute myocardial infarction	hoi	NA	CCAE	114197	156276	23256853	26751153	103	64	1.21842028498841	0.861796912752774	1.73565203268214	0.268682838395165	1.16437532539753	0.808901749623475	1.69219945805247	0.421136108739325
Main	Trazodone	vilazodone	Acute myocardial infarction	hoi	NA	CCAE	102881	16143	9476372	2600661	30	4	2.56137979396504	0.863135696657464	9.51444122055249	0.124489136269223	2.40320526432323	0.712072572251528	8.26078004002629	0.159145279618717
Sensitivity	Bupropion	Psychotherapy	Acute myocardial infarction	hoi	NA	CCAE	148303	511695	122448561	568975766	408	1347	1.07772657417768	0.927818698574912	1.24829186650593	0.322679466189598	1.72875656411325	1.02266013594839	3.0238326881935	0.0692404595351273
Main	Citalopram	Psychotherapy	Acute myocardial infarction	hoi	NA	CCAE	91685	546495	14978539	52320503	40	76	1.86518854742712	1.25263457021633	2.73574619387505	0.00175938009155607	1.92072102720581	0.92811512601616	4.1334410158646	0.0788628136984527
Main	Fluoxetine	Mirtazapine	Acute myocardial infarction	hoi	NA	CCAE	142107	62435	23865291	7523193	53	41	1.02670018486246	0.631067895333524	1.67657798591106	0.915811599183509	1.02204907653502	0.605494306441394	1.77786905738036	0.935943205484545
Sensitivity	Citalopram	duloxetine	Acute myocardial infarction	hoi	NA	CCAE	121687	121222	103579428	106792038	298	472	0.956774404818839	0.810493502623272	1.12781517224922	0.600097905285335	1.08518432741296	0.572038382840339	2.08788690969578	0.934251551299226
Main	Nortriptyline	Paroxetine	Acute myocardial infarction	hoi	NA	CCAE	29136	8732	3603199	1780760	15	7	1.01084297900574	0.212218768515429	4.02540902843	0.988538210755186	0.967903441693143	0.241871987039946	4.02692008036684	0.947538507296575
Main	Desvenlafaxine	Escitalopram	Acute myocardial infarction	hoi	NA	CCAE	36135	126268	8278656	20710068	27	48	1.10274761939471	0.642185009942953	1.87380033660628	0.720326001607285	1.15434341250311	0.669598414474139	2.00514021960093	0.607056375336881
Main	Desvenlafaxine	venlafaxine	Acute myocardial infarction	hoi	NA	CCAE	36640	77853	8254330	14933947	21	32	1.03195565700832	0.539667460370065	1.94727576764332	0.923450229634959	1.04411306544794	0.541222362750661	2.02990932606631	0.900431403810711
Main	venlafaxine	Nortriptyline	Acute myocardial infarction	hoi	NA	CCAE	121778	25056	25955738	3111130	80	12	1.34111798763574	0.687653253993199	2.84736302498761	0.418096662313365	1.38256602629523	0.650402908214518	3.05668961733599	0.404228199336791
Main	Desvenlafaxine	Bupropion	Acute myocardial infarction	hoi	NA	CCAE	32541	185752	7175475	34588907	20	80	0.948365690885892	0.538008078230914	1.60504933252912	0.849209838723336	1.00719950409326	0.566376799782975	1.82266896492385	0.96202560923512
Sensitivity	Doxepin	Bupropion	Acute myocardial infarction	hoi	NA	CCAE	17005	230641	12898479	199113731	61	585	0.993159241390314	0.730946972453001	1.32657432592647	0.963991258581192	0.967242225458916	0.223839135580407	NA	0.915841536986807
Main	Nortriptyline	Fluoxetine	Acute myocardial infarction	hoi	NA	CCAE	25461	147540	3171562	24619983	14	55	1.96598914831156	1.04971979518131	3.43888345367183	0.0255420966325841	1.25428993520072	0.485216884779587	3.25878135676635	0.62580055028888
Sensitivity	Trazodone	duloxetine	Acute myocardial infarction	hoi	NA	CCAE	154976	108267	114636499	93548400	376	416	0.859852203701395	0.732269580297129	1.00908790330785	0.0649092380844968	0.648708345467358	0.328401489286383	1.31706997771634	0.145913262658742
Main	vilazodone	Escitalopram	Acute myocardial infarction	hoi	NA	CCAE	17010	93301	2826585	14447972	4	30	0.932155373836506	0.260030885158868	2.59366048327392	0.904691678911544	0.906369182714905	0.283969147065652	2.93949644013742	0.870200998605037
Main	Doxepin	Electroconvulsive therapy	Acute myocardial infarction	hoi	NA	CCAE	21417	3992	1820603	160433	12	3	0.349545041619183	0.102415713760416	1.59961953660057	0.133840321743733	0.229895004137853	NA	0.870074124752694	0.0415334824146891
Main	Citalopram	duloxetine	Acute myocardial infarction	hoi	NA	CCAE	121687	121222	20249325	24644567	48	103	0.732313062005714	0.495222378749577	1.06958321870495	0.112740825613831	0.769285242621447	0.511376273266287	1.17061713379014	0.219759289236291
Main	duloxetine	Citalopram	Acute myocardial infarction	hoi	NA	CCAE	121222	121687	24644567	20249325	103	48	1.36553620559645	0.934943614028273	2.01929485199149	0.112740825613831	1.2927377805186	0.861800763290594	1.96747233985572	0.219759289236291
Main	Doxepin	duloxetine	Acute myocardial infarction	hoi	NA	CCAE	16877	131576	1418640	26400670	9	114	1.78650892341441	0.794877909094757	3.57853280336762	0.130574952899433	1.78921439513074	0.781482998054748	5.16424446360749	0.153524153648081
Main	Bupropion	vilazodone	Acute myocardial infarction	hoi	NA	CCAE	121716	15036	19654962	2410232	34	3	1.94185222191451	0.650496664270202	8.37527266548523	0.308653461946975	2.03553985202239	0.547914786168118	7.59145914883089	0.287921911160914
Main	Mirtazapine	Desvenlafaxine	Acute myocardial infarction	hoi	NA	CCAE	50914	39128	5743365	8885809	31	26	1.16797332793386	0.613177923249978	2.2577278854887	0.640537195178858	1.11900543678067	0.532528200865928	2.47227049243663	0.783726911457488
Main	Psychotherapy	Paroxetine	Acute myocardial infarction	hoi	NA	CCAE	588873	5773	56202145	1167780	85	3	0.653870262627961	0.139881516607462	10.8808595738024	0.702094709087089	0.529403661563759	0.0598979111325844	4.65559570263781	0.566387640045193
Sensitivity	Nortriptyline	duloxetine	Acute myocardial infarction	hoi	NA	CCAE	21925	129575	17943180	116387339	62	519	0.830356149711158	0.614276161949383	1.10543032745221	0.214874310645773	0.613419781341389	0.149874145777068	2.53119737378747	0.441848707407849
Main	Electroconvulsive therapy	Sertraline	Acute myocardial infarction	hoi	NA	CCAE	3561	180423	143141	30762185	1	75	2.31007703605711	0.130053860270082	10.6694626744958	0.456446980309005	NA	NA	NA	0.43045081221195
Sensitivity	Doxepin	Sertraline	Acute myocardial infarction	hoi	NA	CCAE	18471	178132	14315344	151530658	64	405	1.01413310151926	0.739104149023101	1.37037450353456	0.9289992021282	1.10032505182421	0.204945184705225	NA	0.946796590533284
Main	venlafaxine	Paroxetine	Acute myocardial infarction	hoi	NA	CCAE	124001	8028	26358221	1650216	81	6	0.690083318890271	0.29218959340141	1.93375345308496	0.441641538127307	0.725258081183763	0.292064972638821	1.80096898386714	0.502499275476535
Sensitivity	Paroxetine	Amitriptyline	Acute myocardial infarction	hoi	NA	CCAE	8484	53180	7894417	48156442	30	213	1.36662804154853	0.8262530876239	2.21196123705112	0.213736336378269	2.71959369177962	0.628310907634559	11.9596067128409	0.203718509827294
Sensitivity	Electroconvulsive therapy	Citalopram	Acute myocardial infarction	hoi	NA	CCAE	3689	142918	3135755	134026400	13	427	1.29554958607243	0.707787370770222	2.15424211528613	0.36181390960066	NA	NA	NA	0.543298770934551
Main	Psychotherapy	Nortriptyline	Acute myocardial infarction	hoi	NA	CCAE	588308	19850	56070172	2425191	84	11	0.323023355404711	0.178930098128362	0.644768018383083	0.000549194857663027	0.43445203724171	0.144704928030352	1.27306777523983	0.144993815684692
Main	Amitriptyline	Bupropion	Acute myocardial infarction	hoi	NA	CCAE	43873	225144	4703836	41209702	20	102	0.776876323144674	0.420553199033178	1.38772284675976	0.407113902191373	0.756257483869783	0.398600307155411	1.47291160162515	0.413562927376179
Main	Fluoxetine	Desvenlafaxine	Acute myocardial infarction	hoi	NA	CCAE	113693	37263	18559332	8561483	32	27	0.705752408014657	0.396994309352454	1.25535244556052	0.235390255268386	0.71924174802012	0.402716867980952	1.2845468695876	0.259304103300946
Main	Paroxetine	Electroconvulsive therapy	Acute myocardial infarction	hoi	NA	CCAE	8925	4064	1807681	162451	7	3	0.22269682179461	0.0476254105806056	1.24589286631302	0.0712879487812402	0.222118591847977	NA	0.976941700716318	0.0640163467825527
Sensitivity	Citalopram	venlafaxine	Acute myocardial infarction	hoi	NA	CCAE	128820	111519	115506162	100213095	346	372	0.933760883438096	0.793132715260872	1.09934235750255	0.410575289188247	0.907559047872857	0.542975050805474	1.545252705242	0.520851718541322
Main	Sertraline	Trazodone	Acute myocardial infarction	hoi	NA	CCAE	149997	157203	25312280	16408056	60	64	0.688780915688671	0.455449911101533	1.0396060639202	0.0765912843169254	0.732984435165748	0.475500800459519	1.13913112790879	0.163552618353012
Sensitivity	Trazodone	venlafaxine	Acute myocardial infarction	hoi	NA	CCAE	164251	101950	129135184	91554000	470	340	1.02721564464274	0.875986609818213	1.20542795877434	0.74161644974266	1.10006799509376	0.55081838899238	2.4023627665978	0.931925074011331
Main	Psychotherapy	Doxepin	Acute myocardial infarction	hoi	NA	CCAE	590163	13742	56291249	1168511	88	8	0.27845899134622	0.0998176401963929	0.970483347289713	0.027565161540966	0.241533974428634	0.0753905617492845	0.773861585767653	0.0177326574902532
Main	Sertraline	Fluoxetine	Acute myocardial infarction	hoi	NA	CCAE	161164	131438	27886951	22544911	73	50	0.946128504843459	0.656496407999584	1.37405411697174	0.768836627402052	0.890439830782205	0.612744377441937	1.29711411010932	0.541895052666911
Sensitivity	Mirtazapine	Citalopram	Acute myocardial infarction	hoi	NA	CCAE	62649	134258	50067688	124043565	253	376	1.06643714903882	0.879992881006808	1.2904628881379	0.510148018228353	1.44093818808858	0.62889284185143	4.4685794685221	0.499246382113555
Sensitivity	Psychotherapy	vilazodone	Acute myocardial infarction	hoi	NA	CCAE	257872	11901	168305218	6587920	287	15	1.13884314728069	0.663022443913248	2.08677789652659	0.65668608440498	1.38614780398774	0.144383860693604	19.9772971217218	0.82466603363901
Sensitivity	Electroconvulsive therapy	duloxetine	Acute myocardial infarction	hoi	NA	CCAE	2732	134139	2036363	122682014	7	558	0.752820239304014	0.322286602500121	1.46467549059938	0.462247436536737	NA	NA	NA	0.639436672522371
Main	Fluoxetine	Paroxetine	Acute myocardial infarction	hoi	NA	CCAE	149563	7928	25046864	1660733	55	7	0.781003952183356	0.339188002412972	2.09417008687805	0.594544154349525	0.783457768080037	0.316939867307844	1.93664557989404	0.599591304636955
Main	vilazodone	Bupropion	Acute myocardial infarction	hoi	NA	CCAE	15036	121716	2410232	19654962	3	34	0.514972245938509	0.1193990977895	1.53728689926782	0.308653461946975	0.496521036707068	0.137953846829242	1.80559335363838	0.287921911160914
Main	Fluoxetine	Escitalopram	Acute myocardial infarction	hoi	NA	CCAE	129525	176724	22087776	32027096	51	93	1.29635533998087	0.886362835161692	1.87949387818467	0.175848973872413	1.33875866173477	0.896386007245769	2.00430105848337	0.156060386016054
Sensitivity	Psychotherapy	duloxetine	Acute myocardial infarction	hoi	NA	CCAE	501888	87280	523695266	75887619	1056	354	0.955224792185752	0.797242358779296	1.14806178262564	0.622432704487636	0.686702303483595	0.267131420333123	1.89405171937364	0.370724365354065
Sensitivity	vilazodone	Amitriptyline	Acute myocardial infarction	hoi	NA	CCAE	19173	26484	11413863	14369133	25	44	1.36453497697976	0.680802095754678	2.69460452622754	0.375826719756657	2.10361141783248	0.460850692172406	9.78402455182574	0.36715714386542
Sensitivity	Electroconvulsive therapy	Fluoxetine	Acute myocardial infarction	hoi	NA	CCAE	3448	150625	2962605	129321842	10	348	1.25169953212271	0.622824541813369	2.21927762489144	0.488577847276615	NA	NA	NA	0.848781036305866
Main	Electroconvulsive therapy	Bupropion	Acute myocardial infarction	hoi	NA	CCAE	3050	233782	122120	42781743	1	112	2.71690640955557	0.15362613072774	12.3577938416046	0.37187079350732	NA	NA	NA	0.372756162405411
Sensitivity	Trazodone	Electroconvulsive therapy	Acute myocardial infarction	hoi	NA	CCAE	187154	3077	153151630	2556947	569	11	0.876262013964948	0.507995820709333	1.69593197859934	0.667550145947898	0.564342736662687	0.0303979051859016	8.56326617007837	0.651529398015094
Main	Desvenlafaxine	duloxetine	Acute myocardial infarction	hoi	NA	CCAE	35090	91247	7893103	17686398	23	61	0.988754643308725	0.582188032208083	1.63219827452668	0.965699627805909	1.06768039284103	0.632436825236578	1.8080176634874	0.803312459684608
Main	Desvenlafaxine	Trazodone	Acute myocardial infarction	hoi	NA	CCAE	34274	148313	7695829	14902018	25	49	1.33556110358028	0.72836002380803	2.39898910098259	0.341332674102023	1.56058581899676	0.806956483249853	3.00689260761221	0.189641549287883
Sensitivity	Psychotherapy	venlafaxine	Acute myocardial infarction	hoi	NA	CCAE	551991	79678	631105939	71492156	1465	298	0.554421919173173	0.490249939570158	0.629138896231801	0	0.111434421644967	0.0123872625143143	0.855917045613929	0.0395929157004993
Main	venlafaxine	Bupropion	Acute myocardial infarction	hoi	NA	CCAE	100857	209921	21203511	38648398	61	103	0.884272323605958	0.609727702154419	1.27101191325136	0.511610513556509	0.902196571764708	0.615758955059618	1.32383292363545	0.597867307962982
Sensitivity	Paroxetine	vilazodone	Acute myocardial infarction	hoi	NA	CCAE	3353	20043	1802134	12054792	2	28	0.619138074760723	0.0983375471590397	2.13691927823522	0.541581418750932	0.335315269409197	0.00678287281248431	NA	0.543942154758472
Main	Citalopram	Nortriptyline	Acute myocardial infarction	hoi	NA	CCAE	139480	25466	23349385	3168502	55	13	0.889603417739598	0.406960865205481	2.1263278127559	0.781524767151989	0.900601329037399	0.36823586001759	2.28432894283073	0.816817922746638
Sensitivity	Amitriptyline	Doxepin	Acute myocardial infarction	hoi	NA	CCAE	51699	19326	46684617	14879945	208	66	0.854187239013673	0.627957146503903	1.17639945507252	0.3250358230022	0.600129770281513	0.174364018960244	2.50755911967368	0.389334888153257
Sensitivity	Paroxetine	Doxepin	Acute myocardial infarction	hoi	NA	CCAE	8727	21282	8204113	16808257	32	79	0.990581980866109	0.545803145832613	1.75494684074132	0.974663942795324	1.0502689821071	0.205461220016258	5.49241493106175	0.960421588303084
Sensitivity	venlafaxine	Psychotherapy	Acute myocardial infarction	hoi	NA	CCAE	79678	551991	71492156	631105939	298	1465	1.80368049209045	1.58947413041771	2.03977587611083	0	3.83576947159918	1.19577700714928	9.74748711701012	0.0395929157004993
Sensitivity	Amitriptyline	venlafaxine	Acute myocardial infarction	hoi	NA	CCAE	46780	118989	40704672	108740057	173	405	0.83095470342457	0.66708513486472	1.03174893006291	0.0960054478555951	0.491685210942885	0.191214883149198	1.49542294773381	0.150082790227308
Sensitivity	Desvenlafaxine	duloxetine	Acute myocardial infarction	hoi	NA	CCAE	35090	91247	27940665	64620116	79	261	0.905434687129452	0.689481225005349	1.17766853709117	0.466991509558539	0.948886048852607	0.488352842279036	1.88582984894515	0.721447672885851
Main	Sertraline	venlafaxine	Acute myocardial infarction	hoi	NA	CCAE	164173	109098	28100761	23890794	71	71	1.15475431865974	0.818152305000975	1.62933130064677	0.412919560416888	1.11057957974904	0.760128842073545	1.63300200658462	0.587399965115936
Main	duloxetine	Fluoxetine	Acute myocardial infarction	hoi	NA	CCAE	119790	128314	24452606	21627523	106	41	1.14660797841485	0.782249388471768	1.71048046275861	0.493050650738061	1.03535963573534	0.68412830069479	1.59026462131863	0.878062820297259
Main	Amitriptyline	Desvenlafaxine	Acute myocardial infarction	hoi	NA	CCAE	37977	40370	4025845	9128406	12	23	0.674829471215409	0.23720013059704	1.86846549198613	0.45509147523503	0.671383811763527	0.24218553631833	1.90219711933544	0.442168495432955
Main	Amitriptyline	Paroxetine	Acute myocardial infarction	hoi	NA	CCAE	53180	8484	5738502	1720528	23	7	0.568901276100193	0.166143380285717	2.08182016242066	0.381810568439489	0.526535169795443	0.146288537305947	1.89692467453002	0.332274685716195
Sensitivity	Mirtazapine	Nortriptyline	Acute myocardial infarction	hoi	NA	CCAE	68765	26361	56153147	24517417	281	103	0.949779289169216	0.721615386864997	1.26132984243985	0.717585794644925	1.10004359531529	0.371885022681841	3.73634125761131	0.931439992583897
Sensitivity	Amitriptyline	Paroxetine	Acute myocardial infarction	hoi	NA	CCAE	53180	8484	48156442	7894417	213	30	0.73172799737586	0.452087488356329	1.21028292054648	0.213736336378269	0.263287676494103	0.0353196453454557	2.51485957727936	0.203718509827294
Main	vilazodone	Fluoxetine	Acute myocardial infarction	hoi	NA	CCAE	17492	80579	2909966	12330761	4	17	0.56578132173189	0.155107274499113	1.65897692538148	0.346150088112497	0.51835208921606	0.158136418205028	1.70021457917309	0.285576617675414
Sensitivity	vilazodone	Mirtazapine	Acute myocardial infarction	hoi	NA	CCAE	18395	36006	10913619	17994255	25	70	1.04164760683352	0.579904050762448	1.82631323221013	0.889114098820295	1.05437788306219	0.296457923374224	3.99482786463772	0.963886115025947
Main	Paroxetine	Amitriptyline	Acute myocardial infarction	hoi	NA	CCAE	8484	53180	1720528	5738502	7	23	1.75777422552992	0.480348887983311	6.01889764298944	0.381810568439489	2.00324688780566	0.510241318066157	8.27542227457893	0.332274685716195
Sensitivity	Electroconvulsive therapy	Mirtazapine	Acute myocardial infarction	hoi	NA	CCAE	3138	70767	2642305	58860015	8	294	0.60337212647445	0.273742935297001	1.13627738851505	0.16410022534469	NA	NA	NA	0.201021137836119
Sensitivity	Fluoxetine	Nortriptyline	Acute myocardial infarction	hoi	NA	CCAE	147540	25461	124578042	23329511	329	104	0.597272099554557	0.480948439961159	0.748000959988916	4.77560525902199e-06	0.682065556416266	0.0826877922019477	5.82651746761562	0.680259513364611
Sensitivity	Doxepin	Escitalopram	Acute myocardial infarction	hoi	NA	CCAE	17933	192993	13346958	173720856	56	536	1.00027056411307	0.730040260110768	1.34827054403905	0.998620790685361	0.875022477905782	0.202719838981588	NA	0.828204541636752
Sensitivity	Desvenlafaxine	Mirtazapine	Acute myocardial infarction	hoi	NA	CCAE	39128	50914	32705867	32605445	90	133	0.95045856780636	0.682009871756538	1.31816159322983	0.762453479889758	0.953772207411421	0.412907395867776	2.26373877073738	0.8086129353388
Main	Citalopram	vilazodone	Acute myocardial infarction	hoi	NA	CCAE	64249	18310	9272447	3010726	20	4	1.5909686699005	0.501240132862498	6.14920060894225	0.467810628184502	1.62415393651693	0.444562900617948	6.04162764621371	0.474679605393515
Sensitivity	venlafaxine	Desvenlafaxine	Acute myocardial infarction	hoi	NA	CCAE	77853	36640	50507845	29921714	141	80	1.17750986282342	0.866310726196508	1.60914458484394	0.300942833835343	1.46829974909139	0.669607245994244	3.37037648565492	0.422722117848009
Sensitivity	Paroxetine	Escitalopram	Acute myocardial infarction	hoi	NA	CCAE	7567	195030	6911167	176278825	26	556	1.19926681814249	0.774354233284215	1.7809751838312	0.392435962561681	1.85640721050879	0.617591457986826	5.80198307535815	0.328054004043843
Main	Doxepin	Paroxetine	Acute myocardial infarction	hoi	NA	CCAE	21282	8727	1808840	1780947	11	6	2.40779488466633	0.636772159387469	9.93612178287027	0.209961766306238	2.31503367594268	0.618000751568632	9.16351156480906	0.208550805236171
Main	Amitriptyline	Mirtazapine	Acute myocardial infarction	hoi	NA	CCAE	49187	67082	5315970	8040800	21	42	0.827033168771272	0.409729073093045	1.59724347938839	0.58426721255436	0.756704137462733	0.369655186204768	1.59489305652103	0.452905071359317
Main	venlafaxine	Fluoxetine	Acute myocardial infarction	hoi	NA	CCAE	111309	136665	24126335	23056452	78	49	0.896770561290867	0.612610129175839	1.32374298003695	0.579360994910198	0.874123356780197	0.594745289291721	1.28970885653485	0.497741414674614
Sensitivity	Trazodone	Fluoxetine	Acute myocardial infarction	hoi	NA	CCAE	161130	124196	128012994	102062747	477	257	0.96511330507983	0.814164702140996	1.14690005759726	0.684576016779741	0.813848724674046	0.392361377904041	1.78604088581436	0.458281153766235
Sensitivity	Amitriptyline	Sertraline	Acute myocardial infarction	hoi	NA	CCAE	46241	173524	40523954	145178740	181	378	1.71379634097429	1.4326289844931	2.04267929472707	2.63839505798558e-09	2.26714337555521	0.24368293101688	46.5034148251263	0.57008595030322
Main	Doxepin	Bupropion	Acute myocardial infarction	hoi	NA	CCAE	17005	230641	1424557	42159777	10	106	1.70487649265673	0.777990561959358	3.38940565118914	0.155321978909865	1.68100418666674	0.721864497649277	5.34112444136403	0.231639422330994
Sensitivity	Fluoxetine	Amitriptyline	Acute myocardial infarction	hoi	NA	CCAE	144917	47344	121687613	41989602	325	196	1.32136465940285	1.05906041274247	1.6515215067263	0.0139519875848536	2.79639989648973	1.20299964345894	6.49146893293489	0.0278378319975485
Sensitivity	Desvenlafaxine	Escitalopram	Acute myocardial infarction	hoi	NA	CCAE	36135	126268	29593293	79032914	85	190	0.927513072893354	0.698212987982209	1.22454872021305	0.599556651980195	0.935818614182218	0.478817897774265	1.88308324245033	0.715115936630256
Sensitivity	Citalopram	Paroxetine	Acute myocardial infarction	hoi	NA	CCAE	141171	8115	130942194	7507955	410	29	0.940343848404344	0.638107187161603	1.43862366614453	0.766774998219955	0.871825591444789	0.244301217913754	3.17342393131077	0.73663095108461
Sensitivity	Bupropion	Desvenlafaxine	Acute myocardial infarction	hoi	NA	CCAE	185752	32541	132654098	25714728	338	68	1.28628658393892	0.977203054709594	1.71604037157649	0.079663277413998	1.88765171421958	0.853866968291533	4.55756838978394	0.15385592736963
Main	Sertraline	Psychotherapy	Acute myocardial infarction	hoi	NA	CCAE	110227	527327	17837397	50331951	54	81	2.14486777131241	1.36010430490914	3.33366587829777	0.000848401218973782	2.38606505495864	1.4167219884075	4.07882736120534	0.00101960664236455
Sensitivity	Escitalopram	Electroconvulsive therapy	Acute myocardial infarction	hoi	NA	CCAE	195398	3269	177236412	2607200	560	10	0.808070199305957	0.45758087536062	1.62006356939256	0.50877413264274	0.830258624328562	0.0939071243573182	6.96105484828741	0.813825942860146
Main	Nortriptyline	Bupropion	Acute myocardial infarction	hoi	NA	CCAE	23669	229441	2904816	41897778	13	107	1.13359982406637	0.544851521187069	2.17531083959294	0.722543421170577	1.09234409959899	0.511903213920673	2.40885862200647	0.822500491587397
Sensitivity	Paroxetine	Nortriptyline	Acute myocardial infarction	hoi	NA	CCAE	8732	29136	8213052	27517582	35	122	1.16024376550715	0.679124977176247	1.97491022035085	0.585208190403507	1.84403603013375	0.359759335043094	8.45064869232031	0.512051538156496
Sensitivity	Electroconvulsive therapy	Amitriptyline	Acute myocardial infarction	hoi	NA	CCAE	3914	53687	3327854	49084298	10	221	0.665204289280029	0.329611552999726	1.18678220663657	0.21225791869507	NA	NA	NA	0.648572472906963
Main	Psychotherapy	Mirtazapine	Acute myocardial infarction	hoi	NA	CCAE	568927	42654	54245464	4940838	78	29	0.437901049953453	0.238600601273171	0.829079795315452	0.00935376989303816	0.390104231920921	0.192759019470238	0.787961882125838	0.00940091526711254
Main	venlafaxine	Doxepin	Acute myocardial infarction	hoi	NA	CCAE	123212	18634	26216400	1575468	80	11	0.439332687191425	0.223431003041901	0.944333038129381	0.0252965204096689	0.426639791461887	0.197752021868245	0.961937943945508	0.0385685920773275
Sensitivity	Amitriptyline	Citalopram	Acute myocardial infarction	hoi	NA	CCAE	47004	136513	41072777	125353506	184	392	1.41812439081614	1.1878666868633	1.68669366942216	9.39680581424351e-05	1.24286762076086	0.153404317147337	15.7609436304259	0.903651802641671
Sensitivity	Paroxetine	Bupropion	Acute myocardial infarction	hoi	NA	CCAE	7216	231631	6426001	198827874	26	587	1.23140857556475	0.792463196552816	1.83292309962137	0.33050236367798	2.15054824807095	0.580767030200703	7.04538149110202	0.319960995733184
Main	Sertraline	Bupropion	Acute myocardial infarction	hoi	NA	CCAE	149948	203925	24805975	37665740	67	107	0.954665952533471	0.677353133685095	1.33584243337002	0.788863786259292	0.924450783317322	0.622714506809656	1.38515070000406	0.693192436094246
Sensitivity	Amitriptyline	Psychotherapy	Acute myocardial infarction	hoi	NA	CCAE	36546	580725	31855286	670897268	151	1560	2.06011657101762	1.73573849615663	2.42612832199463	0	5.50534382191286	0.369959956668081	117.913788385927	0.261701673619001
Main	Nortriptyline	vilazodone	Acute myocardial infarction	hoi	NA	CCAE	14252	19564	1550000	3199188	4	4	2.66490545924561	0.393939438592506	14.9397332334469	0.290589471829956	2.66270007137595	0.4307456885595	18.6465072581155	0.296952150371289
Main	Electroconvulsive therapy	Escitalopram	Acute myocardial infarction	hoi	NA	CCAE	3269	195398	130065	34923784	1	102	2.57007615762688	0.14505827277258	11.7726940166508	0.399993176081505	NA	NA	NA	0.436174508186778
Sensitivity	duloxetine	Amitriptyline	Acute myocardial infarction	hoi	NA	CCAE	125050	39956	111210795	31283566	507	122	1.3138670498022	1.05014061760245	1.65526829554865	0.0186960101015435	2.03311714145036	1.06090405800715	4.03813194111059	0.0520769533072307
Sensitivity	Desvenlafaxine	Amitriptyline	Acute myocardial infarction	hoi	NA	CCAE	40370	37977	33620516	26665479	95	97	0.956465216575834	0.644217663557267	1.42494758872224	0.826036420503571	1.06369106350305	0.368377052991324	3.10935933360511	0.94506773800551
Main	Amitriptyline	Citalopram	Acute myocardial infarction	hoi	NA	CCAE	47004	136513	5060834	22895816	19	55	1.61067661058946	0.929427900442976	2.67158506710133	0.0767931058435125	1.10394545743568	0.467481490953817	2.63574660432183	0.833936067609465
Main	duloxetine	vilazodone	Acute myocardial infarction	hoi	NA	CCAE	58377	16960	10153196	2752843	33	4	2.10964090600103	0.780664297082873	7.38607549524788	0.192850555391296	2.12844224702018	0.674410699322928	6.78205426393192	0.197624967904895
Main	Doxepin	vilazodone	Acute myocardial infarction	hoi	NA	CCAE	12956	19527	1031002	3179087	6	3	16.4090797803719	3.43449231575053	88.2299784103185	0.000728467104931463	17.4926858572177	3.33096071166966	NA	0.000691677172400028
Main	Nortriptyline	duloxetine	Acute myocardial infarction	hoi	NA	CCAE	21925	129575	2605751	26069554	7	112	0.653823449140139	0.26384316987873	1.38621388102197	0.315368409672259	0.672538628767464	0.259009120210754	1.7000629132033	0.418024973674894
Sensitivity	Trazodone	Amitriptyline	Acute myocardial infarction	hoi	NA	CCAE	177449	42939	141351512	36943271	518	159	1.15364425817055	0.940396300581392	1.42049457260112	0.17435621547976	1.81173799284127	0.739427010965602	4.29423220676097	0.264394677966049
Sensitivity	duloxetine	Paroxetine	Acute myocardial infarction	hoi	NA	CCAE	134071	7697	122269783	7009529	550	23	1.05441841114609	0.696597430130715	1.67591576459746	0.812965759535951	1.06951498718896	0.323281474162657	3.67595937332299	0.950895976806566
Sensitivity	Amitriptyline	Electroconvulsive therapy	Acute myocardial infarction	hoi	NA	CCAE	53687	3914	49084298	3327854	221	10	1.50329758258524	0.842614587923485	3.03387424044821	0.21225791869507	2.11390329039418	0.135391832649385	59.0872884605352	0.648572472906963
Main	vilazodone	Doxepin	Acute myocardial infarction	hoi	NA	CCAE	19527	12956	3179087	1031002	3	6	0.0609418695858968	0.0113340161475439	0.291163848413349	0.000728467104931463	0.0641329571091317	0.0136259234752698	0.30257193102396	0.000691677172400028
Main	Fluoxetine	venlafaxine	Acute myocardial infarction	hoi	NA	CCAE	136665	111309	23056452	24126335	49	78	1.11511243027485	0.755433656745123	1.63235955850963	0.579360994910198	1.14576022444279	0.773368387490843	1.70621692366194	0.497741414674614
Main	Bupropion	Doxepin	Acute myocardial infarction	hoi	NA	CCAE	230641	17005	42159777	1424557	106	10	0.586552752828264	0.295036977839805	1.28536263663857	0.155321978909865	0.586915239876012	0.253284120741932	1.47822340812953	0.231639422330994
Sensitivity	Psychotherapy	Trazodone	Acute myocardial infarction	hoi	NA	CCAE	524380	114532	595723171	89621659	1339	365	0.546976282158541	0.487540355726254	0.615266146861903	0	0.159629493712685	0.0173025957230402	1.54394357066309	0.116013155083748
Sensitivity	Desvenlafaxine	Fluoxetine	Acute myocardial infarction	hoi	NA	CCAE	37263	113693	30449251	77101125	93	146	0.958071716363557	0.718592534439477	1.27299460081822	0.769049215162944	1.00558687650293	0.4914431033729	2.11268748142333	0.859223240812315
Sensitivity	Trazodone	Citalopram	Acute myocardial infarction	hoi	NA	CCAE	161787	116782	126510365	104882501	453	300	1.18150532446588	0.995731856107002	1.40321480399755	0.0566646348851636	1.84139749070944	0.823472096653429	4.61643495090395	0.190198918086985
Main	Citalopram	Bupropion	Acute myocardial infarction	hoi	NA	CCAE	116032	207787	18871603	38100501	50	98	0.923514763208242	0.630092536326372	1.33997695186707	0.679337348093459	0.911621236539033	0.618670774027447	1.3504601004769	0.633865989954533
Sensitivity	Fluoxetine	duloxetine	Acute myocardial infarction	hoi	NA	CCAE	128314	119790	98876672	105678482	206	479	0.976013416862234	0.81568457784125	1.16393055001723	0.788938311057311	1.14139596195225	0.650628087722737	2.0611893764775	0.817293168531373
Main	Doxepin	Trazodone	Acute myocardial infarction	hoi	NA	CCAE	15821	182693	1359376	18903625	10	73	1.38111011185388	0.654409814663615	2.62873244228512	0.362701164876293	1.45538638116568	0.615068071986359	3.94721644383178	0.399567383655162
Main	Paroxetine	vilazodone	Acute myocardial infarction	hoi	NA	CCAE	3353	20043	485089	3275652	1	4	1.52594747293092	0.0743610559113154	11.8833246724923	0.744049856354421	1.69352970488527	0.113071545840664	NA	0.721211779379291
Sensitivity	Citalopram	Trazodone	Acute myocardial infarction	hoi	NA	CCAE	116782	161787	104882501	126510365	300	453	0.846377903926982	0.712649265922187	1.00428643903157	0.0566646348851636	0.739616578781038	0.421683270150582	1.32756403887174	0.190198918086985
Main	Escitalopram	Desvenlafaxine	Acute myocardial infarction	hoi	NA	CCAE	126268	36135	20710068	8278656	48	27	0.906825807113408	0.533674789391457	1.55718365349081	0.720326001607285	0.868311037246266	0.452880604408675	1.48807854646611	0.607056375336881
Sensitivity	Nortriptyline	Citalopram	Acute myocardial infarction	hoi	NA	CCAE	25466	139480	23101836	128892421	102	402	1.20713135766458	0.916922041986055	1.57465761511387	0.172391549078651	1.92106724911422	0.628615540549747	11.4216276914508	0.316649982854393
Sensitivity	Electroconvulsive therapy	Doxepin	Acute myocardial infarction	hoi	NA	CCAE	3992	21417	3439970	17092462	14	80	0.886094584281453	0.481103392660859	1.51206259627542	0.678904861117718	NA	NA	NA	0.724855902167287
Main	Nortriptyline	Amitriptyline	Acute myocardial infarction	hoi	NA	CCAE	25879	50394	3260853	5454482	14	20	1.40023168797983	0.654563449948866	2.91302149737495	0.376767308350547	1.34935688764775	0.603529932851216	3.00862580205577	0.448737943622312
Sensitivity	Escitalopram	Trazodone	Acute myocardial infarction	hoi	NA	CCAE	165400	155619	143726012	120847085	443	444	0.931737753106055	0.792131541053098	1.09614736498649	0.393531935224575	0.936236615817851	0.540525639910402	1.68227261622223	0.638169958899695
Main	Trazodone	Desvenlafaxine	Acute myocardial infarction	hoi	NA	CCAE	148313	34274	14902018	7695829	49	25	0.748748969492498	0.416842243922832	1.37294739869409	0.341332674102023	0.645669005338399	0.339253834445371	1.23848313109616	0.189641549287883
Main	Citalopram	Sertraline	Acute myocardial infarction	hoi	NA	CCAE	124599	162373	21411578	28092934	54	67	0.976004615646397	0.667485671992602	1.42217935738867	0.89983954052828	0.978413396073553	0.667014317777491	1.43521690319347	0.921015090897561
Sensitivity	Desvenlafaxine	Trazodone	Acute myocardial infarction	hoi	NA	CCAE	34274	148313	27755600	100188568	84	325	0.935453525529849	0.707822699707705	1.22643229917785	0.634192154051124	1.02418042903304	0.487572498971393	2.20375863599725	0.889536160292394
Sensitivity	Electroconvulsive therapy	venlafaxine	Acute myocardial infarction	hoi	NA	CCAE	3176	125038	2625367	117374277	8	449	0.814674766778126	0.370461597946956	1.52836448797313	0.570762766133198	NA	NA	NA	0.510156539551636
Main	vilazodone	Trazodone	Acute myocardial infarction	hoi	NA	CCAE	16143	102881	2600661	9476372	4	30	0.390414573565442	0.105103387242528	1.15856638055007	0.124489136269223	0.422659038483052	0.129482980794075	1.38809871415066	0.159145279618717
Sensitivity	Psychotherapy	Nortriptyline	Acute myocardial infarction	hoi	NA	CCAE	588308	19850	683422334	18376853	1600	85	0.501090188031497	0.405646034720701	0.627999354236503	5.74661207508598e-10	0.171663723175675	0.00529694376592753	4.91621917294586	0.3006151232934
Main	duloxetine	Sertraline	Acute myocardial infarction	hoi	NA	CCAE	118490	152517	24271585	25597308	106	57	1.12255310189129	0.791991125731413	1.60505267174748	0.521165884604066	1.09490072182926	0.751090624689676	1.61884770709506	0.654056903323565
Sensitivity	Fluoxetine	Citalopram	Acute myocardial infarction	hoi	NA	CCAE	136226	128166	112035869	116319836	291	370	1.11378056345711	0.948785667402645	1.30601801469217	0.186209792435386	1.50772630742043	0.926946707852211	2.53074105226018	0.150216380242914
Main	Doxepin	Fluoxetine	Acute myocardial infarction	hoi	NA	CCAE	18806	148758	1604107	24883654	8	55	1.3112781157657	0.537747735461061	2.82385090881976	0.521823562424371	1.30224090133505	0.555113963163491	3.73470649115253	0.564142410288482
Main	venlafaxine	Electroconvulsive therapy	Acute myocardial infarction	hoi	NA	CCAE	125038	3176	26652890	127870	81	1	0.358996588749635	0.0765455106559133	6.40584928015593	0.364361691796576	0.352871981801249	0.0305497025067407	4.61784094888426	0.404096396825582
Main	Paroxetine	duloxetine	Acute myocardial infarction	hoi	NA	CCAE	7697	134071	1578510	26977304	6	116	0.989718838526218	0.37187363049965	2.18748885214907	0.981760545151389	1.08597639787501	0.448166857625921	2.66626226218695	0.856935409573156
Main	duloxetine	Psychotherapy	Acute myocardial infarction	hoi	NA	CCAE	87280	501888	16959460	47570005	81	71	1.85009375414857	1.10058632757999	3.09109368285424	0.0195247222257431	1.99505795541344	1.14283784427653	3.57500037946066	0.0159391646726069
Sensitivity	vilazodone	duloxetine	Acute myocardial infarction	hoi	NA	CCAE	16960	58377	9811907	30285642	20	120	0.61557539962685	0.362391212006014	0.997898831450036	0.0604267473953175	0.387852643518361	0.126118280774244	1.20880503773836	0.0816116159997568
Sensitivity	vilazodone	Nortriptyline	Acute myocardial infarction	hoi	NA	CCAE	19564	14252	11685466	7733781	26	16	0.966186142308188	0.452469551058611	2.15812442028154	0.931219581700226	0.985249799931483	0.179611544249711	6.20804195466389	0.951652779588336
Sensitivity	Escitalopram	duloxetine	Acute myocardial infarction	hoi	NA	CCAE	156276	114197	120049188	98807748	300	448	0.835353713084053	0.709597555021912	0.982092453573216	0.0300132854796105	0.731534836703036	0.448419656553847	1.22361822510699	0.13855327210725
Main	Mirtazapine	Bupropion	Acute myocardial infarction	hoi	NA	CCAE	56864	220232	6749459	40460037	43	105	1.3079214526992	0.845344131591188	1.99291465249466	0.219833446044891	1.31961548301915	0.786237625676634	2.2873120986709	0.319124628534584
Main	venlafaxine	duloxetine	Acute myocardial infarction	hoi	NA	CCAE	95065	118683	19697778	24149259	47	102	0.801841637727515	0.548239247943162	1.15746775542099	0.246675650799331	0.838948897552147	0.569266907609431	1.24047422797485	0.3751133350467
Main	Citalopram	Desvenlafaxine	Acute myocardial infarction	hoi	NA	CCAE	111257	38388	17872772	8774511	41	28	0.683957785149864	0.390603464142222	1.20936948055286	0.187661470257476	0.646257500151546	0.362817045011599	1.15214837601186	0.140857162786066
Sensitivity	Desvenlafaxine	vilazodone	Acute myocardial infarction	hoi	NA	CCAE	19000	18005	11114940	10504753	24	27	0.904547048747358	0.509194011475052	1.59671342623363	0.730778890447038	0.902202363763731	0.264076746344897	NA	0.791708526808439
Sensitivity	Amitriptyline	duloxetine	Acute myocardial infarction	hoi	NA	CCAE	39956	125050	31283566	111210795	122	507	0.761112016737576	0.604131670188573	0.952253425148981	0.0186960101015435	0.408937146023147	0.170934993250158	1.07755884006689	0.0520769533072307
Main	Sertraline	Paroxetine	Acute myocardial infarction	hoi	NA	CCAE	178969	7786	30430766	1637388	75	7	0.65349100767599	0.29894833176679	1.67115174655054	0.332546753426217	0.594814244660625	0.251397184751771	1.40734416410057	0.244287416586477
Sensitivity	Escitalopram	Doxepin	Acute myocardial infarction	hoi	NA	CCAE	192993	17933	173720856	13346958	536	56	0.999729509072072	0.741690905005067	1.36978746877367	0.998620790685361	1.17713322431175	0.501321172381425	3.07596993294557	0.828204541636752
Main	Amitriptyline	Trazodone	Acute myocardial infarction	hoi	NA	CCAE	42939	177449	4680448	18298717	20	74	0.741909259355177	0.414526237247107	1.28382987703097	0.300595991801715	0.757649766152092	0.406574841675476	1.42095409734593	0.383903456995159
Sensitivity	venlafaxine	Mirtazapine	Acute myocardial infarction	hoi	NA	CCAE	114902	60596	105853909	48171094	384	246	1.00546123017265	0.841695409632341	1.20293439260506	0.952326642644539	1.00362879977025	0.603305375556035	1.74455061111737	0.825459070404092
Sensitivity	Mirtazapine	Fluoxetine	Acute myocardial infarction	hoi	NA	CCAE	62435	142107	50594920	120196153	261	306	0.869811253234223	0.718144091075533	1.0531848162255	0.15332102689885	0.680189790680582	0.325738423312707	1.5726062677062	0.269289152190999
Sensitivity	Nortriptyline	Electroconvulsive therapy	Acute myocardial infarction	hoi	NA	CCAE	28976	3687	27518822	3109610	126	14	1.01142831945661	0.60384890375579	1.83845021507247	0.968085986831656	0.424608285281915	0.0466486923744213	4.15082915950253	0.434774375702047
Main	Nortriptyline	Desvenlafaxine	Acute myocardial infarction	hoi	NA	CCAE	20928	41552	2433526	9378826	6	26	0.667106149765214	0.203364735488991	1.97141737757785	0.484819656641814	0.646387926321996	0.203919314657447	2.13570462059946	0.464190645462407
Sensitivity	duloxetine	Psychotherapy	Acute myocardial infarction	hoi	NA	CCAE	87280	501888	75887619	523695266	354	1056	1.04687400094777	0.871033262437304	1.25432371848776	0.622432704487636	1.34481050219731	0.808274055260457	2.29943773875591	0.370724365354065
Main	Desvenlafaxine	Doxepin	Acute myocardial infarction	hoi	NA	CCAE	41521	17074	9342188	1442977	26	8	0.803979141834703	0.297901878678841	2.29395683096093	0.675228413400766	0.808703058874568	0.255735440020675	2.79679242249006	0.7176958787103
Sensitivity	Nortriptyline	vilazodone	Acute myocardial infarction	hoi	NA	CCAE	14252	19564	7733781	11685466	16	26	1.03499724971322	0.463365314159942	2.21009346962767	0.931219581700226	1.15285175322103	0.123038665868616	NA	0.951652779588336
Main	Desvenlafaxine	Paroxetine	Acute myocardial infarction	hoi	NA	CCAE	42334	7786	9579931	1607601	29	7	1.00638547198542	0.402581822016786	2.81029558454066	0.989755028812287	1.00506047137456	0.390917480364121	2.58403459651763	0.960331560626284
Main	Trazodone	venlafaxine	Acute myocardial infarction	hoi	NA	CCAE	164251	101950	16732215	21424547	66	68	1.3491743409089	0.903523814003191	2.01233939009405	0.142617787771419	1.21639982645372	0.775800259870914	1.940047196447	0.403699093650475
Main	venlafaxine	Escitalopram	Acute myocardial infarction	hoi	NA	CCAE	102854	176736	22008381	31622781	62	94	0.801421299859145	0.570799710655867	1.11796003477093	0.196750466422279	0.805911713766805	0.571891004979147	1.14041809646483	0.22551624425947
Sensitivity	duloxetine	Bupropion	Acute myocardial infarction	hoi	NA	CCAE	107771	192984	91680043	147626526	418	367	1.84186815131057	1.60031153021607	2.12079261556929	0	2.61349740600206	0.757164030441389	9.92383580122499	0.164448649567165
Main	Electroconvulsive therapy	Doxepin	Acute myocardial infarction	hoi	NA	CCAE	3992	21417	160433	1820603	3	12	2.86086163708042	0.625148653863749	9.76412664895671	0.133840321743733	NA	NA	NA	0.0415334824146891
Main	duloxetine	Trazodone	Acute myocardial infarction	hoi	NA	CCAE	108267	154976	21422925	15446794	96	53	1.02456352871588	0.698342647424015	1.52114663821855	0.902751000591189	1.07637337680686	0.693682964774173	1.67710632785684	0.746583898605236
Main	Fluoxetine	Nortriptyline	Acute myocardial infarction	hoi	NA	CCAE	147540	25461	24619983	3171562	55	14	0.508649806566239	0.290792058955142	0.952635174253599	0.0255420966325841	0.778681993244508	0.290087710480813	2.13799499489561	0.62580055028888
Sensitivity	duloxetine	Escitalopram	Acute myocardial infarction	hoi	NA	CCAE	114197	156276	98807748	120049188	448	300	1.19709768968176	1.01823407395264	1.40924950054136	0.0300132854796105	1.53245771487057	0.938853626112943	2.68267029578302	0.13855327210725
Sensitivity	Nortriptyline	venlafaxine	Acute myocardial infarction	hoi	NA	CCAE	25056	121778	22641233	112369933	102	432	0.969990243552003	0.749460265263381	1.24490391291301	0.813927089715245	0.877091419416829	0.329294396463873	2.85522506364682	0.704821902113812
Main	Electroconvulsive therapy	Trazodone	Acute myocardial infarction	hoi	NA	CCAE	3077	187154	122441	19362388	1	76	1.99460562810068	0.112743819163993	9.08185763800269	0.537454335893937	NA	NA	NA	0.438330964657956
Main	Trazodone	Mirtazapine	Acute myocardial infarction	hoi	NA	CCAE	171099	54506	17681136	6610098	68	41	0.905725634624573	0.597934119205758	1.38482888407353	0.643965653014569	0.823388041016485	0.532600607781817	1.28168424565753	0.389004512422075
Sensitivity	vilazodone	venlafaxine	Acute myocardial infarction	hoi	NA	CCAE	17870	57882	10512452	29534716	22	72	0.910586629558741	0.527816814985713	1.51936159359589	0.728390158870582	0.845674309943944	0.26431545873513	2.80985990428485	0.717553168441707
Sensitivity	Sertraline	Fluoxetine	Acute myocardial infarction	hoi	NA	CCAE	161164	131438	133477095	108404739	375	292	0.877608946251671	0.750377449208709	1.02783779262084	0.103838586662327	0.73698672513015	0.477465749805028	1.156393691828	0.0999590496515796
Sensitivity	Amitriptyline	Desvenlafaxine	Acute myocardial infarction	hoi	NA	CCAE	37977	40370	26665479	33620516	97	95	1.04551632685611	0.701780197331123	1.55227038401611	0.826036420503571	1.09605124571478	0.255696487733122	6.19083840453658	0.94506773800551
Main	Amitriptyline	duloxetine	Acute myocardial infarction	hoi	NA	CCAE	39956	125050	4203558	25126141	15	107	0.81390698464516	0.428795396914592	1.44509285269837	0.506467467656404	0.85204075418605	0.449106550930828	1.65762218161328	0.630402310424456
Main	Citalopram	Doxepin	Acute myocardial infarction	hoi	NA	CCAE	140749	18869	23642161	1603539	57	12	0.471932333252184	0.227458514343149	1.05175045947374	0.0545645692389387	0.458273813259781	0.195666961943495	1.14415230014208	0.0768258354223603
Main	Amitriptyline	venlafaxine	Acute myocardial infarction	hoi	NA	CCAE	46780	118989	5022911	25376017	18	77	0.627661617924207	0.331558839033316	1.13969807585806	0.139230952725275	0.62488815267337	0.322048067941022	1.23436749004049	0.173726345572202
Main	Amitriptyline	Escitalopram	Acute myocardial infarction	hoi	NA	CCAE	44539	187804	4800765	33480111	20	91	1.55292378899431	0.928363250452192	2.47210915202815	0.0781373982650113	1.028775995869	0.459543082429483	2.4487631987503	0.927719709194621
Sensitivity	venlafaxine	Citalopram	Acute myocardial infarction	hoi	NA	CCAE	111519	128820	100213095	115506162	372	346	1.07093798609127	0.909634740420412	1.26082303851391	0.410575289188247	1.22430834014034	0.7915487701949	1.92135437553773	0.520851718541322
Main	Psychotherapy	Escitalopram	Acute myocardial infarction	hoi	NA	CCAE	509311	120654	48389929	20747324	75	69	0.454310464524975	0.325420363086526	0.63523279035687	3.76814974445416e-06	0.430479375260685	0.27986438227216	0.66425432314462	0.000194421024731942
Main	Bupropion	Paroxetine	Acute myocardial infarction	hoi	NA	CCAE	231631	7216	42321835	1434720	108	6	0.555396210205627	0.242551545033897	1.53015920875662	0.21074182582814	0.5098596124816	0.202739948733383	1.28221719312434	0.157442173921666
Main	vilazodone	venlafaxine	Acute myocardial infarction	hoi	NA	CCAE	17870	57882	2942663	10320570	4	20	0.657878339499296	0.179370952796843	1.92226358327914	0.488904341832562	0.617720574967931	0.187438563000257	2.05965664067578	0.433895058968045
Sensitivity	Doxepin	Trazodone	Acute myocardial infarction	hoi	NA	CCAE	15821	182693	12139131	148086367	54	540	0.82942874070827	0.612899699775015	1.10071380388294	0.210547897035358	0.437149648729278	0.107188701448168	NA	0.279981670567147
Main	Sertraline	Nortriptyline	Acute myocardial infarction	hoi	NA	CCAE	176916	25126	30067527	3124890	74	13	0.788260135557358	0.392929553713333	1.73646755277939	0.530240659695027	0.79109767368507	0.353797733564872	1.81985571662737	0.57920858576577
Sensitivity	Citalopram	vilazodone	Acute myocardial infarction	hoi	NA	CCAE	64249	18310	37247419	10786226	94	22	1.44544633866793	0.870438261162447	2.48484415102257	0.168587956983066	2.47653125396958	0.685592722757938	13.6108119804925	0.194521922882751
Sensitivity	Citalopram	Escitalopram	Acute myocardial infarction	hoi	NA	CCAE	118895	175533	102108169	149816018	294	450	1.01529170110727	0.857113821096596	1.20170452230352	0.860261904564418	1.13478471718469	0.533175156561409	2.41375168646013	0.898294803457932
Main	Trazodone	Citalopram	Acute myocardial infarction	hoi	NA	CCAE	161787	116782	16793668	19619178	65	43	2.11404420385796	1.33549329630654	3.36432092866548	0.00149275297688378	1.89850440038162	1.16855491089058	3.1219202639186	0.0094592761887948
Main	Psychotherapy	Desvenlafaxine	Acute myocardial infarction	hoi	NA	CCAE	416380	26572	40051608	5788560	63	21	0.549092822584226	0.257360441635847	1.25365245505495	0.137763030152617	0.447237972003244	0.203363908853187	0.986627059151269	0.0469217757253996
Sensitivity	Mirtazapine	Trazodone	Acute myocardial infarction	hoi	NA	CCAE	54506	171099	43149258	137084165	222	481	1.01914354207945	0.858214444739704	1.20714110502236	0.827520393803783	1.27236818804189	0.632636486677005	3.76385526471479	0.638668641817019
Sensitivity	Psychotherapy	Mirtazapine	Acute myocardial infarction	hoi	NA	CCAE	568927	42654	660895340	34158907	1482	185	0.953829883432734	0.787299328478563	1.16295566173617	0.63480195001887	0.534981523848083	0.181076907184025	1.61498952598905	0.210645127207211
Sensitivity	Paroxetine	Trazodone	Acute myocardial infarction	hoi	NA	CCAE	7424	186171	6789058	151232539	26	551	1.11643217236791	0.715664882622832	1.67279867575523	0.611106320599745	1.60340217007569	0.507146336432688	5.22164558078931	0.489179338289293
Main	Paroxetine	Bupropion	Acute myocardial infarction	hoi	NA	CCAE	7216	231631	1434720	42321835	6	108	1.80051642705622	0.653526766546457	4.12283500342266	0.21074182582814	1.99861310634616	0.77573645001812	NA	0.157442173921666
Sensitivity	Doxepin	Amitriptyline	Acute myocardial infarction	hoi	NA	CCAE	19326	51699	14879945	46684617	66	208	1.17070351127546	0.85005139681772	1.59246535463035	0.3250358230022	2.15883843437218	0.458456093158457	NA	0.389334888153257
Sensitivity	Desvenlafaxine	Doxepin	Acute myocardial infarction	hoi	NA	CCAE	41521	17074	34957566	11191732	101	46	0.955828337163781	0.61216359056678	1.50161513731646	0.843545973900895	1.00885273624162	0.333949149133937	3.27850954822201	0.919467401440217
Sensitivity	Psychotherapy	Sertraline	Acute myocardial infarction	hoi	NA	CCAE	527327	110227	602018123	88637403	1447	280	0.808202970484061	0.692053484813211	0.947822378569093	0.00795256823337609	0.252047645494051	0.115288089639695	0.580520610090915	0.00103156361048766
Sensitivity	Bupropion	Citalopram	Acute myocardial infarction	hoi	NA	CCAE	207787	116032	172733297	101152670	501	318	0.99537631446876	0.853806077937009	1.16177016511848	0.952965610058293	1.05967929122426	0.637189698868341	1.89435609444623	0.942771326001055
Sensitivity	duloxetine	Desvenlafaxine	Acute myocardial infarction	hoi	NA	CCAE	91247	35090	64620116	27940665	261	79	1.10444189317548	0.849135362374533	1.45036581669391	0.466991509558539	1.19839834649686	0.613038346404696	2.39481963354698	0.721447672885851
Main	Escitalopram	Nortriptyline	Acute myocardial infarction	hoi	NA	CCAE	192025	24725	34234601	3054218	99	11	1.54450189465613	0.810206148005262	3.20016396904555	0.21480060473235	1.67961926890311	0.74391401030316	4.04073502818271	0.217738082825961
Main	Sertraline	Doxepin	Acute myocardial infarction	hoi	NA	CCAE	178132	18471	30317034	1591036	73	9	0.525825590807241	0.252366349668834	1.22803475997651	0.111289570726029	0.488009400672966	0.208060026938789	1.19926895361133	0.106212150635518
Sensitivity	Mirtazapine	Psychotherapy	Acute myocardial infarction	hoi	NA	CCAE	42654	568927	34158907	660895340	185	1482	1.0484049801429	0.859878009886555	1.27016493451414	0.63480195001887	1.80123085812388	0.805770001130305	4.92648465983126	0.210645127207211
Main	duloxetine	Mirtazapine	Acute myocardial infarction	hoi	NA	CCAE	124118	54978	25105736	6433057	97	34	0.906584400558747	0.578839208470977	1.44387024261365	0.674063849425616	0.90214428770052	0.520727673102918	1.59330863652289	0.727180688098445
Main	Escitalopram	Doxepin	Acute myocardial infarction	hoi	NA	CCAE	192993	17933	34438242	1525847	96	11	0.619872268711985	0.317689587206361	1.30986503623326	0.185716701774719	0.642173730717395	0.280993581071292	1.61145114793592	0.304059484795293
Main	Desvenlafaxine	Amitriptyline	Acute myocardial infarction	hoi	NA	CCAE	40370	37977	9128406	4025845	23	12	1.48185585048463	0.535198538206358	4.21584928087084	0.45509147523503	1.56120199693788	0.507917209458296	4.8875049427623	0.442168495432955
Sensitivity	Bupropion	Trazodone	Acute myocardial infarction	hoi	NA	CCAE	194430	147662	161831170	113008455	469	423	0.952226122625834	0.822566683554424	1.10270959925985	0.512658288348156	1.02222715758582	0.637569165773629	1.70019703269508	0.858269377385127
Main	Doxepin	venlafaxine	Acute myocardial infarction	hoi	NA	CCAE	18634	123212	1575468	26216400	11	80	2.27617937193069	1.05894844257582	4.47565461545399	0.0252965204096689	2.1956692160918	1.01249823319145	6.80424996670079	0.0385685920773275
Sensitivity	Electroconvulsive therapy	Sertraline	Acute myocardial infarction	hoi	NA	CCAE	3561	180423	3034418	154539573	10	423	1.19865257768231	0.59710044392937	2.12090469955986	0.5752231512849	NA	NA	NA	0.922008725195571
Main	duloxetine	Bupropion	Acute myocardial infarction	hoi	NA	CCAE	107771	192984	21058972	35656901	101	86	2.00199677627051	1.50243443072082	2.67357386665442	2.34392223119606e-06	1.52681897948654	0.831496635235831	2.86133074346519	0.176922347619368
Sensitivity	Electroconvulsive therapy	Escitalopram	Acute myocardial infarction	hoi	NA	CCAE	3269	195398	2607200	177236412	10	560	1.2375162465574	0.617259729119733	2.18540602076496	0.50877413264274	NA	NA	NA	0.813825942860146
Main	Doxepin	Desvenlafaxine	Acute myocardial infarction	hoi	NA	CCAE	17074	41521	1442977	9342188	8	26	1.24381336276706	0.435927994155454	3.35680998198091	0.675228413400766	1.22723353490888	0.433202506436466	3.95860413090256	0.7176958787103
Main	Doxepin	Sertraline	Acute myocardial infarction	hoi	NA	CCAE	18471	178132	1591036	30317034	9	73	1.90177126690394	0.814309197582591	3.96249342003101	0.111289570726029	1.95782538631395	0.854684879907304	6.38008188084569	0.106212150635518
Sensitivity	venlafaxine	Fluoxetine	Acute myocardial infarction	hoi	NA	CCAE	111309	136665	101364614	112712952	403	294	0.930914876611916	0.794254688803416	1.09234067138874	0.378545634579586	0.844805320364886	0.557730560614016	1.29925728144131	0.281406606866406
Sensitivity	Psychotherapy	Fluoxetine	Acute myocardial infarction	hoi	NA	CCAE	540061	93322	618628432	76188596	1493	233	0.774751793693015	0.676145783178972	0.891866708798338	0.000302901090607932	0.311156322567607	0.106385364554105	1.17052683047741	0.0763100453520441
Sensitivity	Sertraline	Doxepin	Acute myocardial infarction	hoi	NA	CCAE	178132	18471	151530658	14315344	405	64	0.986063859371036	0.729727528803794	1.3529892929457	0.9289992021282	1.03543823478792	0.446799613393867	2.43057265797424	0.946796590533284
Sensitivity	Nortriptyline	Escitalopram	Acute myocardial infarction	hoi	NA	CCAE	24725	192025	21990088	171763505	80	531	0.763802403801148	0.579798007318753	0.996756606145863	0.0512537761361465	0.367518290313573	0.088107986234323	1.85420324136908	0.182958765787061
Sensitivity	Fluoxetine	venlafaxine	Acute myocardial infarction	hoi	NA	CCAE	136665	111309	112712952	101364614	294	403	1.07421207365331	0.915465317910993	1.25904198501686	0.378545634579586	1.40905250584319	0.851302612767473	2.38615077491207	0.281406606866406
Main	Doxepin	Mirtazapine	Acute myocardial infarction	hoi	NA	CCAE	18608	68875	1564396	8235955	11	47	1.74194468015275	0.802030654300986	3.49578589114105	0.139461237228732	1.64685858806592	0.742595495805543	5.51312045742393	0.205087765894192
Main	Escitalopram	Bupropion	Acute myocardial infarction	hoi	NA	CCAE	160534	194490	27639816	35704395	77	84	1.16065918403243	0.798849243190591	1.67948724498458	0.43189240923011	1.18059911499597	0.806184937427688	1.74529055175453	0.404311589926842
Sensitivity	vilazodone	Paroxetine	Acute myocardial infarction	hoi	NA	CCAE	20043	3353	12054792	1802134	28	2	1.61514860863058	0.467963394867144	10.1690557563198	0.541581418750932	2.76499629176471	0.107534529214798	71.1358220115951	0.543942154758472
Main	Escitalopram	Paroxetine	Acute myocardial infarction	hoi	NA	CCAE	195030	7567	34842294	1580687	102	5	0.899376692371089	0.376075529824089	2.666354373496	0.831915150316487	0.845615758480316	0.320621748822593	2.23024821039373	0.742772215241307
Sensitivity	venlafaxine	Doxepin	Acute myocardial infarction	hoi	NA	CCAE	123212	18634	114749888	14266944	433	67	0.926704887723299	0.693707853808451	1.25694013682145	0.615662471406393	0.862374458321205	0.406709442148645	1.86906460163262	0.61299957150209
Sensitivity	Desvenlafaxine	venlafaxine	Acute myocardial infarction	hoi	NA	CCAE	36640	77853	29921714	50507845	80	141	0.849249786835936	0.621448196401184	1.15432023379238	0.300942833835343	0.779570402576757	0.361511467997868	1.72086262420593	0.422722117848009
Main	Bupropion	Sertraline	Acute myocardial infarction	hoi	NA	CCAE	203925	149948	37665740	24805975	107	67	1.04748681708636	0.748591282189796	1.47633479535197	0.788863786259292	1.0817564334089	0.724946629065654	1.62208350017343	0.693192436094246
Sensitivity	Sertraline	Amitriptyline	Acute myocardial infarction	hoi	NA	CCAE	173524	46241	145178740	40523954	378	181	0.583499903746732	0.489553109282196	0.698017428674197	2.63839505798558e-09	0.661142266029921	0.120939603082403	3.51548359868784	0.57008595030322
Main	Escitalopram	Sertraline	Acute myocardial infarction	hoi	NA	CCAE	172099	153850	31452476	26661949	89	70	0.841930267314869	0.607046154162942	1.17176661748511	0.305111618666945	0.879586910895226	0.618756244299699	1.25755951969812	0.473768083304414
Sensitivity	Bupropion	Nortriptyline	Acute myocardial infarction	hoi	NA	CCAE	229441	23669	196616705	21318615	583	96	1.02292639758129	0.785341311760955	1.34645780184741	0.869088120404016	1.23587220329505	0.5263788833898	2.96379705529237	0.741461076451965
Sensitivity	Escitalopram	Nortriptyline	Acute myocardial infarction	hoi	NA	CCAE	192025	24725	171763505	21990088	531	80	1.3092391370116	1.00325394768807	1.7247385940915	0.0512537761361465	2.47575115294623	0.735228802056231	9.17484099345823	0.182958765787061
Main	Paroxetine	Nortriptyline	Acute myocardial infarction	hoi	NA	CCAE	8732	29136	1780760	3603199	7	15	0.989273330051315	0.248421959839948	4.71211856988651	0.988538210755186	1.03848295458167	0.220981722644585	5.17678564900423	0.947538507296575
Main	Mirtazapine	Fluoxetine	Acute myocardial infarction	hoi	NA	CCAE	62435	142107	7523193	23865291	41	53	0.973994175460254	0.596453018233204	1.58461554991875	0.915811599183509	0.984272983895044	0.6014382417378	1.63542589394443	0.935943205484545
Main	Trazodone	duloxetine	Acute myocardial infarction	hoi	NA	CCAE	154976	108267	15446794	21422925	53	96	0.976025372729533	0.657398816705222	1.4319618079874	0.902751000591189	0.929808007933227	0.599771328286942	1.46282224712031	0.746583898605236
Sensitivity	Doxepin	Mirtazapine	Acute myocardial infarction	hoi	NA	CCAE	18608	68875	14515281	56741005	64	284	0.953715370541921	0.69621671789513	1.28967934105953	0.763163969236361	0.689298412361753	0.150445435882012	NA	0.597847482787385
Main	Psychotherapy	duloxetine	Acute myocardial infarction	hoi	NA	CCAE	501888	87280	47570005	16959460	71	81	0.540513148459446	0.323510091443306	0.908606598992409	0.0195247222257431	0.498058347783576	0.289862179018199	0.866813295355501	0.0159391646726069
Sensitivity	vilazodone	Trazodone	Acute myocardial infarction	hoi	NA	CCAE	16143	102881	9332095	53047648	23	149	0.878368738564669	0.521236524852324	1.42982744520787	0.614413361172117	0.799144873977622	0.255880126147596	2.623661520182	0.644082106666402
Main	Trazodone	Sertraline	Acute myocardial infarction	hoi	NA	CCAE	157203	149997	16408056	25312280	64	60	1.45184045786193	0.961902815600315	2.19563112347841	0.0765912843169254	1.35785085156654	0.888205117320676	2.09846081237089	0.163552618353012
Main	Nortriptyline	Sertraline	Acute myocardial infarction	hoi	NA	CCAE	25126	176916	3124890	30067527	13	74	1.26861673563249	0.575881765483841	2.544985457443	0.530240659695027	1.24786772650671	0.576090376143583	2.78595379591873	0.57920858576577
Sensitivity	Sertraline	Nortriptyline	Acute myocardial infarction	hoi	NA	CCAE	176916	25126	149391146	23067373	401	102	0.811511183391069	0.623248989704295	1.06622807095786	0.127316349854824	0.656320767954703	0.294681950890069	1.54228657075803	0.257862923297531
Sensitivity	Paroxetine	Fluoxetine	Acute myocardial infarction	hoi	NA	CCAE	7928	149563	7308296	127163718	32	338	1.09411241631181	0.714212749029132	1.62283017800413	0.66750492577977	1.43504193350554	0.456062300193829	5.21199268239894	0.621105053007851
Main	Trazodone	Nortriptyline	Acute myocardial infarction	hoi	NA	CCAE	182449	23447	18830980	2938504	76	11	1.63470584382512	0.851340065692923	3.40984311397257	0.165028111459517	1.57711037038897	0.728448760063357	3.48436247734046	0.253551402777156
Sensitivity	Doxepin	Fluoxetine	Acute myocardial infarction	hoi	NA	CCAE	18806	148758	14665236	126844478	66	340	0.868240153779973	0.633930422865936	1.17166050205969	0.367236901618562	0.461505515216091	0.0922747098001737	NA	0.328860128314416
Sensitivity	Trazodone	Nortriptyline	Acute myocardial infarction	hoi	NA	CCAE	182449	23447	146608088	21096350	535	92	1.05917246543785	0.831124548722608	1.36207362321719	0.64825632280682	1.40301228304301	0.460431753325603	4.70660011348367	0.653924373691917
Sensitivity	Fluoxetine	Doxepin	Acute myocardial infarction	hoi	NA	CCAE	148758	18806	126844478	14665236	340	66	1.15175507104388	0.853489554561305	1.57746018163807	0.367236901618562	1.68345722112574	0.684562736734008	4.2982510323609	0.328860128314416
Sensitivity	Trazodone	Mirtazapine	Acute myocardial infarction	hoi	NA	CCAE	171099	54506	137084165	43149258	481	222	0.981216049271735	0.828403569259182	1.16520993806309	0.827520393803783	0.915266316507005	0.356166280579549	1.92273982740471	0.638668641817019
Main	Mirtazapine	Paroxetine	Acute myocardial infarction	hoi	NA	CCAE	70507	8233	8387244	1696224	47	7	1.43267926357153	0.542002864085384	4.39369901442507	0.500631634504842	1.37501321609471	0.484603757919241	3.95386564370125	0.54844496827112
Main	Sertraline	Citalopram	Acute myocardial infarction	hoi	NA	CCAE	162373	124599	28092934	21411578	67	54	1.02458531852097	0.703146192359415	1.49815949908672	0.89983954052828	1.02043622472001	0.699434345567583	1.48920955789177	0.921015090897561
Sensitivity	Sertraline	Mirtazapine	Acute myocardial infarction	hoi	NA	CCAE	170153	60769	143390890	48784472	370	253	1.00996634488218	0.844575716248546	1.20915899287009	0.913733537459475	1.02862766167429	0.597041646220131	1.82490164472136	0.886512581116967
Main	Bupropion	Fluoxetine	Acute myocardial infarction	hoi	NA	CCAE	206254	122559	37737342	19873125	101	46	0.840971817581164	0.583412311404941	1.22950983901851	0.362443113675976	0.808086500108895	0.541429045431673	1.2148702543477	0.305240010865646
Main	Citalopram	Amitriptyline	Acute myocardial infarction	hoi	NA	CCAE	136513	47004	22895816	5060834	55	19	0.620857094109059	0.374309623269829	1.0759306876019	0.0767931058435125	0.914331900046809	0.387765308048355	2.20379659804933	0.833936067609465
Main	Sertraline	Mirtazapine	Acute myocardial infarction	hoi	NA	CCAE	170153	60769	29069215	7361459	72	44	0.751728178485461	0.491380369865656	1.15957348365208	0.192602813915438	0.718484255515071	0.440360383967397	1.21259498876178	0.201914127795362
Sensitivity	Escitalopram	Amitriptyline	Acute myocardial infarction	hoi	NA	CCAE	187804	44539	166096826	37596488	503	152	0.740128610961722	0.618927349191798	0.890515266410023	0.0011852308026763	1.19261632471512	0.275537439725137	5.16107867782768	0.892204546633449
Sensitivity	Paroxetine	Mirtazapine	Acute myocardial infarction	hoi	NA	CCAE	8233	70507	7686574	57957146	31	293	0.99814739345123	0.619920320788272	1.55507099655524	0.993693911382654	1.04015837009007	0.280536900645745	3.94254190524403	0.950208288946908
Sensitivity	Psychotherapy	Doxepin	Acute myocardial infarction	hoi	NA	CCAE	590163	13742	688720245	10649698	1617	54	0.869049900080457	0.59891609794776	1.30079681386891	0.478106553537832	0.465028579166825	0.0711823043375395	2.94397157700641	0.353986201575041
Main	vilazodone	Mirtazapine	Acute myocardial infarction	hoi	NA	CCAE	18395	36006	3029685	3779726	3	19	0.268957880941833	0.0514958937128028	1.05179719727126	0.0879420739160715	0.2662294910469	0.0606345388482943	1.17176393541356	0.0811859480458875
Main	Nortriptyline	Psychotherapy	Acute myocardial infarction	hoi	NA	CCAE	19850	588308	2425191	56070172	11	84	3.0957513853669	1.55094541213094	5.5887746693271	0.000549194857663027	2.20620650798517	0.774658149966703	5.99802765523729	0.144993815684692
Sensitivity	venlafaxine	Electroconvulsive therapy	Acute myocardial infarction	hoi	NA	CCAE	125038	3176	117374277	2625367	449	8	1.22748370365612	0.654294186935846	2.69933511473754	0.570762766133198	2.04477196027361	0.297332017317782	14.397372014213	0.510156539551636
Sensitivity	Doxepin	Paroxetine	Acute myocardial infarction	hoi	NA	CCAE	21282	8727	16808257	8204113	79	32	1.0095075615303	0.569817829682854	1.83216239707545	0.974663942795324	1.08223441472386	0.0679266489392743	NA	0.960421588303084
Sensitivity	Psychotherapy	Paroxetine	Acute myocardial infarction	hoi	NA	CCAE	588873	5773	680252425	5241280	1583	18	1.01148788910972	0.55635012678999	2.06040075490621	0.972718653250006	0.896142763334107	0.0336416534325972	28.6277401812603	0.892413940205217
Sensitivity	Bupropion	Mirtazapine	Acute myocardial infarction	hoi	NA	CCAE	220232	56864	188461627	44648670	554	246	0.968978481235438	0.814315091715144	1.15592841109567	0.724370616322317	0.952900640412024	0.4758342837517	2.14558834123411	0.772123629159783
Sensitivity	Bupropion	Escitalopram	Acute myocardial infarction	hoi	NA	CCAE	194490	160534	156607090	135426572	432	438	0.927029413810938	0.794652873260829	1.08141072474552	0.335064226035295	0.895801887567096	0.528832582743176	1.56691538569674	0.526767085371357
Main	vilazodone	Amitriptyline	Acute myocardial infarction	hoi	NA	CCAE	19173	26484	3129339	2674301	4	7	1.02639569642314	0.185317684714761	5.12834942654112	0.97546342911691	1.01831239751744	0.196005598225482	5.53738282323089	0.964704392802747
Main	Trazodone	Electroconvulsive therapy	Acute myocardial infarction	hoi	NA	CCAE	187154	3077	19362388	122441	76	1	0.501352240218148	0.110109631736082	8.86966582660675	0.537454335893937	0.404079569142047	0.040745255699415	4.37229670775433	0.438330964657956
Main	Sertraline	Amitriptyline	Acute myocardial infarction	hoi	NA	CCAE	173524	46241	29508043	5031985	71	23	0.534125788351914	0.338227146318859	0.875612604548243	0.00975534625610108	0.796951838017968	0.328995965272508	1.98033442085418	0.629901525366469
Sensitivity	Citalopram	Psychotherapy	Acute myocardial infarction	hoi	NA	CCAE	91685	546495	80736044	622121166	277	1432	1.51928954688697	1.33270104972183	1.72578021642634	2.25350405003155e-10	3.52643259528081	0.834601089893651	12.0720120110466	0.106718902738557
Sensitivity	Doxepin	Nortriptyline	Acute myocardial infarction	hoi	NA	CCAE	20494	28359	15962476	26627123	74	119	1.17129038929812	0.830707403228071	1.64190372863089	0.363015806383273	2.15948312445307	0.444298079943836	NA	0.363687323889914
Main	Bupropion	duloxetine	Acute myocardial infarction	hoi	NA	CCAE	192984	107771	35656901	21058972	86	101	0.499501303824717	0.374031184427813	0.665586450598202	2.34392223119606e-06	0.652359014853162	0.357790304097781	1.20856417727779	0.176922347619368
Main	Trazodone	Bupropion	Acute myocardial infarction	hoi	NA	CCAE	147662	194430	14949525	35345440	64	97	1.17066022034502	0.811908161874981	1.67753144973748	0.394699412059924	1.07157850537373	0.703250367250309	1.65491229531579	0.763799973760953
Main	Bupropion	Nortriptyline	Acute myocardial infarction	hoi	NA	CCAE	229441	23669	41897778	2904816	107	13	0.882145514466357	0.459704416398314	1.83536240813148	0.722543421170577	0.908267104250022	0.417804130713577	2.01387702558787	0.822500491587397
Main	Desvenlafaxine	Citalopram	Acute myocardial infarction	hoi	NA	CCAE	38388	111257	8774511	17872772	28	41	1.46207854009716	0.826877158784303	2.56014114517912	0.187661470257476	1.53606978063361	0.866953291862889	2.76444166267532	0.140857162786066
Sensitivity	Amitriptyline	Mirtazapine	Acute myocardial infarction	hoi	NA	CCAE	49187	67082	44087282	54348098	183	263	0.967630090702722	0.760336852875618	1.22803181146095	0.787887190595519	0.782578466566772	0.295802626528008	2.56854893253972	0.563956674723227
Sensitivity	vilazodone	Desvenlafaxine	Acute myocardial infarction	hoi	NA	CCAE	18005	19000	10504753	11114940	27	24	1.1055256897746	0.626286460406879	1.96388798270263	0.730778890447038	1.24625640798354	0.345961856814564	4.69440125166207	0.791708526808439
Main	duloxetine	Nortriptyline	Acute myocardial infarction	hoi	NA	CCAE	129575	21925	26069554	2605751	112	7	1.52946487513583	0.721389400070618	3.79013032802642	0.315368409672259	1.51180435671681	0.578307019812536	4.08002829558192	0.418024973674894
Main	vilazodone	Desvenlafaxine	Acute myocardial infarction	hoi	NA	CCAE	18005	19000	2931502	3697041	4	9	0.535652427544844	0.141159721344779	1.70986444520716	0.32655191526547	0.505399637906114	0.144459720253032	1.7712792632592	0.291320994989368
Sensitivity	Escitalopram	venlafaxine	Acute myocardial infarction	hoi	NA	CCAE	176736	102854	152078689	87599519	483	332	0.897138833512385	0.776093118925126	1.03824570391588	0.143719598192341	0.815907774717504	0.486079045691813	1.42797362950073	0.325487857464638
Sensitivity	Nortriptyline	Psychotherapy	Acute myocardial infarction	hoi	NA	CCAE	19850	588308	18376853	683422334	85	1600	1.99564873526748	1.59235832529758	2.46520343946793	5.74661207508598e-10	3.97864982974767	0.308559365824198	43.0640964599584	0.3006151232934
Main	Nortriptyline	Trazodone	Acute myocardial infarction	hoi	NA	CCAE	23447	182449	2938504	18830980	11	76	0.611730852848764	0.293268624559964	1.17461874554921	0.165028111459517	0.63331937823546	0.298765050173946	1.35966543866863	0.253551402777156
Main	Paroxetine	Trazodone	Acute myocardial infarction	hoi	NA	CCAE	7424	186171	1540668	19251773	7	77	0.920379164155777	0.357264277993234	2.08805948218357	0.853844609260245	1.08992029764486	0.455414526077655	2.63398679048548	0.854713757543274
Main	Citalopram	Fluoxetine	Acute myocardial infarction	hoi	NA	CCAE	128166	136226	21808926	23139619	53	51	0.726143767418849	0.487070764574284	1.08417308000143	0.11695431095885	0.677611310483371	0.452353537338531	1.01545671047044	0.0635534683388961
Sensitivity	Psychotherapy	Escitalopram	Acute myocardial infarction	hoi	NA	CCAE	509311	120654	562587368	104358833	1265	357	0.658168321248387	0.585879344658124	0.741186598958725	3.09663406028449e-12	0.169645628436799	0.0474843794830819	0.662433547239132	0.0110809734597748
Sensitivity	Electroconvulsive therapy	Paroxetine	Acute myocardial infarction	hoi	NA	CCAE	4064	8925	3478222	8464674	14	35	0.995850981125911	0.518099065945301	1.81126240598412	0.989610760108743	NA	NA	NA	0.9377585653695
Main	vilazodone	Sertraline	Acute myocardial infarction	hoi	NA	CCAE	17624	96411	2928620	14881878	4	29	0.610937689259958	0.1714300008278	1.70026765476337	0.399854122764825	0.597730152336315	0.189651986673112	1.89255792501433	0.389546926501416
Main	Citalopram	Electroconvulsive therapy	Acute myocardial infarction	hoi	NA	CCAE	142918	3689	24033148	149524	59	3	0.126515818901404	0.0446616085242302	0.531091996509015	0.0010631373259055	0.10296791226366	0.0262942317436922	0.440196086230462	0.00216711975026068
Sensitivity	Fluoxetine	Escitalopram	Acute myocardial infarction	hoi	NA	CCAE	129525	176724	103982717	155178323	263	496	1.15669709709235	0.983031548267683	1.35833126147658	0.077632047004404	1.70158832169784	0.926468321041924	3.06893700113233	0.140364374735845
Sensitivity	Trazodone	vilazodone	Acute myocardial infarction	hoi	NA	CCAE	102881	16143	53047648	9332095	149	23	1.13847403270987	0.699385092481993	1.91851482449991	0.614413361172117	1.57910834190803	0.305867887278039	8.67623496948983	0.644082106666402
Main	Fluoxetine	Amitriptyline	Acute myocardial infarction	hoi	NA	CCAE	144917	47344	24230659	5171441	53	21	1.50374155885616	0.8152802598764	2.84785987722177	0.201066668115042	1.6571414574499	0.811128032305545	3.50782055077273	0.174226180560275
Main	Citalopram	venlafaxine	Acute myocardial infarction	hoi	NA	CCAE	128820	111519	21630980	24083905	53	72	1.04159636120702	0.693246810569814	1.55978336368266	0.843823464007141	1.01674491659459	0.67015846732058	1.55122761917474	0.938830767273284
Main	Doxepin	Psychotherapy	Acute myocardial infarction	hoi	NA	CCAE	13742	590163	1168511	56291249	8	88	3.59119306999377	1.03041438350562	10.0182692962134	0.027565161540966	3.93860610198069	1.23764196927126	NA	0.0177326574902532
Main	Mirtazapine	Psychotherapy	Acute myocardial infarction	hoi	NA	CCAE	42654	568927	4940838	54245464	29	78	2.28362092328003	1.20615651913157	4.19110427494318	0.00935376989303816	2.5885927246202	1.27094102492509	5.53461561686599	0.00940091526711254
Sensitivity	Nortriptyline	Amitriptyline	Acute myocardial infarction	hoi	NA	CCAE	25879	50394	23721043	44726490	106	202	1.13373389039595	0.878916386510617	1.45438337682712	0.328616278374904	1.55957997886522	0.497002423320169	5.38627399056724	0.509541006400634
Sensitivity	Trazodone	Desvenlafaxine	Acute myocardial infarction	hoi	NA	CCAE	148313	34274	100188568	27755600	325	84	1.06900019371202	0.815373176872752	1.41278317354466	0.634192154051124	1.17227002098783	0.368966433413775	4.07811796873299	0.889536160292394
Main	Sertraline	vilazodone	Acute myocardial infarction	hoi	NA	CCAE	96411	17624	14881878	2928620	29	4	1.63682813743464	0.588142694591913	5.83328469445957	0.399854122764825	1.69668183626957	0.5167250687731	5.65025263615194	0.389546926501416
Sensitivity	Escitalopram	Desvenlafaxine	Acute myocardial infarction	hoi	NA	CCAE	126268	36135	79032914	29593293	190	85	1.0781519196064	0.816627369326734	1.43222772594067	0.599556651980195	1.20325669199846	0.580933577567152	2.64527051651716	0.715115936630256
Main	Psychotherapy	Sertraline	Acute myocardial infarction	hoi	NA	CCAE	527327	110227	50331951	17837397	81	54	0.466229206935268	0.299970073938729	0.735237728746696	0.000848401218973782	0.433603655289865	0.268942824605999	0.706208102114364	0.00101960664236455
Main	Desvenlafaxine	vilazodone	Acute myocardial infarction	hoi	NA	CCAE	19000	18005	3697041	2931502	9	4	1.86688223291265	0.584841683095435	7.08417380307464	0.32655191526547	2.03974489964968	0.559238850006405	NA	0.291320994989368
Sensitivity	Amitriptyline	Escitalopram	Acute myocardial infarction	hoi	NA	CCAE	44539	187804	37596488	166096826	152	503	1.3511165291943	1.12294537524477	1.61569851664466	0.0011852308026763	0.952860091923081	0.135967058317217	11.892564089842	0.892204546633449
Sensitivity	Psychotherapy	Bupropion	Acute myocardial infarction	hoi	NA	CCAE	511695	148303	568975766	122448561	1347	408	0.927879133687516	0.801094701353043	1.07779677380501	0.322679466189598	0.503551369530959	NA	1.03607786165155	0.0692404595351273
Sensitivity	duloxetine	Fluoxetine	Acute myocardial infarction	hoi	NA	CCAE	119790	128314	105678482	98876672	479	206	1.02457607930727	0.859157790802207	1.22596408852862	0.788938311057311	0.997878726663329	0.612083149242306	1.73363770580604	0.817293168531373
Sensitivity	Desvenlafaxine	Citalopram	Acute myocardial infarction	hoi	NA	CCAE	38388	111257	31638853	87426529	92	247	0.864341349832774	0.65723789721199	1.12889490924359	0.290769796515575	0.787582459558516	0.374606820856568	1.71843767956585	0.430799963869429
Sensitivity	Desvenlafaxine	Bupropion	Acute myocardial infarction	hoi	NA	CCAE	32541	185752	25714728	132654098	68	338	0.777431726713464	0.582736872956735	1.02332876998341	0.079663277413998	0.631212097353736	0.309398411423661	1.32469454104245	0.15385592736963
Sensitivity	Electroconvulsive therapy	Nortriptyline	Acute myocardial infarction	hoi	NA	CCAE	3687	28976	3109610	27518822	14	126	0.988700811281664	0.543936404587698	1.65604341380807	0.968085986831656	NA	NA	NA	0.434774375702047
Main	Psychotherapy	Bupropion	Acute myocardial infarction	hoi	NA	CCAE	511695	148303	47923279	25836658	76	79	0.548954315032675	0.348623539906296	0.872692125201135	0.0104047874689852	0.482225271487964	0.296084388105555	0.79708832714928	0.00537627087904953
Main	Doxepin	Citalopram	Acute myocardial infarction	hoi	NA	CCAE	18869	140749	1603539	23642161	12	57	2.11894784387582	0.95079587652414	4.39640610019715	0.0545645692389387	2.10453329035564	0.906177462919271	7.12293395458533	0.0768258354223603
Sensitivity	Desvenlafaxine	Sertraline	Acute myocardial infarction	hoi	NA	CCAE	37418	135253	30752563	90239613	99	200	1.01415464954404	0.768745854908688	1.33203161328943	0.920162105303509	1.2083497781172	0.614837941440326	2.45173514353346	0.723868732234358
Sensitivity	Sertraline	vilazodone	Acute myocardial infarction	hoi	NA	CCAE	96411	17624	49501133	10336648	100	24	1.01913812451296	0.632196019832808	1.69854026607168	0.940064288156068	1.07543600584083	0.366869532917345	3.17366900067966	0.970353152154655
Sensitivity	Citalopram	Mirtazapine	Acute myocardial infarction	hoi	NA	CCAE	134258	62649	124043565	50067688	376	253	0.937701767892557	0.774915736974792	1.13637282935277	0.510148018228353	0.838599526028084	0.418596031896154	1.822294773028	0.499246382113555
Main	Amitriptyline	Sertraline	Acute myocardial infarction	hoi	NA	CCAE	46241	173524	5031985	29508043	23	71	1.87221815873294	1.1420575661036	2.95659296092474	0.00975534625610108	1.26352329127983	0.520238320843524	3.21733154897681	0.629901525366469
Sensitivity	Fluoxetine	Bupropion	Acute myocardial infarction	hoi	NA	CCAE	122559	206254	97971144	173645493	271	531	1.14952645358434	0.981716335569417	1.3430619199766	0.0813461390931476	1.63025029038684	0.977252380348405	2.80256522594638	0.0992512372535612
Main	vilazodone	Citalopram	Acute myocardial infarction	hoi	NA	CCAE	18310	64249	3010726	9272447	4	20	0.628547889671857	0.162622764094862	1.99505174154585	0.467810628184502	0.631646322000393	0.17922737026547	2.25572542764107	0.474679605393515
Sensitivity	Desvenlafaxine	Paroxetine	Acute myocardial infarction	hoi	NA	CCAE	42334	7786	35820770	6976167	107	32	0.763776500829878	0.491643928378881	1.21250281892892	0.241912520852962	0.580638392168975	0.169450947986634	1.87722314689897	0.29759437213415
Main	Mirtazapine	Escitalopram	Acute myocardial infarction	hoi	NA	CCAE	58250	184532	6928840	33027039	37	90	1.0025360848919	0.648936177828577	1.52838185241137	0.990752409907797	0.97645447200498	0.582827229970637	1.68933668211169	0.918487828304178
Main	Mirtazapine	Sertraline	Acute myocardial infarction	hoi	NA	CCAE	60769	170153	7361459	29069215	44	72	1.33026807910107	0.862386053232695	2.03508333121529	0.192602813915438	1.37659961804355	0.856488267226563	2.30694662232615	0.201914127795362
Main	vilazodone	Psychotherapy	Acute myocardial infarction	hoi	NA	CCAE	11901	257872	1821461	23257034	2	31	0.458601019219949	0.0672947701198562	1.91419460091368	0.361371328815104	0.494275275633541	0.092886326918211	2.6788264485776	0.412027059416368
Main	Paroxetine	Fluoxetine	Acute myocardial infarction	hoi	NA	CCAE	7928	149563	1660733	25046864	7	55	1.28040325174338	0.477516132173763	2.94821748672133	0.594544154349525	1.28040707774844	0.511065860096966	NA	0.599591304636955
Main	Bupropion	venlafaxine	Acute myocardial infarction	hoi	NA	CCAE	209921	100857	38648398	21203511	103	61	1.13087334444905	0.786774686825643	1.64007637584218	0.511610513556509	1.10888707339458	0.752432608681588	1.64356173552105	0.597867307962982
Sensitivity	Psychotherapy	Citalopram	Acute myocardial infarction	hoi	NA	CCAE	546495	91685	622121166	80736044	1432	277	0.658202382849934	0.579448060930233	0.750355828269758	2.25350405003155e-10	0.181517158219354	0.0241449919695241	1.41095110284844	0.106718902738557
Main	Mirtazapine	Electroconvulsive therapy	Acute myocardial infarction	hoi	NA	CCAE	70767	3138	8407014	125479	46	3	0.213742585138572	0.0757789525289754	0.895297829194695	0.0143095975884629	0.199211516031507	NA	0.906063290335411	0.017834695221276
Sensitivity	Fluoxetine	Mirtazapine	Acute myocardial infarction	hoi	NA	CCAE	142107	62435	120196153	50594920	306	261	1.14967470963579	0.949500965636679	1.39247821214033	0.15332102689885	1.51529320329358	0.817624379932832	2.95408084850743	0.269289152190999
Sensitivity	Bupropion	Paroxetine	Acute myocardial infarction	hoi	NA	CCAE	231631	7216	198827874	6426001	587	26	0.81207815167389	0.54557662577692	1.26188825468484	0.33050236367798	0.568463343940433	0.162116419597413	2.13343466868597	0.319960995733184
Sensitivity	Paroxetine	venlafaxine	Acute myocardial infarction	hoi	NA	CCAE	8028	124001	7414098	114894423	30	438	0.985924857959575	0.627906926083146	1.49631657439133	0.94897953775054	1.04082235936219	0.303993468164284	3.58106806162926	0.946300535665759
Sensitivity	Mirtazapine	Bupropion	Acute myocardial infarction	hoi	NA	CCAE	56864	220232	44648670	188461627	246	554	1.03201466220902	0.865105477468216	1.22802587128007	0.724370616322317	1.23571023092997	0.52826575657749	3.62114648010318	0.772123629159783
Sensitivity	Doxepin	Psychotherapy	Acute myocardial infarction	hoi	NA	CCAE	13742	590163	10649698	688720245	54	1617	1.15068191125437	0.768759570547948	1.6696829546352	0.478106553537832	2.72462584987175	0.395935770419409	NA	0.353986201575041
Sensitivity	Sertraline	Paroxetine	Acute myocardial infarction	hoi	NA	CCAE	178969	7786	151674388	7180566	412	32	0.757911170573905	0.513920413075077	1.15543579958054	0.179868066525873	0.477217390502402	NA	1.45605360878834	0.143202545019156
Sensitivity	Nortriptyline	Sertraline	Acute myocardial infarction	hoi	NA	CCAE	25126	176916	23067373	149391146	102	401	1.23226890826235	0.937885643079756	1.6044951801277	0.127316349854824	2.03326938435884	0.680595196036328	9.55807285833186	0.257862923297531
Main	venlafaxine	Trazodone	Acute myocardial infarction	hoi	NA	CCAE	101950	164251	21424547	16732215	68	66	0.741194054525473	0.496934068339866	1.1067776903072	0.142617787771419	0.817473725758342	0.515650121936226	1.30608981834592	0.403699093650475
Sensitivity	Trazodone	Sertraline	Acute myocardial infarction	hoi	NA	CCAE	157203	149997	124799485	123425656	459	314	1.11100436272292	0.941883076371882	1.31213792106833	0.213273987340251	1.46789120034087	0.717938731499161	3.1786568421315	0.405551706444866
Sensitivity	venlafaxine	Trazodone	Acute myocardial infarction	hoi	NA	CCAE	101950	164251	91554000	129135184	340	470	0.973505422367077	0.82958089093668	1.14156996099235	0.74161644974266	1.04329066624729	0.678344919041222	1.66142426045283	0.931925074011331
Sensitivity	Fluoxetine	Psychotherapy	Acute myocardial infarction	hoi	NA	CCAE	93322	540061	76188596	618628432	233	1493	1.2907359597495	1.1212437801915	1.47897099246614	0.000302901090607932	2.45232000633403	0.993922901583426	5.35330968347015	0.0763100453520441
Sensitivity	Bupropion	Sertraline	Acute myocardial infarction	hoi	NA	CCAE	203925	149948	171219427	120346785	513	333	1.03377236044606	0.888859991788227	1.20380933739408	0.667730490998846	1.18082917711059	0.735704744592147	1.96320623108861	0.66716115061829
Sensitivity	Trazodone	Psychotherapy	Acute myocardial infarction	hoi	NA	CCAE	114532	524380	89621659	595723171	365	1339	1.82823283681275	1.62531289117789	2.05111225820552	0	5.46298390837739	0.756485103398196	30.0890299346813	0.116013155083748
Sensitivity	duloxetine	Electroconvulsive therapy	Acute myocardial infarction	hoi	NA	CCAE	134139	2732	122682014	2036363	558	7	1.32833835727438	0.682745090238916	3.1028283280861	0.462247436536737	1.69473423199129	0.249865766714321	11.9763130217555	0.639436672522371
Sensitivity	Doxepin	duloxetine	Acute myocardial infarction	hoi	NA	CCAE	16877	131576	11735778	119108501	51	540	0.967788539181999	0.697537667195656	1.31695364907921	0.839953705349072	1.01448722046302	0.252257524365465	NA	0.948790658600081
Main	Mirtazapine	Nortriptyline	Acute myocardial infarction	hoi	NA	CCAE	68765	26361	8196906	3249353	45	13	1.3112538163457	0.606208874228294	3.13081144146565	0.517640800892852	1.37678671515953	0.569064795533016	3.39819222205102	0.482429541689711
Main	duloxetine	Electroconvulsive therapy	Acute myocardial infarction	hoi	NA	CCAE	134139	2732	27018084	106727	115	2	0.241775937920802	0.0746540303021938	1.48238245043914	0.0625733955569425	0.189265235603981	0.0301705473060767	1.44409930410129	0.100891814007797
Sensitivity	venlafaxine	vilazodone	Acute myocardial infarction	hoi	NA	CCAE	57882	17870	29534716	10512452	72	22	1.09819315102901	0.658171171507164	1.89459670781248	0.728390158870582	1.28306690603848	0.432149617769481	3.92518820742206	0.717553168441707
Sensitivity	Desvenlafaxine	Nortriptyline	Acute myocardial infarction	hoi	NA	CCAE	41552	20928	34886033	15159693	99	46	0.98169410292636	0.614462601268172	1.58427273951427	0.939048973118467	1.11689879674758	0.278988877010997	4.84924503718375	0.941062447709925
Sensitivity	Nortriptyline	Bupropion	Acute myocardial infarction	hoi	NA	CCAE	23669	229441	21318615	196616705	96	583	0.977587441642433	0.742689446804758	1.27333171580866	0.869088120404016	0.880548055964338	0.314970261957704	3.16372039665181	0.741461076451965
Sensitivity	Sertraline	Desvenlafaxine	Acute myocardial infarction	hoi	NA	CCAE	135253	37418	90239613	30752563	200	99	0.986042908199056	0.750732933079956	1.30082002213694	0.920162105303509	0.923528322332059	0.446840673759262	1.99731294412409	0.723868732234358
Main	Escitalopram	Psychotherapy	Acute myocardial infarction	hoi	NA	CCAE	120654	509311	20747324	48389929	69	75	2.20113793998911	1.57422603993444	3.07294844893929	3.76814974445416e-06	2.3051917546515	1.4675065825151	3.77299095419093	0.000194421024731942
Main	Mirtazapine	Trazodone	Acute myocardial infarction	hoi	NA	CCAE	54506	171099	6610098	17681136	41	68	1.10408711178248	0.722110877019303	1.67242505132223	0.643965653014569	1.21274282712614	0.787164534733468	1.8908172241256	0.389004512422075
Sensitivity	vilazodone	Fluoxetine	Acute myocardial infarction	hoi	NA	CCAE	17492	80579	10212737	41939533	24	61	0.90421503553533	0.537613945333839	1.48048073087229	0.696808661211511	0.803332484765153	0.252549848145254	2.55589816717805	0.668319483250652
Main	Electroconvulsive therapy	duloxetine	Acute myocardial infarction	hoi	NA	CCAE	2732	134139	106727	27018084	2	115	4.13606088595784	0.674589745516591	13.3951240937974	0.0625733955569425	NA	NA	NA	0.100891814007797
Sensitivity	Electroconvulsive therapy	Bupropion	Acute myocardial infarction	hoi	NA	CCAE	3050	233782	2514334	203257759	8	608	1.06422985039265	0.484612707869405	1.99221029014792	0.862951955957307	NA	NA	NA	0.940915381396424
Sensitivity	Bupropion	Fluoxetine	Acute myocardial infarction	hoi	NA	CCAE	206254	122559	173645493	97971144	531	271	0.869923434020939	0.744567309314692	1.01862418273806	0.0813461390931476	0.703980781841182	0.436495741002732	1.1728009974332	0.0992512372535612
Sensitivity	Mirtazapine	venlafaxine	Acute myocardial infarction	hoi	NA	CCAE	60596	114902	48171094	105853909	246	384	0.994568432865673	0.83130053155635	1.18807823894015	0.952326642644539	1.156641101979	0.557000330862875	2.83167890890897	0.825459070404092
Main	venlafaxine	Citalopram	Acute myocardial infarction	hoi	NA	CCAE	111519	128820	24083905	21630980	72	53	0.960064797885034	0.641114672257429	1.44248770387858	0.843823464007141	0.98422940661241	0.658765670135878	1.47599542266263	0.938830767273284
Main	Paroxetine	Citalopram	Acute myocardial infarction	hoi	NA	CCAE	8115	141171	1692121	23650029	7	59	1.65928452303962	0.65332728170896	3.61740234792352	0.246111612286557	1.79337103947348	0.767938606967312	NA	0.183072699941191
Main	vilazodone	duloxetine	Acute myocardial infarction	hoi	NA	CCAE	16960	58377	2752843	10153196	4	33	0.474014320235935	0.135389896927453	1.28096033562278	0.192850555391296	0.47194542423472	0.151160969169643	1.48519323502542	0.197624967904895
Sensitivity	Paroxetine	Psychotherapy	Acute myocardial infarction	hoi	NA	CCAE	5773	588873	5241280	680252425	18	1583	0.988642583630109	0.485342474088503	1.79742926593684	0.972718653250006	1.24094685248072	0.156833712502473	8.88620068327027	0.892413940205217
Sensitivity	Mirtazapine	vilazodone	Acute myocardial infarction	hoi	NA	CCAE	36006	18395	17994255	10913619	70	25	0.960017565863638	0.54755119897469	1.72442320188179	0.889114098820295	1.04366192093657	0.182574291209158	6.5557573581105	0.963886115025947
Main	Doxepin	Nortriptyline	Acute myocardial infarction	hoi	NA	CCAE	20494	28359	1744773	3520955	12	13	2.26082252128562	0.88423391987192	5.73974799459879	0.087351914745739	2.25992215476249	0.881847722083813	6.84661523632192	0.0823433994156728
Sensitivity	Paroxetine	Citalopram	Acute myocardial infarction	hoi	NA	CCAE	8115	141171	7507955	130942194	29	410	1.06344078466285	0.69510882069664	1.56713483270444	0.766774998219955	1.31803957389108	0.407803199841484	4.23100803761076	0.73663095108461
Main	Psychotherapy	Fluoxetine	Acute myocardial infarction	hoi	NA	CCAE	540061	93322	51356539	14946009	80	42	0.554264543222742	0.38187160520205	0.816219756147182	0.00232454631832435	0.499454162601098	0.269864114935379	0.878793358619415	0.0282649315291835
Main	Nortriptyline	Electroconvulsive therapy	Stroke	hoi	NA	CCAE	28801	3660	3519521	144929	30	0	9502461347359.85	0.701184383961478	NA	NA	NA	NA	NA	NA
Main	Electroconvulsive therapy	Mirtazapine	Stroke	hoi	NA	CCAE	3115	70479	124593	8369830	0	66	2.96620978681823e-13	NA	NA	NA	NA	NA	NA	NA
Sensitivity	Citalopram	Sertraline	Stroke	hoi	NA	CCAE	124316	162148	111735290	132906784	457	428	1.10169222991211	0.958425993093351	1.26684048582919	0.173592019507706	1.42893066048685	0.883183166138366	2.3901254285006	0.232760702081231
Main	Psychotherapy	vilazodone	Stroke	hoi	NA	CCAE	257549	11877	23226999	1816331	50	4	1.05282995658969	0.331953467949454	4.07500907940697	0.935858561491388	0.976291726037457	0.268078028938759	3.57479806882189	0.963844477969653
Main	Paroxetine	Escitalopram	Stroke	hoi	NA	CCAE	7562	194725	1584966	34781204	5	160	0.684963967079822	0.237598224861375	1.55968217973444	0.430537348877001	0.734141478033048	0.28819589289442	1.87013586215333	0.506830841524262
Main	Mirtazapine	Citalopram	Stroke	hoi	NA	CCAE	62419	134025	7473591	22637654	57	89	1.35286733319582	0.897626542754122	2.02441619239489	0.145200356189907	1.37198821685563	0.883982776393543	2.23264781952628	0.176823326666217
Main	Citalopram	Escitalopram	Stroke	hoi	NA	CCAE	118644	175256	19839498	31244055	76	142	0.810993063937838	0.592542813117199	1.10393685729753	0.186896901498931	0.791541765044174	0.563441937875432	1.12197569395532	0.181034729795452
Sensitivity	Trazodone	Paroxetine	Stroke	hoi	NA	CCAE	185827	7429	150955821	6801520	722	27	1.03496069008236	0.699963958774827	1.59265868285622	0.869853024186866	1.0426990198856	0.180541284978178	6.11624122241982	0.943652340597584
Main	Bupropion	vilazodone	Stroke	hoi	NA	CCAE	121652	15002	19653589	2402400	59	6	1.54720746973435	0.680674470954761	4.1783945040953	0.345767437161101	1.6136316314233	0.63253541489356	4.13170589886194	0.315264430768671
Main	Paroxetine	Mirtazapine	Stroke	hoi	NA	CCAE	8228	70215	1698505	8349289	5	67	0.53586994721018	0.15935690792844	1.4255678946496	0.264393777316515	0.546818080325114	0.178363492823714	1.69222672844982	0.297860761728259
Main	Trazodone	Doxepin	Stroke	hoi	NA	CCAE	182354	15800	18866661	1353094	127	16	0.758680162708403	0.453954970825697	1.35296451694335	0.321525018640165	0.707742285855704	0.33417009862767	1.63054844310449	0.397759720374801
Main	Psychotherapy	Amitriptyline	Stroke	hoi	NA	CCAE	580176	36369	55365045	3879345	120	27	0.299561144620241	0.200288733766198	0.464696168228461	1.97228520182335e-08	0.425756164264906	0.160086210739695	1.03957315990691	0.0776521000313194
Sensitivity	Electroconvulsive therapy	Mirtazapine	Stroke	hoi	NA	CCAE	3115	70479	2617768	58590400	16	404	0.884668882202076	0.514724065845214	1.40743166318986	0.632976154618072	NA	NA	NA	0.675347377876352
Sensitivity	Escitalopram	Sertraline	Stroke	hoi	NA	CCAE	171837	153642	149691850	122106808	608	378	1.13002829035376	0.989008888922673	1.29272561454086	0.0735669503195651	1.43707184383445	0.936825068018063	2.28643804181064	0.158862522213438
Sensitivity	Bupropion	Doxepin	Stroke	hoi	NA	CCAE	230626	16975	199197803	12866309	681	99	0.818878987228871	0.646890092609906	1.04762684149033	0.104227473540274	0.622163583341196	0.300896097157136	1.40437324073764	0.177037550384142
Main	Desvenlafaxine	Psychotherapy	Stroke	hoi	NA	CCAE	26546	415928	5785357	40009868	20	97	0.978670623864259	0.459005183158556	1.96165429470751	0.953600438755236	1.19932909832171	0.575762256954844	2.50605043404271	0.617235144232413
Main	Amitriptyline	Nortriptyline	Stroke	hoi	NA	CCAE	50169	25736	5418098	3238770	43	26	0.875562459322603	0.525087613671102	1.48740367438164	0.616869947123019	0.897499729917511	0.490660328199031	1.6542301040155	0.722795987157453
Main	Citalopram	duloxetine	Stroke	hoi	NA	CCAE	121418	120916	20193911	24609849	76	122	0.973567550148662	0.695360316985371	1.35459482990882	0.874872125576258	1.02683936460588	0.71413995884728	1.49678090004157	0.885247725646277
Sensitivity	vilazodone	Bupropion	Stroke	hoi	NA	CCAE	15002	121652	8458385	63494163	31	193	0.893857498203671	0.584790948797812	1.32658044219569	0.591274974825471	0.774667178185125	0.312323704733772	1.98282839605055	0.52242956853353
Sensitivity	Citalopram	Electroconvulsive therapy	Stroke	hoi	NA	CCAE	142623	3662	133814750	3116631	543	18	0.705502447023182	0.455313124617395	1.17138558916026	0.147868968871352	0.443162347821679	0.0720094312517398	2.73715233880319	0.340110883123077
Main	Citalopram	Paroxetine	Stroke	hoi	NA	CCAE	140872	8111	23588609	1696303	94	4	1.5583526942322	0.615512449355074	5.29168842249872	0.418921117244361	1.43495474068903	0.487333450703451	4.22522775510901	0.505388244823634
Sensitivity	Paroxetine	Amitriptyline	Stroke	hoi	NA	CCAE	8477	52923	7900107	47870974	32	312	0.832741817429208	0.52869948959045	1.2819404524091	0.4179105177463	0.713784976638302	0.18718045163962	2.76299974759021	0.579401275557149
Sensitivity	Citalopram	Paroxetine	Stroke	hoi	NA	CCAE	140872	8111	130704513	7512960	529	31	1.00564503718812	0.696498006949274	1.5058499839103	0.977169185192194	1.06567608469862	0.316399634174919	3.66264153797764	0.946950642400363
Main	Fluoxetine	Doxepin	Stroke	hoi	NA	CCAE	148574	18781	24856327	1596515	90	18	0.694712050849727	0.386789263498092	1.31264946575071	0.242589431894726	0.687032598245367	0.341865585208519	1.47214713501628	0.311153704958642
Sensitivity	Citalopram	Doxepin	Stroke	hoi	NA	CCAE	140461	18843	130796938	14394720	529	109	0.912019040445939	0.712716790333409	1.17647336797996	0.471347003516479	0.798647417110357	0.371049291205809	1.77145968691658	0.48307330871661
Sensitivity	duloxetine	venlafaxine	Stroke	hoi	NA	CCAE	118378	94840	103672085	74104351	573	303	1.0097070085092	0.870422620705586	1.1734703769445	0.899133649143277	1.01699481626602	0.666246208361318	1.63285979677766	0.856051642148367
Main	duloxetine	Fluoxetine	Stroke	hoi	NA	CCAE	119472	128156	24412632	21598036	129	69	0.846742179996732	0.615347919846077	1.17488845364321	0.313305431469151	0.767961366188768	0.54151771221076	1.10291421550689	0.147551474533645
Main	Trazodone	Escitalopram	Stroke	hoi	NA	CCAE	155305	165142	16101417	29257074	103	128	1.01895109145285	0.739276957877334	1.40329749455356	0.908584361927681	0.9428095182656	0.647042785604104	1.38685654060911	0.750264769358987
Main	duloxetine	Amitriptyline	Stroke	hoi	NA	CCAE	124752	39759	25093952	4171373	121	25	0.941797762831991	0.580001709321307	1.58677764007367	0.815329913237692	0.905141615693775	0.509390063463647	1.64225273634995	0.735534103351054
Main	Escitalopram	duloxetine	Stroke	hoi	NA	CCAE	156021	113894	26705641	23226708	109	111	1.23527102964727	0.916224543680116	1.66408518836505	0.165174139012308	1.29524927589156	0.939320738356145	1.79781057574731	0.117450323923939
Sensitivity	Citalopram	Bupropion	Stroke	hoi	NA	CCAE	115737	207771	100941250	172790168	428	595	1.11113652617401	0.96930659839194	1.27298338377831	0.129585863416508	1.43598762907578	0.879627141580272	2.48576899036479	0.2354409854599
Sensitivity	Trazodone	Escitalopram	Stroke	hoi	NA	CCAE	155305	165142	120632427	143587556	547	536	0.966913203799585	0.835877400426143	1.11846455907274	0.650635823139701	0.891129607668514	0.411345511524809	2.05416026256303	0.623637393975654
Sensitivity	Fluoxetine	Sertraline	Stroke	hoi	NA	CCAE	131266	160924	108240477	133323934	354	444	1.12299041393604	0.971915944520011	1.29668244542551	0.1147545161636	1.52943319372625	0.979670450728138	2.40772053403146	0.111124243179697
Main	Electroconvulsive therapy	Nortriptyline	Stroke	hoi	NA	CCAE	3660	28801	144929	3519521	0	30	1.05235892412005e-13	NA	1.42615840123293	NA	NA	NA	NA	NA
Sensitivity	Mirtazapine	Desvenlafaxine	Stroke	hoi	NA	CCAE	50686	39107	32455694	32674516	205	109	1.27115838691246	0.964228500500135	1.68390531702743	0.0916280650708367	2.38191295156098	0.791908340691156	9.53191030639596	0.161896639941315
[truncated: 278,245 more rows]
