# Supplementary material for: Improving reproducibility by using high-throughput observational studies with empirical calibration
Source: Philos Trans A Math Phys Eng Sci. 2018 Aug 6;376(2128):20170356. doi: 10.1098/rsta.2017.0356 (PMC6107542; doi:10.1098/rsta.2017.0356)
Supplement: Data file S2 [file rsta20170356supp3.csv]

PMID	Year	Depression treatment	Effect estimate	Lower bound 95% CI	Upper bound 95% CI	P-value
28035489	2016	0	1.3	1.2	1.6	NA
28039584	2016	0	2.47	1.01	6.03	NA
27914661	2016	0	1.75	0.71	4.31	0.22
27861432	2017	0	1.48	0.78	2.82	0.23
27861432	2017	0	1.05	0.85	1.3	0.67
27918771	2016	1	1.17	1.02	1.35	NA
27918771	2016	1	1.44	1.04	1.99	NA
27918771	2016	1	1.25	1.01	1.54	NA
27918771	2016	1	1.68	0.9	3.12	NA
27918771	2016	1	1.73	0.89	3.39	NA
28006838	2016	0	0.62	0.45	0.85	NA
28006838	2016	0	0.61	0.5	0.74	NA
28006838	2016	0	0.57	0.39	0.83	NA
28006838	2016	0	0.2	0.06	0.65	NA
27992461	2016	0	3.19	1.35	7.52	NA
28010883	2016	0	0.77	0.55	1.1	NA
28010883	2016	0	0.75	0.46	1.2	NA
28019101	2016	0	2.2	1.4	3.5	NA
28019101	2016	0	1.5	1.5	1.1	NA
28019101	2016	0	2.2	2.2	1.4	NA
28019101	2016	0	1.7	1.7	1.2	NA
27843052	2017	0	0.56	0.345	0.938	0.027
27843052	2017	0	0.089	NA	NA	0.001
27843052	2017	0	0.138	0.043	0.447	0.001
27965950	2016	0	1.47	1.11	1.95	NA
27965950	2016	0	1.13	1.01	1.27	NA
27914751	2016	0	1.51	1.19	1.92	NA
27914751	2016	0	1.36	1.04	1.77	NA
27914751	2016	0	2.3	1.34	3.95	NA
27914751	2016	0	1.64	1.34	2.07	NA
28033525	2016	0	0.2	0.1	0.8	NA
27935168	2016	0	1.08	NA	NA	0.919
27935168	2016	0	3.5	NA	NA	0.019
27957696	2016	0	0.66	0.55	0.8	NA
27986394	2016	0	1.96	1.62	2.38	NA
27943383	2016	0	1.14	1.03	1.27	NA
27943383	2016	0	1.29	1.04	1.59	NA
27957547	2017	0	87.75	14.04	548.24	0
28029218	2016	0	0.75	0.65	0.88	NA
28029218	2016	0	0.74	0.59	0.92	NA
28029218	2016	0	0.77	0.62	0.95	NA
27926797	2016	0	0.63	0.5	0.79	NA
27926797	2016	0	0.62	0.49	0.79	NA
27957504	2016	0	1.7	1.2	2.42	0.003
27914498	2016	0	1.57	1.09	2.27	NA
27914498	2016	0	0.59	0.37	0.93	NA
27889951	2016	0	0.89	0.77	1.02	NA
27865450	2017	0	1.09	1.04	1.15	NA
27865450	2017	0	0.9	0.77	1.06	NA
27865450	2017	0	0.93	0.89	0.98	NA
28035437	2016	0	1.87	1.68	2.07	NA
28035437	2016	0	1.36	1.16	1.6	NA
27865454	2016	0	0.91	0.58	1.44	0.7
27865454	2016	0	0.85	0.63	1.16	0.32
27863393	2016	0	1.8	1.03	3.16	0.04
28002662	2016	0	1.36	0.89	2.09	NA
28019066	2016	0	2.88	2.28	3.62	NA
27861367	2016	0	4.9	0.6	42.7	NA
27935093	2017	0	1.78	1.72	1.84	NA
27859272	2016	0	0.51	0.35	0.73	NA
27859272	2016	0	0.38	0.21	0.69	NA
27885913	2016	0	1.93	1.16	3.2	NA
27885913	2016	0	1.68	1	2.81	NA
27885913	2016	0	1.41	1.01	1.96	NA
27885913	2016	0	0.71	0.43	1.16	NA
28031324	2016	0	2.45	1.28	4.67	NA
27885757	2016	0	0.55	0.32	0.94	NA
27885757	2016	0	1.61	1.54	1.68	NA
27885757	2016	0	2.31	1.93	2.77	NA
27996350	2016	0	1.17	1.03	1.32	0.01
27996350	2016	0	1.61	1.26	2.04	NA
27996350	2016	0	1.05	0.91	1.22	NA
27996350	2016	0	1.71	1.27	2.31	NA
27996350	2016	0	1.32	1.04	1.69	NA
27926659	2017	0	2.06	1.26	3.36	0.035
27885698	2016	0	1.43	1.41	1.46	NA
27926662	2016	0	0.66	0.48	0.91	NA
27926662	2016	0	0.57	0.4	0.8	NA
27926662	2016	0	0.64	0.53	0.77	NA
27926662	2016	0	0.88	0.84	0.92	NA
27920519	2016	0	0.38	0.27	0.54	0
27920519	2016	0	0.56	0.35	0.92	0.02
27920519	2016	0	0.46	0.29	0.74	0.001
27920519	2016	0	0.58	0.46	0.73	0
27873432	2016	0	1.06	0.84	1.32	NA
27873432	2016	0	1.01	0.77	1.34	NA
27943058	2016	0	0.81	0.75	0.89	NA
27943058	2016	0	0.86	0.8	0.91	NA
27879656	2016	0	0.83	0.72	0.96	NA
27879656	2016	0	0.76	0.6	0.97	NA
27879656	2016	0	0.81	0.67	0.97	NA
27879656	2016	0	0.7	0.51	0.97	NA
27879656	2016	0	0.68	0.46	0.99	NA
27879656	2016	0	0.58	0.47	0.71	NA
27926759	2016	0	0.812	0.748	0.883	NA
28039419	2016	0	1.09	1.04	1.13	NA
28039419	2016	0	0.93	0.9	0.97	NA
28002553	2016	0	1.09	1.02	1.15	NA
27998450	2016	0	2.7	1.06	6.91	NA
28025038	2016	0	2.2	1.9	2.5	NA
28025038	2016	0	4.1	3.5	4.8	NA
28025038	2016	0	2.9	2.2	3.7	NA
28025038	2016	0	2.6	1.8	3.8	NA
28025038	2016	0	1.7	1.2	2.5	NA
27930829	2016	0	1.36	1.16	1.59	NA
27930829	2016	0	2.61	2.05	3.33	NA
27930829	2016	0	1.36	1.1	1.68	NA
27873501	2017	0	42.85	3.44	533.87	0.004
28031190	2016	0	5	1.6	15.2	NA
28031190	2016	0	1.7	1.1	2.6	NA
28031190	2016	0	16.7	3.1	90.4	NA
28031190	2016	0	3.9	1.4	11.3	NA
28031190	2016	0	3	0.7	12.4	NA
28031190	2016	0	8.7	2.5	30.1	NA
28031190	2016	0	5	1.9	13.3	NA
28031190	2016	0	69.5	7	694.6	NA
27934775	2016	0	0.49	0.41	0.58	0.001
27934775	2016	0	0.7	0.62	0.8	0.001
27912203	2017	0	1.48	1.15	1.9	NA
28033033	2016	0	1.49	1.39	1.6	NA
27858956	2016	0	2.19	1.06	4.52	0.03
27904027	2016	0	1.66	1.19	2.31	NA
27904027	2016	0	1.58	1.12	2.23	NA
27904027	2016	0	1.48	1.04	2.1	NA
27926559	2017	0	0.76	0.49	1.16	NA
27926559	2017	0	0.77	0.58	1.01	0.05
27916304	2017	0	2.5	1.13	5.56	NA
27916304	2017	0	3.3	1.41	7.77	NA
27916304	2017	0	4.41	1.62	11.98	NA
27916304	2017	0	4.63	1.37	15.61	NA
27916304	2017	0	4.73	1.4	15.97	NA
27916304	2017	0	3.89	1.19	12.77	NA
27916304	2017	0	3.85	1.39	10.66	NA
27842581	2016	0	1.7	1.2	2.6	NA
27842581	2016	0	1.7	1.2	2.5	NA
27842581	2016	0	1.8	1.2	2.7	NA
27842581	2016	0	1.7	1.1	2.7	NA
27842581	2016	0	1.6	1.03	2.3	NA
27916393	2016	0	0.82	0.55	1.21	NA
27916393	2016	0	1.95	1.32	2.89	NA
27916393	2016	0	0.71	0.35	1.42	NA
27893867	2016	0	0.4	0.16	0.99	NA
27893867	2016	0	0.5	0.31	0.78	NA
27893867	2016	0	0.65	0.4	1.04	NA
28024956	2016	0	0.37	0.14	0.96	NA
28008563	2016	0	2.7	1.1	6.8	NA
27891788	2016	0	1.97	1.1	3.53	NA
27891777	2016	0	4.64	1.95	11.04	NA
27891777	2016	0	7.26	1.37	24.61	NA
27891777	2016	0	3.01	1.16	7.8	NA
27871298	2016	0	1.49	1.34	1.65	NA
27871298	2016	0	2.31	1.87	2.85	NA
27871298	2016	0	2.57	1.9	3.47	NA
27871298	2016	0	1.48	1.16	1.87	NA
27871298	2016	0	1.97	1.42	2.74	NA
28039238	2017	0	2.62	0.86	8.05	NA
28039238	2017	0	0.89	0.59	1.35	NA
28039238	2017	0	1.34	0.41	4.38	NA
28039238	2017	0	2.45	0.89	6.75	NA
28039238	2017	0	0.76	0.41	1.43	NA
28039238	2017	0	1.12	0.77	1.63	NA
28039238	2017	0	1.48	0.9	2.45	NA
28039238	2017	0	0.88	0.55	1.4	NA
28039238	2017	0	0.86	0.48	1.52	NA
28039238	2017	0	1.17	0.42	3.27	NA
28002372	2016	0	5.86	1.21	28.21	NA
28002372	2016	0	22.17	4.02	122.06	NA
28002372	2016	0	21.1	5.35	83.21	NA
28002372	2016	0	16.36	3.41	78.43	NA
27881563	2016	0	3.42	2.45	4.76	0
27881563	2016	0	1.2	0.81	1.77	NA
27887709	2017	0	0.29	0.16	0.54	NA
28004444	2016	0	0.7	0.6	0.9	NA
28004444	2016	0	1.5	1.2	1.9	NA
28004444	2016	0	1.3	1.1	1.6	NA
28039249	2017	0	2.39	2.01	2.84	0.01
28039249	2017	0	1.64	1.37	1.96	0.01
27980714	2016	0	2.62	1.61	4.27	NA
27980714	2016	0	3.57	1.7	7.47	NA
27980714	2016	0	3.29	1.5	7.19	NA
27980714	2016	0	1.73	1.15	2.58	NA
27980714	2016	0	2.01	1.21	3.31	NA
27906991	2016	0	1.583	1.122	2.234	0.008
27906991	2016	0	0.449	0.254	0.794	0.005
27906991	2016	0	1.645	1.098	2.464	0.015
27868071	2016	0	0.51	0.27	0.97	NA
27929527	2016	0	2.46	1.66	3.66	NA
27929527	2016	0	2.55	1.51	4.3	NA
27865988	2016	0	1.04	NA	NA	0.001
27865988	2016	0	6.75	NA	NA	0.001
27865988	2016	0	1.09	NA	NA	0.01
27906969	2016	0	2.28	1.14	4.25	0.019
27906969	2016	0	1.9	1.15	3.14	0.012
27884434	2016	0	1.08	0.79	1.46	NA
27866006	2016	0	0.98	0.88	1.08	NA
27866006	2016	0	0.94	0.82	1.08	NA
27866006	2016	0	1.03	0.88	1.2	NA
27956201	2016	0	1.5	1	2.1	NA
27876334	2016	0	1.03	0.84	1.27	NA
27921379	2016	0	0.62	0.41	0.94	NA
27921379	2016	0	0.58	0.48	0.78	NA
27921379	2016	0	0.47	0.26	0.83	NA
27921379	2016	0	0.41	0.19	0.89	NA
27921379	2016	0	0.58	0.35	0.94	NA
27896804	2016	0	8.2	5.4	12.46	NA
27896804	2016	0	2.62	1.57	4.36	NA
27866096	2017	0	0.71	0.56	0.92	NA
27866096	2017	0	1	0.71	1.41	NA
27939829	2016	0	9.01	3.56	22.8	NA
27939829	2016	0	33.16	20.97	52.43	NA
27939829	2016	0	1	0.71	1.4	NA
27939829	2016	0	1.05	0.73	1.51	NA
28019700	2016	0	1.59	1.45	1.75	NA
28019700	2016	0	2.54	1.32	4.9	NA
28019700	2016	0	5.59	3.44	9.09	NA
28019700	2016	0	4.54	2.42	8.5	NA
28019700	2016	0	7.25	1.21	43.45	NA
27958221	2016	0	1.64	1.01	2.66	NA
27958221	2016	0	0.7	0.49	0.99	NA
27909080	2017	0	1.74	1.29	2.36	NA
27909080	2017	0	2.04	1.53	2.71	NA
27859924	2016	0	0.92	0.78	1.09	NA
27859924	2016	0	1.04	0.93	1.16	NA
27869994	2016	0	1.2	1	1.3	NA
28017448	2016	0	2.54	1.34	4.8	NA
28017448	2016	0	1.65	1.13	2.41	NA
28017448	2016	0	1.44	1.06	1.95	NA
28017448	2016	0	0.59	0.38	0.94	NA
27898658	2016	0	0.74	0.63	0.86	NA
27898658	2016	0	0.94	0.67	1.32	NA
27845429	2016	0	1.63	1.12	2.37	NA
27845429	2016	0	1.98	1.13	3.48	NA
28027700	2016	0	9.5	2.05	44.05	NA
27863816	2016	0	1.42	1.15	1.75	NA
27863816	2016	0	1.77	1.16	2.68	NA
27863816	2016	0	1.51	1.11	2.06	NA
27863816	2016	0	1.88	1.12	3.17	NA
27912971	2016	0	0.7	0.61	0.8	0.001
27986703	2016	0	1.11	1.01	1.22	NA
27986703	2016	0	1.38	1.11	1.7	NA
27843328	2016	0	1.86	1.134	3.051	0.014
27919104	2016	0	2.2	2.2	2.3	NA
27919104	2016	0	2.4	2.2	2.8	NA
27919104	2016	0	2.1	2	2.2	NA
27919104	2016	0	1.5	1.4	1.6	NA
28029721	2016	0	0.49	0.26	0.92	NA
27906842	2017	0	0.88	0.82	0.94	NA
27906842	2017	0	0.81	0.72	0.92	NA
27861783	2016	0	1.7	1.34	2.16	NA
27861783	2016	0	1.54	1.32	1.8	NA
27861859	2016	0	1.34	1.25	1.44	NA
28013409	2016	0	1.41	1.17	1.7	NA
28013414	2016	0	5.66	1.36	23.52	NA
27902846	2016	0	1.642	1.411	2.068	0.001
27902846	2016	0	1.077	1.04	1.116	0.001
27902846	2016	0	1.908	1.362	2.673	0.001
27902846	2016	0	1.662	1.231	2.246	0.001
27902846	2016	0	0.649	0.497	0.849	0.002
27902846	2016	0	0.991	0.985	0.997	0.002
27986803	2016	0	1.81	1.47	2.23	NA
27986803	2016	0	1.73	1.23	2.42	NA
27986803	2016	0	1.79	1.39	2.3	NA
27986803	2016	0	1.23	0.95	1.6	NA
28025716	2016	0	1.96	1.32	2.9	NA
27894602	2016	0	2.3	1.3	4.1	NA
27894602	2016	0	5	2.5	10.2	NA
27900737	2016	0	1.05	0.86	1.27	NA
28042073	2016	0	3.8	2.4	6.1	NA
28042073	2016	0	5.6	3.5	9	NA
28042073	2016	0	2.2	1.2	3.7	NA
28042073	2016	0	2	1.2	3.7	NA
27999064	2016	0	4.4	3.4	5.6	NA
27999064	2016	0	17.9	7.6	42.2	NA
27999064	2016	0	12.5	8.9	17.4	NA
27999064	2016	0	2.6	1.7	3.9	NA
27919198	2017	0	1.2	1.05	1.37	NA
27919198	2017	0	1.54	1.2	1.96	NA
27861855	2017	0	0.36	0.22	0.6	NA
27861855	2017	0	0.27	0.14	0.5	NA
27861855	2017	0	0.64	0.32	1.29	NA
27914914	2016	0	0.81	0.74	0.89	NA
27914914	2016	0	0.81	0.73	0.9	NA
27914914	2016	0	0.81	0.66	1	NA
27914914	2016	0	0.82	0.72	0.92	NA
27914914	2016	0	0.84	0.74	0.96	NA
27914914	2016	0	0.78	0.66	0.93	NA
27914914	2016	0	0.82	0.73	0.92	NA
27986619	2016	0	2.98	1.9	4.67	NA
27986619	2016	0	1.15	1.02	1.29	NA
27943609	2016	0	0.65	0.43	0.998	0.05
27998911	2016	0	0.82	0.75	0.89	NA
27998911	2016	0	0.43	0.36	0.51	NA
27998911	2016	0	0.6	0.48	0.76	NA
28039870	2016	0	1.25	1.19	1.31	NA
27865776	2017	0	1.7	1	2.8	0.04
27865776	2017	0	20	1.4	277.3	0.03
27990710	2016	0	0.83	0.75	0.93	NA
27984523	2016	0	1.56	1.11	2.2	NA
27984523	2016	0	2.03	1.4	2.93	NA
27984523	2016	0	1.71	1.19	2.46	NA
27894414	2016	0	1.47	1.33	1.62	NA
27894414	2016	0	1.51	1.28	1.77	NA
27894414	2016	0	1.42	1.26	1.61	NA
27894414	2016	0	1.36	1.03	1.79	NA
27894414	2016	0	1.32	1.2	1.44	NA
27894414	2016	0	1.75	1.24	2.47	NA
27894414	2016	0	1.43	1.26	1.62	NA
27943565	2016	0	0.99	0.7	1.41	NA
27943565	2016	0	0.75	0.52	1.09	NA
27943565	2016	0	1.24	0.85	1.79	NA
28002970	2016	0	2.341	1.199	4.568	NA
28002970	2016	0	0.427	0.187	0.971	NA
27888285	2017	0	0.81	0.73	0.89	NA
27888285	2017	0	0.75	0.6	0.92	NA
27927187	2016	0	1.24	1.02	1.5	NA
27927187	2016	0	0.92	0.89	0.94	NA
27927187	2016	0	0.83	0.7	0.98	NA
27927187	2016	0	0.84	0.71	1	NA
27927187	2016	0	0.65	0.51	0.83	NA
27927187	2016	0	0.59	0.46	0.76	NA
27927190	2016	0	2.22	1.18	4.17	NA
27927190	2016	0	0.72	0.64	0.82	NA
27927190	2016	0	0.62	0.49	0.78	NA
27849449	2016	0	9.3	7.8	11	NA
27923193	2017	0	2.84	1.31	6.15	NA
27923193	2017	0	1.98	0.81	4.81	NA
28029688	2016	0	2.47	1.87	3.27	NA
28029688	2016	0	1.4	1.04	1.89	NA
27900668	2016	0	0.77	0.54	1.09	NA
27900668	2016	0	0.75	0.65	0.87	NA
27900668	2016	0	0.08	0.08	0.1	NA
27900668	2016	0	0.65	0.42	1.03	NA
27900668	2016	0	0.73	0.61	0.85	NA
28013257	2016	0	4.61	3.01	7.06	NA
28013257	2016	0	1.82	0.89	3.71	NA
27861706	2016	0	1.53	1.09	2.14	NA
27861706	2016	0	1.73	1.04	2.88	NA
27861706	2016	0	1.65	1.17	2.33	NA
27861706	2016	0	1.93	1.39	2.67	NA
27974350	2016	0	1.07	1.02	1.11	0.004
27974350	2016	0	1.05	1.04	1.06	0.001
27876059	2016	0	6.02	1.74	19.61	NA
28043996	2017	0	3.8	2.54	5.69	NA
28043996	2017	0	2.13	1.62	2.79	NA
28043996	2017	0	1.58	1	2.48	NA
28043996	2017	0	3.23	2.22	4.72	NA
28043996	2017	0	1.91	1.12	3.25	NA
28043996	2017	0	1.91	1.12	3.25	NA
28013088	2016	0	1.94	1.47	2.56	NA
28013088	2016	0	2.97	1.55	5.68	NA
28013088	2016	0	14.76	7.21	30.19	NA
28013088	2016	0	93.7	42.14	208.82	NA
27939386	2016	1	1.12	1.01	1.24	NA
27939386	2016	1	1.22	1	1.48	NA
27957818	2016	0	1.8	1.05	3.21	NA
28035641	2016	0	0.68	0.54	0.87	NA
28035641	2016	0	0.57	0.45	0.74	NA
27861566	2016	0	2.11	1.4	3.18	NA
27861566	2016	0	1.87	1.27	2.76	NA
27861566	2016	0	1.61	1.05	2.48	NA
27861566	2016	0	2.9	1.41	5.98	NA
27861566	2016	0	2.17	1.42	3.3	NA
27861566	2016	0	2.17	1.42	3	NA
27869758	2016	0	3.12	1.4	6.98	NA
27869758	2016	0	1.5	1.09	2.06	NA
27869758	2016	0	2.46	1.39	4.38	NA
27869758	2016	0	1.84	1.43	2.36	NA
27869758	2016	0	2.36	1.03	5.8	NA
27869758	2016	0	2.35	1.24	4.44	NA
27869758	2016	0	1.69	1.17	2.43	NA
27869758	2016	0	2.1	1.4	3.17	NA
27992624	2016	0	0.82	0.75	0.89	NA
27992624	2016	0	0.82	0.79	0.86	NA
27992624	2016	0	0.73	0.64	0.83	NA
27853320	2016	0	1.15	1.04	1.28	NA
27994653	2016	0	1.33	1.13	1.62	NA
27994653	2016	0	1.49	1.11	2	0.006
28002845	2016	0	19.37	4.84	77.57	NA
28002845	2016	0	1.21	1.04	1.42	NA
28002845	2016	0	1.12	1.02	1.22	NA
28002845	2016	0	0.91	0.83	1	NA
28002845	2016	0	0.9	0.82	0.99	NA
27992683	2016	0	1.12	1.11	1.14	NA
27992683	2016	0	0.91	0.89	0.94	NA
27992683	2016	0	1.33	1.29	1.37	NA
27992683	2016	0	0.99	0.92	1.05	NA
28027497	2016	0	1.07	1.01	1.12	NA
27847264	2016	0	3.3	1.6	7	NA
28004986	2016	0	1.26	1.05	1.51	NA
28004986	2016	0	1.4	1.17	1.66	NA
28004986	2016	0	0.99	0.64	1.53	NA
27896442	2016	0	3.7	2.39	5.72	0
27998837	2016	0	2.39	0.96	5.96	0.061
28025460	2016	0	3.01	1.54	6.08	0.01
27894341	2016	0	1.45	1.07	1.95	NA
27871837	2016	0	0.97	0.9	1.1	NA
27871837	2016	0	1.81	1.48	2.21	NA
27871837	2016	0	1.14	1.07	1.22	NA
28011100	2016	0	0.8	0.73	0.88	NA
28011100	2016	0	0.69	0.58	0.8	NA
28011100	2016	0	0.89	0.77	1.02	NA
27959890	2016	0	0.98	0.95	1.02	NA
27865680	2016	0	0.77	0.63	0.94	NA
27914837	2016	0	1.2	1.06	1.35	NA
27914837	2016	0	1.3	1.08	1.56	NA
27841952	2016	0	1.19	1.12	1.28	NA
27841952	2016	0	1.3	1.04	1.63	NA
27841952	2016	0	1.29	1.03	1.63	NA
27841952	2016	0	1.27	1.04	1.55	NA
27841952	2016	0	1.42	1.1	1.84	NA
27899313	2016	0	0.14	0.06	0.38	NA
27899313	2016	0	0.39	0.18	0.84	NA
27899313	2016	0	0.51	0.28	0.91	NA
27899313	2016	0	0.27	0.14	0.53	NA
27897264	2016	0	0.72	0.61	0.84	NA
27897264	2016	0	0.87	0.63	1.22	NA
27897264	2016	0	0.75	0.52	1.09	NA
27897264	2016	0	1.02	0.85	1.22	NA
27870643	2016	0	0.46	0.26	0.83	0.009
27870642	2016	0	1.61	1.07	2.43	NA
27870642	2016	0	1.63	1.13	2.35	NA
27870642	2016	0	2.72	1.28	5.81	NA
27870642	2016	0	0.63	0.42	0.93	NA
27870642	2016	0	0.39	0.28	0.56	NA
28024199	2016	0	1.57	1.49	1.65	NA
28024199	2016	0	5.82	4.9	6.91	NA
27964827	2016	0	2.48	1.22	5.03	NA
27964827	2016	0	1.88	1.07	3.27	NA
27964827	2016	0	1.75	0.99	3.11	NA
27964827	2016	0	1.66	1.02	2.69	NA
27964827	2016	0	0.18	0.04	0.74	NA
27997594	2016	0	1.92	1.38	2.68	NA
27997594	2016	0	3.75	1.83	7.68	NA
27997594	2016	0	6.64	3.61	12.22	NA
27997598	2016	0	1.4	1.2	1.5	NA
27997598	2016	0	2.2	1.9	2.5	NA
28011925	2016	0	0.25	NA	NA	0.008
28011925	2016	0	0.96	NA	NA	0.001
28011925	2016	0	1.69	NA	NA	0.046
28011925	2016	0	1.02	NA	NA	0.001
28011925	2016	0	2.14	NA	NA	0.001
28011925	2016	0	1.54	NA	NA	0.022
27993582	2016	0	1.03	0.99	1.06	NA
28040690	2017	0	1.55	1.16	2.06	NA
28040690	2017	0	1.98	1.47	2.68	NA
28040690	2017	0	1.98	1.55	2.54	NA
27989495	2016	0	1.33	1.22	1.46	NA
27989495	2016	0	1.06	0.98	1.16	NA
27993551	2016	0	0.4	0.2	1	NA
28007879	2016	0	1.11	0.9	1.39	NA
28007879	2016	0	0.91	0.78	1.05	NA
28007879	2016	0	0.42	0.25	0.69	NA
28007879	2016	0	0.51	0.34	0.71	NA
28007879	2016	0	2.31	1.73	3.08	NA
28007879	2016	0	4.88	2.84	8.39	NA
28007879	2016	0	6.83	4.87	9.6	NA
27852254	2016	0	1.8	1	3.21	NA
27852254	2016	0	0.5	0.24	1.1	NA
28028380	2016	0	2.82	0.78	8.51	0.039
28028380	2016	0	0.63	0.39	1.03	0.049
28028380	2016	0	2.85	1.44	5.283	0
27997654	2015	0	1.27	1.2	1.35	NA
27997654	2015	0	1.22	1.15	1.29	NA
27997654	2015	0	1.26	0.02	0.08	NA
27997654	2015	0	1.5	0.07	0.15	NA
27884847	2016	0	1.3	1.3	1.4	NA
27884847	2016	0	1.8	1.5	2.1	NA
27884847	2016	0	1.3	1.2	1.4	NA
27884847	2016	0	2.7	1.7	4.3	NA
27884847	2016	0	0.91	0.13	6.5	NA
27884847	2016	0	1.6	1.3	2.2	NA
27884847	2016	0	1.8	1.1	2.9	NA
27884847	2016	0	1.7	1.2	2.4	NA
27884847	2016	0	1.6	1.1	2.4	NA
27884847	2016	0	1.2	1	1.5	NA
27884847	2016	0	1.2	1.1	1.4	NA
27895075	2016	0	0.85	0.76	0.95	NA
27895075	2016	0	0.72	0.65	0.8	NA
27895075	2016	0	0.53	0.4	0.69	NA
27895075	2016	0	0.73	0.63	0.85	NA
27895075	2016	0	0.59	0.46	0.75	NA
27895075	2016	0	0.44	0.24	0.83	NA
27895075	2016	0	0.64	0.45	0.92	NA
27845951	2016	0	1.39	1.29	1.49	NA
27845951	2016	0	0.71	0.52	0.97	NA
27845951	2016	0	1.11	0.86	1.44	NA
27942194	2016	0	4.96	3.38	7.3	NA
27942194	2016	0	2.31	1.64	3.24	NA
27942194	2016	0	2.32	1.68	3.2	NA
27942194	2016	0	2.98	1.84	4.84	NA
27942194	2016	0	2.09	1.47	2.98	NA
27940105	2016	0	6.46	1.18	35.37	NA
27979023	2016	0	5.6	2	16.1	NA
27979023	2016	0	4.7	2.1	10.7	0.001
27979023	2016	0	9.9	4.3	23.2	0.001
27979023	2016	0	5.2	2.3	11.7	0.001
27979023	2016	0	0.24	0.07	0.79	NA
27895041	2016	0	1.26	1.16	1.36	NA
27862274	2016	0	2.12	NA	NA	0.008
27862274	2016	0	1.15	NA	NA	0.049
27895044	2016	0	1.42	1.11	1.8	0.005
27895044	2016	0	1.58	1.26	1.99	NA
27895044	2016	0	1.21	1.05	1.45	0.039
27895044	2016	0	1.52	1.1	2.13	0.01
28024089	2016	0	1.51	1.05	2.16	NA
28024089	2016	0	1.9	1.1	3.28	NA
27997471	2016	0	3.38	3.3	3.47	NA
27901203	2016	0	6.68	2.731	16.349	NA
27901203	2016	0	2.666	1.492	4.765	NA
27901203	2016	0	1.973	1.072	3.634	NA
27901203	2016	0	2.936	1.077	3.478	NA
27901203	2016	0	4.05	1.333	12.314	NA
27858197	2016	0	1.19	1.06	1.35	NA
27858197	2016	0	1.26	1.13	1.41	NA
28024086	2016	0	0.46	0.33	0.64	NA
28024086	2016	0	0.69	0.54	0.88	NA
27995498	2016	0	1.27	1.01	1.6	NA
27995498	2016	0	1.14	0.73	1.76	NA
27995498	2016	0	1.13	0.89	1.44	NA
27995498	2016	0	2.06	1.53	3.17	NA
27932008	2016	0	1.45	1.088	1.932	NA
27932008	2016	0	1.448	1.111	1.887	NA
27932008	2016	0	1.76	1.095	2.828	NA
27870566	2016	0	1.02	0.87	1.19	NA
27987326	2016	0	2.92	1.49	5.74	NA
27987326	2016	0	3.23	1.6	6.54	NA
27987326	2016	0	1.88	1.03	3.45	NA
27987326	2016	0	2.23	1.23	4.07	NA
27987326	2016	0	4.9	3.09	7.78	NA
27870576	2017	0	3.6	1.42	9.09	NA
27870576	2017	0	0.75	0.57	0.98	NA
27870576	2017	0	0.97	0.95	0.99	NA
27843955	2016	0	0.68	0.47	0.99	NA
27843955	2016	0	0.94	0.63	1.39	NA
27942262	2016	0	0.6	0.42	0.87	NA
28040519	2016	0	1.16	0.93	1.45	NA
28040519	2016	0	0.79	0.59	1.06	NA
28040519	2016	0	1.12	0.96	1.31	NA
27856198	2016	0	1.95	NA	NA	0.006
27856198	2016	0	4.52	NA	NA	0.011
27856198	2016	0	0.68	NA	NA	0.006
28007773	2016	0	1.24	1	1.52	0.05
28007773	2016	0	0.97	0.79	1.19	0.77
28007773	2016	0	1.23	0.99	1.54	0.06
27964756	2016	0	2.32	1.01	5.33	NA
27964756	2016	0	2.4	1.01	5.72	NA
27911342	2016	0	7.6	1.7	34.8	NA
27913376	2016	0	0.12	0.05	0.25	NA
27913376	2016	0	0.11	0.04	0.33	NA
27997344	2016	0	0.92	0.28	3.04	NA
27997344	2016	0	1.05	0.51	2.13	NA
27997344	2016	0	3.06	0.7	13.37	NA
28036285	2016	0	1.17	1.02	1.36	NA
27864254	2016	0	0.93	0.38	3.09	NA
28009655	2016	0	2.02	1.36	3.03	NA
27854007	2016	0	1.6	1.03	1.3	NA
27854007	2016	0	1.27	1.03	1.16	NA
27854007	2016	0	0.65	0.48	0.88	NA
27854007	2016	0	0.55	0.4	0.73	NA
27854007	2016	0	0.75	0.64	0.88	NA
27854007	2016	0	0.7	0.6	0.81	NA
28005557	2016	0	1.4	1.2	1.5	NA
27899017	2017	0	3.17	1.4	7.17	NA
27919498	2016	0	2.46	1.17	5.18	NA
27847808	2016	0	1.42	1.28	1.57	NA
27847808	2016	0	1.63	1.39	1.91	NA
27847808	2016	0	1.64	1.27	2.12	NA
27847808	2016	0	1.42	1.07	1.9	NA
27847808	2016	0	1.46	1.26	1.7	NA
27845780	2016	0	1.02	0.53	1.97	NA
27845780	2016	0	4.64	2.17	9.92	NA
27892885	2016	0	0.74	0.51	1.06	NA
27892885	2016	0	1.21	1.03	1.43	NA
27892885	2016	0	1	0.92	1.09	NA
27892885	2016	0	1.93	0.93	3.98	NA
27997435	2016	0	1.34	1.16	1.55	NA
27862270	2016	0	1.988	NA	NA	0.036
27862270	2016	0	1.453	NA	NA	0.224
27862259	2016	0	2.7	1	6.8	NA
27862259	2016	0	1.8	1.2	2.9	NA
27862259	2016	0	1.5	0.8	2.7	NA
27862259	2016	0	2.6	1.7	3.8	NA
27862259	2016	0	3.2	1.8	6	NA
27862259	2016	0	1.4	0.7	2.8	NA
27851994	2016	0	2.02	0.166	17.9	NA
27917531	2016	0	2.51	1.17	5.38	NA
27917531	2016	0	3.51	1.09	11.3	NA
27917531	2016	0	6.44	1.26	32.9	NA
27917531	2016	0	3.08	1.1	8.62	NA
27917531	2016	0	3.46	1.1	10.9	NA
27923666	2016	0	1.33	1.01	1.75	NA
27923666	2016	0	1.51	1.15	1.98	NA
27923666	2016	0	1.37	1.03	1.81	NA
27923666	2016	0	1.52	1.1	2.1	NA
27923666	2016	0	1.53	1.08	2.15	NA
28007467	2016	0	0.97	0.7	1.35	NA
28007467	2016	0	0.84	0.7	1.01	NA
28007467	2016	0	0.35	0.2	0.63	NA
28007467	2016	0	0.62	0.48	0.8	NA
27913259	2016	1	0.06	0	0.7	0.017
27892781	2016	0	0.81	0.68	0.96	NA
28032037	2016	0	2	1.33	3.03	NA
28032037	2016	0	2.61	1.52	4.47	NA
28032037	2016	0	2.8	1.4	5.61	NA
28032037	2016	0	3.82	1.5	9.42	NA
27870256	2016	0	3.409	1.92	6.053	NA
27870256	2016	0	5.717	1.644	19.883	NA
27870256	2016	0	5.015	1.377	18.268	NA
27870256	2016	0	1.646	1.058	2.561	NA
27870256	2016	0	1.595	1.106	2.3	NA
27870256	2016	0	1.464	1.019	2.103	NA
27870256	2016	0	2.172	1.138	4.144	NA
27870256	2016	0	1.722	1.113	2.663	NA
27868212	2016	0	1.51	1.07	2.13	NA
27868212	2016	0	1.66	1.09	2.54	NA
27905079	2016	0	1.22	1.13	1.97	0.05
27905079	2016	0	2.29	1.22	2.8	0.01
27905079	2016	0	1.49	1.13	1.9	0.01
27905079	2016	0	1.5	1.11	2.1	0.05
27980800	2016	0	0.71	0.52	0.96	NA
28017691	2016	0	3.44	2.42	4.88	NA
27884648	2016	0	0.84	0.8	0.88	NA
27884648	2016	0	0.65	0.54	0.79	NA
27925609	2016	0	0.58	0.5	0.68	NA
27925609	2016	0	1.03	0.84	1.27	NA
27898991	2015	0	0.1	0.01	0.82	0.03
27898991	2015	0	4.22	0.59	30.03	0.15
27898991	2015	0	0.95	0.44	2.09	0.91
27866208	2016	0	1.38	1.24	1.54	NA
27866208	2016	0	1.94	1.57	2.39	NA
27866208	2016	0	1.9	1.11	3.26	NA
27866208	2016	0	1.59	1	2.53	NA
27923553	2016	0	1.11	1.03	1.19	NA
27923553	2016	0	1.07	0.98	1.16	NA
27843704	2016	0	4.07	2.03	8.18	NA
27843704	2016	0	2.29	1.71	3.08	NA
27843704	2016	0	1.92	1.44	2.56	NA
27929723	2016	0	2.4	1.1	5.3	NA
27929723	2016	0	2	1.7	2.6	NA
28011646	2016	0	4.82	3.4	6.85	NA
28011646	2016	0	14.49	5.34	39.33	NA
27888753	2017	0	1.8	1.8	1.4	NA
27888753	2017	0	1.8	1.8	1.2	NA
27868275	2016	0	0.65	0.49	0.86	NA
27868275	2016	0	0.66	0.52	0.84	NA
27868275	2016	0	1.32	1.01	1.73	NA
27868275	2016	0	0.55	0.49	0.62	NA
27868275	2016	0	0.89	0.8	0.97	NA
27866205	2016	0	0.29	0.16	0.51	NA
27927634	2016	0	1.93	1.51	2.48	NA
27927634	2016	0	1.75	1.2	2.54	NA
27927634	2016	0	2.02	1.12	3.66	NA
27896915	2016	0	2.15	1.06	4.36	NA
27896915	2016	0	1.72	1.11	2.67	NA
27896915	2016	0	2	1.1	3.65	NA
28011606	2016	0	2.14	1.02	4.48	NA
28011606	2016	0	2.24	1.28	3.9	NA
28011606	2016	0	2.42	1.15	5.08	NA
28011606	2016	0	2.51	1.67	3.8	NA
28011606	2016	0	1.87	1.15	3.03	NA
28011606	2016	0	2.36	1.08	5.14	NA
28011606	2016	0	3	1.28	7.01	NA
27927636	2016	0	0.75	0.57	0.99	NA
27927636	2016	0	0.67	0.47	0.95	NA
28040276	2016	0	2.49	1.29	4.8	0.007
27867051	2016	0	1.24	0.68	2.28	NA
27867051	2016	0	0.81	0.34	1.92	NA
27867051	2016	0	6.28	2.38	16.57	NA
27867051	2016	0	3.89	2.18	6.95	NA
27981742	2016	0	1.5	1.16	1.95	NA
27981742	2016	0	1.32	1.08	1.61	NA
27981742	2016	0	4.28	2.55	7.18	NA
27981742	2016	0	2.44	1.66	3.58	NA
27981742	2016	0	5.21	2.15	12.63	NA
27981742	2016	0	6.69	4.69	9.54	NA
27981742	2016	0	5.71	4.37	7.47	NA
27981742	2016	0	22.3	6.82	72.96	NA
27981742	2016	0	3.62	2.05	6.39	NA
27981742	2016	0	1.78	1.15	2.75	NA
27852705	2016	0	0.28	0.12	0.68	NA
27981734	2016	0	0.82	0.75	0.9	NA
27981734	2016	0	0.92	0.84	1.01	NA
27981734	2016	0	1.04	0.83	1.29	NA
27981734	2016	0	0.86	0.75	0.98	NA
27864996	2016	0	1.7	0.9	3	NA
27864996	2016	0	3.4	0.9	12.4	NA
27858855	2016	0	1.38	1.17	1.71	NA
27889598	2017	0	0.71	0.59	0.85	0.001
27889598	2017	0	1.23	1.06	1.43	0.007
27889598	2017	0	1.23	1.06	1.42	0.007
27916170	2016	0	0.85	0.73	1.01	NA
27916170	2016	0	0.66	0.34	1.31	NA
27914132	2017	0	1.155	0.612	2.183	0.656
27914132	2017	0	0.96	0.566	1.63	0.881
27906045	2016	0	2.95	1.32	6.58	NA
27906045	2016	0	0.99	0.78	1.26	NA
27906045	2016	0	1.32	1.04	1.68	NA
27906045	2016	0	2.05	1.53	2.73	NA
27906047	2016	0	0.94	0.77	1.16	NA
27906047	2016	0	1.03	0.86	1.22	NA
27846641	2016	0	2.04	2.02	3.83	NA
27863027	2016	0	2.28	1.78	2.93	NA
27885555	2016	0	1.45	1.13	1.87	NA
27885555	2016	0	1.25	1.04	1.51	NA
27885555	2016	0	1.18	1	1.4	NA
27891698	2016	0	2.28	1.25	4.15	NA
27891698	2016	0	1.7	1.7	0.75	NA
27891698	2016	0	1.66	1.05	2.6	NA
27926474	2016	0	0.85	0.75	0.96	NA
27865035	2016	0	2.59	1.11	6.1	NA
27858887	2016	0	0.57	0.37	0.87	NA
27846618	2016	0	1.53	1.05	2.23	NA
27846618	2016	0	2.57	1.34	4.93	NA
27846618	2016	0	1.23	1.04	1.46	NA
27846618	2016	0	0.51	0.34	0.77	NA
27846618	2016	0	0.69	0.56	0.86	NA
28002085	2017	0	1.42	1.32	1.52	NA
28002085	2017	0	1.93	1.7	2.18	NA
27983672	2016	0	1.1	1.04	1.17	NA
27983672	2016	0	1.05	1	1.11	NA
27983672	2016	0	1.11	1	1.23	NA
27983672	2016	0	1.11	1	1.23	NA
27983672	2016	0	1.12	1.03	1.22	NA
27983672	2016	0	1.16	1.08	1.25	NA
27897612	2016	0	0.76	0.58	0.98	NA
27897612	2016	0	0.66	0.51	0.86	NA
27897612	2016	0	0.74	0.52	0.98	NA
27897612	2016	0	0.67	0.55	1	NA
27864837	2016	0	40.3	22.6	72	NA
27864837	2016	0	19.1	9.1	40	NA
27864837	2016	0	13.7	7.9	23.6	NA
27864837	2016	0	6.8	3.5	13.3	NA
27864837	2016	0	4.4	2.7	7.1	NA
27864837	2016	0	3.2	1.9	5.3	NA
27864837	2016	0	2.4	1.4	4	NA
27918084	2016	0	1.6	NA	NA	0.047
27918084	2016	0	0.46	NA	NA	0.01
27918084	2016	0	0.17	NA	NA	0.004
27918084	2016	0	0.53	NA	NA	0.01
27918084	2016	0	1.54	NA	NA	0.04
27883283	2016	0	1.61	1.02	2.55	NA
27883283	2016	0	2.66	1.23	5.76	NA
27965294	2016	0	1.52	1.28	1.8	NA
27965294	2016	0	2.76	1.81	4.21	NA
27932514	2016	0	1.28	1.08	1.52	0.05
27932514	2016	0	3.02	2.3	3.98	NA
27940704	2016	0	1.07	1.04	1.11	NA
27877218	2016	0	2.59	1.81	3.7	NA
27885410	2017	0	2.99	1.46	6.12	NA
27891577	2016	0	1.03	0.94	1.14	NA
27840328	2016	0	3.55	1.6	7.8	NA
27903815	2017	0	0.7	0.57	0.84	NA
27852632	2016	0	1.66	1.62	1.71	NA
27885398	2016	0	8.72	5.57	13.67	NA
27885398	2016	0	5.68	3.43	9.39	NA
27885398	2016	0	7.47	4.1	13.62	NA
27885398	2016	0	5.05	2.91	8.75	NA
27885398	2016	0	2.27	0.86	5.98	NA
27911854	2016	0	0.72	0.51	1.01	NA
27993790	2016	0	0.77	0.68	0.88	NA
27993790	2016	0	0.54	0.46	0.64	NA
27993790	2016	0	1.49	1.11	2	NA
28030644	2016	0	2.45	1.24	5.13	0.01
28030644	2016	0	0.19	0.07	0.54	0.001
27965070	2016	0	1.33	1.15	1.54	NA
27965070	2016	0	1.26	0.95	1.67	NA
27905676	2016	0	0.72	0.56	0.91	NA
27844225	2016	0	3.62	1.88	7	NA
27844225	2016	0	1.88	1.16	3.05	NA
27844225	2016	0	9.14	6.24	13.39	NA
27844225	2016	0	7.02	4.47	11.02	NA
27844225	2016	0	5.76	3.69	8.99	NA
28032642	2016	0	1.23	1.12	1.4	NA
28032642	2016	0	1.2	1	1.38	NA
28032642	2016	0	1.16	1.04	1.31	NA
28032642	2016	0	1.1	0.94	1.3	NA
28032642	2016	0	1.08	1	1.23	NA
28032642	2016	0	1.12	1.02	1.23	NA
27846277	2016	0	1.073	1.061	1.085	NA
27846277	2016	0	0.981	0.971	0.99	NA
27846277	2016	0	1.372	1.165	1.616	NA
27846277	2016	0	0.599	0.39	0.921	NA
27987589	2016	0	0.76	0.68	0.85	NA
27987589	2016	0	0.68	0.57	0.81	NA
27987589	2016	0	0.84	0.79	0.9	NA
27909785	2016	0	0.77	0.69	0.85	NA
27909785	2016	0	0.94	0.91	0.97	NA
27977461	2016	0	0.98	0.97	0.99	0.001
27977461	2016	0	0.87	0.79	0.88	0.001
27977461	2016	0	1.02	0.98	1.05	NA
27977461	2016	0	1.37	0.9	2.08	NA
27932356	2016	0	1.38	1.29	1.47	NA
28030507	2016	0	3.87	2.24	6.66	NA
28028458	2016	0	1.53	1.19	1.98	NA
27893291	2016	0	1.69	1.59	1.8	NA
27866662	2016	0	1.13	0.99	1.29	NA
27866662	2016	0	0.6	0.3	1.21	NA
27846200	2016	0	1.01	0.86	1.17	NA
27846200	2016	0	0.93	0.75	1.15	NA
27846200	2016	0	0.62	0.41	0.94	NA
27846200	2016	0	1.04	0.74	1.46	NA
27993663	2016	0	0.64	0.53	0.77	0
27993663	2016	0	0.62	0.49	0.78	0
27993663	2016	0	0.52	0.38	0.7	0
27995656	2016	0	0.587	0.367	0.937	0.025
27995656	2016	0	0.762	0.432	1.343	0.346
27872797	2016	0	0.596	0.497	0.714	NA
27872797	2016	0	0.887	0.776	1.013	NA
27885167	2016	0	3.84	2.61	5.67	NA
27981412	2016	0	0.37	0.3	0.46	NA
27981412	2016	0	0.42	0.3	0.58	NA
27936332	2016	0	4.34	1.17	16.04	NA
27864665	2016	0	3.19	1.01	10.03	NA
27864665	2016	0	5.84	2.13	15.99	NA
27864665	2016	0	1.046	1.006	1.087	NA
27864665	2016	0	4.43	1.94	10.11	NA
28034653	2016	0	1.32	1.17	1.49	NA
28034653	2016	0	1.16	1.04	1.3	NA
27870801	2016	0	2.88	1.07	7.78	NA
27870801	2016	0	1.75	1.1	2.79	NA
27754925	2017	0	1.26	1.11	1.44	0.001
27754925	2017	0	1.12	1.01	1.25	0.03
27754925	2017	0	0.53	0.47	0.61	0.001
27523496	2016	0	0.212	0.089	0.507	NA
27754924	2017	0	1	0.81	1.24	NA
27754924	2017	0	1.1	0.86	1.42	NA
27754924	2017	0	1.14	0.83	1.55	NA
26950039	2016	0	1.27	1.08	1.49	NA
27711914	2016	0	1.6	1.2	2.2	NA
27711914	2016	0	2.1	1.5	2.9	NA
27711914	2016	0	5.8	3.6	9.6	NA
27810235	2016	0	1.22	0.5	2.94	0.654
27810235	2016	0	0.49	0.14	1.62	0.244
27810235	2016	0	0.68	0.4	1.15	0.157
27816380	2016	0	1.51	1.47	1.55	NA
27816380	2016	0	2.42	2.27	2.57	NA
27709838	2016	0	0.97	0.96	0.99	NA
27695500	2016	0	1.72	1.31	2.26	0.001
27695500	2016	0	1.97	1.34	2.88	0.001
27695500	2016	0	1.96	1.73	2.22	0.001
27695500	2016	0	1.05	1.02	1.07	0.001
27525525	2016	0	0.76	0.41	1.41	NA
27787674	2016	0	2.06	0.98	4.36	NA
27787674	2016	0	1.52	0.65	3.59	NA
27787674	2016	0	2.42	1.1	5.28	NA
27754897	2016	0	1.08	0.97	1.21	NA
27810207	2016	0	12	2.7	74.8	NA
27810207	2016	0	6.4	1.2	43	NA
27707804	2016	0	24	3.6	159	0.001
27707804	2016	0	12.9	2.1	78.4	0.005
27707804	2016	0	11.4	1.8	70.5	0.009
27701659	2016	0	0.88	0.8	0.97	NA
27701659	2016	0	0.87	0.76	0.99	NA
27701659	2016	0	0.9	0.77	1.05	NA
27701659	2016	0	0.79	0.69	0.9	NA
27836904	2016	0	1.16	1.11	1.2	NA
27836904	2016	0	1.29	1.19	1.39	NA
27742691	2016	0	1.43	1.05	1.95	NA
27705839	2016	0	0.62	0.61	0.63	NA
27705839	2016	0	0.81	0.78	0.84	NA
27705839	2016	0	1.14	1.01	1.29	NA
27253204	2016	0	0.14	0.12	0.16	NA
27253204	2016	0	1.29	1.02	1.63	NA
27615722	2016	0	0.6	0.3	1.1	NA
27615722	2016	0	0.6	0.4	0.9	NA
27759094	2016	0	0.53	0.37	0.77	NA
27804110	2016	0	2.5	NA	NA	0.004
27726295	2016	0	4	0.9	18.3	NA
27769308	2016	0	1.01	1.01	1.01	0.001
27769308	2016	0	0.92	0.88	0.96	NA
27759064	2016	0	0.42	0.19	0.96	NA
27816232	2017	0	0.94	0.93	0.96	NA
27816232	2017	0	1.28	1.15	1.43	NA
27816232	2017	0	1.04	1.02	1.06	NA
27816232	2017	0	1.13	1.06	1.2	NA
27812140	2016	0	0.3	0.09	0.98	NA
27765039	2016	0	0.99	0.92	1.07	NA
27765039	2016	0	1.43	1.13	1.81	NA
27783473	2016	0	1.049	0.774	1.421	0.758
27783473	2016	0	1.2	0.894	1.609	0.225
26503486	2016	0	2.04	1.59	2.5	NA
26503486	2016	0	2.49	2	2.98	NA
26503486	2016	0	1.49	0.97	2	NA
27797785	2016	0	1.4	0.91	2.16	NA
27777377	2016	0	5.24	2.55	7.93	NA
27777377	2016	0	5.06	2.28	7.85	NA
27699567	2016	0	0.51	0.3	0.86	NA
27787621	2017	0	1.17	1.08	1.27	NA
27787621	2017	0	1.11	1.03	1.19	NA
27640181	2016	0	2.78	1.06	7.36	NA
27640181	2016	0	2.21	1.06	4.59	NA
27640181	2016	0	0.42	0.21	0.84	NA
27640181	2016	0	0.2	0.06	0.67	NA
27701623	2016	0	0.89	0.81	0.99	NA
27701623	2016	0	1	0.95	1.06	NA
27701623	2016	0	0.87	0.75	1.02	NA
27758964	2016	0	1.21	1.12	1.29	NA
27758964	2016	0	1.3	1.17	1.44	NA
27834737	2016	0	1.77	1.36	2.31	NA
27834737	2016	0	1.69	1.24	2.31	NA
27834737	2016	0	1.85	1.48	2.32	NA
27769208	2016	0	1.7	1.7	1.7	NA
27717960	2017	0	1.28	1.08	1.51	NA
27717960	2017	0	1.5	1.38	1.64	NA
27717960	2017	0	1.18	1	1.39	NA
27717960	2017	0	1.51	1.27	1.78	NA
27769175	2016	0	0.92	0.74	1.16	NA
27769175	2016	0	1.01	0.81	1.26	NA
27769175	2016	0	0.8	0.58	1.11	NA
27769175	2016	0	1.21	1.01	1.44	NA
27769175	2016	0	1.18	0.82	1.69	NA
27769175	2016	0	1.19	0.81	1.76	NA
27769175	2016	0	1.21	0.99	1.48	NA
27789657	2016	0	6.09	2.33	15.93	NA
27789657	2016	0	3.68	0.88	15.27	NA
27758943	2016	0	1.18	0.58	2.4	NA
26892643	2016	0	2	1.1	3.63	NA
26892643	2016	0	1.96	1.1	3.51	NA
26892643	2016	0	0.92	0.53	1.6	NA
26892643	2016	0	1.24	0.74	2.07	NA
27666598	2016	0	0.81	0.75	0.87	0
27666598	2016	0	0.8	0.72	0.88	0
27666598	2016	0	0.81	0.7	0.94	0.006
27707553	2016	0	4	1.21	13.28	NA
27707553	2016	0	3.25	0.93	11.37	NA
27822255	2016	0	4.11	1.98	8.52	0
27822255	2016	0	26.54	7.8	90.32	0
27820222	2016	0	0.96	0.59	1.56	NA
27820222	2016	0	1.02	0.6	1.72	NA
27797695	2016	0	3.38	1.81	6.31	NA
27768965	2016	0	8.16	1.9	35.1	0.005
27768965	2016	0	6.73	1.2	38.1	0.031
27287686	2016	0	0.89	0.86	0.93	NA
27605134	2016	0	2.06	1.44	2.96	NA
27074737	2016	0	2.07	1.03	4.15	NA
27789447	2016	0	1.21	1.02	1.44	NA
27738262	2016	0	1.99	1.21	3.25	0.006
27732117	2016	0	1.75	1.05	2.92	NA
27396244	2016	0	7.51	2.15	26.14	0.002
27396244	2016	0	9.9	2.11	46.33	0.004
27396244	2016	0	10.84	2.75	42.69	0.001
27396244	2016	0	0.93	0.52	1.65	0.81
27756775	2016	0	0.62	0.42	0.92	NA
27730150	2015	0	1.91	1.14	3.2	NA
27707617	2017	0	2.83	1.13	7.14	NA
27707617	2017	0	2.17	1.03	4.58	NA
27707617	2017	0	0.54	0.2	1.45	NA
27707617	2017	0	0.98	0.31	3.1	NA
27707617	2017	0	1.38	0.72	2.67	NA
27707617	2017	0	1.38	0.8	2.37	NA
27734240	2016	0	1.3	1.1	1.6	NA
27697388	2016	0	0.14	0.08	0.24	NA
27697388	2016	0	0.16	0.09	0.31	NA
27697388	2016	0	0.44	0.21	0.91	0.026
27697388	2016	0	1.86	1.06	3.26	0.03
27738347	2016	0	2.03	1.163	3.545	NA
27211986	2016	0	1.24	1.13	1.29	0.001
27810041	2016	0	2.06	1.1	3.84	NA
27818234	2016	0	0.2	0.13	0.3	NA
27818234	2016	0	2.61	1.68	4.04	NA
27789565	2016	0	2.05	1.93	2.19	NA
27777278	2016	0	0.9	0.93	0.95	NA
26374344	2016	1	1	0.49	2.05	NA
26374344	2016	1	0.99	0.56	1.75	NA
26374344	2016	1	1.04	0.57	1.91	NA
26374344	2016	1	1.68	1.18	2.38	NA
26374344	2016	1	1.58	1.03	2.42	NA
26374344	2016	1	1.2	0.85	1.7	NA
27019458	2016	0	2.01	1.57	2.59	0.001
27019458	2016	0	2.91	1.64	5.18	0.001
27695300	2016	0	2.11	2	2.23	NA
27695300	2016	0	1.38	1.34	1.42	NA
27695300	2016	0	0.65	0.61	0.68	NA
27695300	2016	0	0.66	0.64	0.68	NA
27695300	2016	0	1.14	1.1	1.18	NA
27695300	2016	0	1.13	1.01	1.27	NA
27695300	2016	0	0.74	0.65	0.82	NA
27695300	2016	0	0.88	0.85	0.91	NA
27730113	2016	0	0.9	0.84	0.97	NA
27730113	2016	0	4.1	3.69	4.56	NA
27777240	2016	0	0.87	0.35	2.15	NA
27805728	2016	0	3.649	2.157	6.174	0.001
27805728	2016	0	3.498	1.747	7.003	0.001
27805728	2016	0	4.596	2.929	7.212	0.001
27805728	2016	0	3.98	2.749	5.763	0.001
27805728	2016	0	3.029	0.942	9.738	0.063
27734076	2016	0	3.95	1.81	8.65	NA
27734076	2016	0	3.49	1.73	7.04	NA
27734076	2016	0	1.65	0.99	2.73	NA
27734076	2016	0	2.06	1.14	3.71	NA
27734076	2016	0	1.67	1.01	2.79	NA
27734076	2016	0	1.76	1.07	2.89	NA
27643962	2016	0	1.56	1.43	1.7	NA
26853429	2016	0	0.82	0.78	0.86	NA
26853429	2016	0	0.8	0.75	0.83	NA
27377688	2016	0	0.92	0.88	0.95	0.001
27713634	2016	0	3.275	1.014	10.573	0.05
26374234	2016	1	1.42	1.07	1.87	NA
27152464	2016	0	2.11	1.1	4.06	NA
27453557	2016	0	1.441	1.201	1.728	NA
27453557	2016	0	1.34	1.109	1.62	NA
27322489	2016	0	4.43	3.8	5.16	NA
27801672	2016	0	0.32	0.2	0.5	0
27801672	2016	0	0.49	0.27	0.9	0.021
27801672	2016	0	0.34	0.14	0.8	0.014
27801672	2016	0	0.67	0.48	0.93	0.016
27809870	2016	0	1.326	0.775	2.269	NA
27809870	2016	0	1.039	0.862	1.252	NA
27809870	2016	0	1.439	0.853	2.426	NA
27781184	2016	0	1.67	1.01	2.78	NA
27781184	2016	0	2.43	1.66	3.54	NA
27412570	2016	0	0.95	0.93	0.97	NA
27412570	2016	0	0.94	0.9	0.97	NA
27787346	2016	0	1.33	1.09	1.63	NA
27787346	2016	0	2.01	1.51	2.69	NA
27787346	2016	0	4.4	1.38	14.02	NA
27787346	2016	0	2.79	1.37	5.67	NA
27787346	2016	0	2.9	1.16	7.28	NA
27723868	2016	0	0.63	0.53	0.76	NA
27723868	2016	0	0.77	0.63	0.95	NA
27761599	2016	0	1.53	1.46	1.61	NA
27761599	2016	0	1.73	1.57	1.91	NA
27741118	2016	0	1.547	0.782	3.061	NA
27802545	2016	0	1.09	0.83	1.43	NA
27802545	2016	0	0.75	0.63	0.89	NA
27755398	2016	0	1.77	1.22	2.55	NA
27755398	2016	0	1.52	1.04	2.21	NA
27837326	2016	0	16.5	2.07	132.3	NA
27837326	2016	0	3.49	1.78	6.83	NA
27347864	2016	0	0.87	0.77	0.99	NA
27347864	2016	0	0.62	0.52	0.75	NA
27347864	2016	0	0.82	0.74	0.9	NA
27812753	2016	0	0.66	0.51	0.85	NA
27765729	2016	0	2.2	1.6	3.2	NA
27765729	2016	0	2.9	1.8	4.6	NA
27765729	2016	0	1.4	1	1.9	NA
27765729	2016	0	1.5	1.1	2.2	NA
27765729	2016	0	3.6	1.6	8.2	NA
27085763	2016	0	0.533	0.451	0.631	NA
27085763	2016	0	0.57	0.469	0.694	NA
27255807	2016	0	4.71	1.61	13.79	NA
27255807	2016	0	4.3	1.69	10.96	NA
27704260	2017	0	0.87	0.65	1.15	NA
27741128	2016	0	1.49	1.37	1.61	NA
27732947	2016	0	1.14	1.03	1.26	NA
27775955	2016	0	2.99	1.09	8.15	NA
27775955	2016	0	1.55	1.01	2.39	NA
27478998	2016	0	1.26	0.71	2.26	NA
27478998	2016	0	3.53	1.21	10.28	NA
27478998	2016	0	1.35	0.41	4.4	NA
27478998	2016	0	1.21	0.35	4.18	NA
27829205	2017	0	0.95	0.71	1.28	NA
27820847	2016	0	3.74	1.19	11	NA
27820847	2016	0	1.41	0.54	3.66	NA
27820847	2016	0	22.48	8.4	67.64	NA
27820847	2016	0	0.08	0.004	0.42	NA
27517739	2016	0	1.14	1.07	1.23	NA
27517739	2016	0	1.28	1.15	1.42	NA
27517739	2016	0	1.73	1.5	1.98	NA
27517739	2016	0	1.11	1.01	1.22	NA
27738920	2016	0	0.58	0.36	1.94	NA
27738920	2016	0	0.37	0.23	0.61	NA
27738920	2016	0	0.85	0.55	1.32	NA
27738920	2016	0	1.33	0.83	2.12	NA
27738920	2016	0	0.21	0.1	0.4	NA
27697972	2017	0	1.35	1.33	1.37	NA
27697972	2017	0	7.32	6.58	8.14	NA
27697972	2017	0	6.08	4.3	8.61	NA
27700016	2016	0	1.9	1.02	3.4	NA
27700016	2016	0	1.9	0.99	3.8	NA
27810613	2016	0	0.71	0.48	1.07	NA
27769611	2016	0	2.29	1.34	3.91	NA
27769611	2016	0	3.27	1.66	6.45	NA
27769611	2016	0	4.93	1.86	13.1	NA
27720456	2016	0	0.61	NA	NA	0.004
27818783	2016	0	0.82	0.69	0.96	NA
27818783	2016	0	0.85	0.71	1.03	NA
27818783	2016	0	1.26	1.04	1.53	NA
27818783	2016	0	1.1	0.92	1.32	NA
27814674	2016	0	1.8	1.2	2.6	NA
27814674	2016	0	0.5	0.4	0.7	NA
27824916	2016	0	2.58	1.31	5.06	NA
27749223	2016	0	1.74	1.15	2.63	0.01
27796333	2016	0	0.98	0.96	1	NA
27796333	2016	0	1	0.95	1.05	NA
27773807	2016	0	1.54	1.36	1.75	NA
27773807	2016	0	1.3	1.07	1.57	NA
27773807	2016	0	1	0.83	1.2	NA
27773807	2016	0	1.45	0.87	2.4	NA
27773807	2016	0	1.03	0.84	1.27	NA
27810686	2016	0	2.689	1.08	6.694	0.033
27247432	2016	0	0.8	0.65	1	0.045
27695941	2016	0	0.42	0.33	0.53	NA
26895213	2016	0	1.016	1.008	1.047	NA
27771738	2017	0	0.76	0.67	0.87	NA
27771738	2017	0	0.82	0.73	0.92	NA
27771738	2017	0	0.8	0.65	0.99	NA
27835049	2016	0	1.64	1.19	2.24	NA
27753122	2016	0	0.64	0.44	0.95	NA
27753122	2016	0	0.38	0.19	0.78	NA
27822767	2016	0	1.5	1	2.19	NA
27822767	2016	0	3.7	2	6.9	NA
27822767	2016	0	1.1	0.67	1.7	NA
27460269	2016	0	3.57	2.22	5.74	NA
27460269	2016	0	1.89	0.82	4.33	NA
27568823	2016	0	1.61	0.91	2.83	NA
27802288	2016	0	3.17	2.19	4.58	NA
27273914	2016	0	0.77	0.63	0.95	NA
27810483	2016	0	1.56	1.07	2.28	NA
27810483	2016	0	3.19	1.32	7.69	NA
27810486	2016	0	2.2	1.16	4.19	NA
27810486	2016	0	1.74	1.03	2.95	NA
27810486	2016	0	1.22	1	1.51	NA
27083434	2016	0	2.47	1.67	3.65	NA
27083434	2016	0	1.45	1.02	2.07	NA
27388574	2016	0	0.735	0.554	0.974	NA
27732704	2016	1	1.37	1.11	1.7	NA
27441907	2016	0	1.5	1.15	1.96	0.003
27632371	2016	0	1.97	1.25	3.1	NA
27632371	2016	0	0.51	0.3	0.86	NA
27632371	2016	0	0.71	0.51	0.99	NA
27783935	2017	0	1.03	1.01	1.06	NA
27824885	2016	0	1.02	0.36	2.91	0.97
27824885	2016	0	0.7	0.46	1.06	0.09
27824885	2016	0	0.41	0.14	1.18	0.1
27824885	2016	0	0.65	0.43	0.98	0.04
27824885	2016	0	0.83	0.58	1.18	0.3
27824885	2016	0	0.71	0.3	1.64	0.4
27824885	2016	0	0.82	0.76	0.88	0.001
27824885	2016	0	1.1	0.76	1.59	0.6
27824885	2016	0	0.87	0.31	2.47	0.8
27824885	2016	0	0.13	0.07	0.27	0.001
27824885	2016	0	0.54	0.49	0.6	0.001
27824885	2016	0	0.29	0.17	0.5	0.001
27595461	2016	0	1.67	1.3	2.13	NA
27708110	2016	0	2.6	2.21	3.06	NA
27708110	2016	0	2.04	1.71	2.44	NA
27835072	2016	0	3.96	1.67	9.36	NA
27411161	2016	0	1.52	1.09	2.14	NA
27773479	2017	1	5.46	4.32	6.91	NA
27773479	2017	1	4.23	2.5	7.19	NA
27773479	2017	1	4	1.75	9.16	NA
26946066	2016	0	0.69	0.52	0.9	NA
26946066	2016	0	1.73	1.38	2.17	NA
27746859	2016	0	3.2	1.72	5.97	NA
27746859	2016	0	0.5	0.3	0.81	NA
27746859	2016	0	0.49	0.23	1.02	NA
27742762	2016	0	2.2	1.15	2.22	NA
27742762	2016	0	0.87	0.89	0.99	NA
27755064	2017	0	2.3	1.9	2.6	NA
27738630	2016	0	1.19	1.07	1.56	NA
27738630	2016	0	1.56	1.05	2.3	0.003
27738630	2016	0	1.83	1.07	3.14	0.001
27738630	2016	0	1.33	1.03	1.72	0.02
27028025	2016	0	1.03	1.01	1.06	NA
27779607	2016	0	2.07	1.2	3.44	NA
27443814	2016	0	1.66	1.22	2.25	NA
27443814	2016	0	1.41	1.1	1.81	NA
27443814	2016	0	1.99	1.05	3.75	NA
27443814	2016	0	1.66	1.1	2.51	NA
27443814	2016	0	1.37	1.09	1.72	NA
27824748	2016	0	1.94	1.8	2.09	0.001
27056729	2016	0	1.49	1	2.23	NA
27056729	2016	0	0.33	0.12	0.89	NA
27056729	2016	0	0.32	0.13	0.8	NA
27806307	2017	0	0.37	0.15	0.93	0.05
27806307	2017	0	0.21	0.06	0.66	0.01
27806307	2017	0	0.35	0.17	0.71	0.01
27697781	2016	0	1.04	1	1.08	NA
27697781	2016	0	4.29	1.3	14.09	NA
27697781	2016	0	1.04	1	1.08	NA
27697781	2016	0	1.04	1	1.08	NA
27697781	2016	0	3.21	1.29	7.96	NA
27697781	2016	0	4.32	2.11	8.83	NA
27697781	2016	0	17.19	2.03	145.15	NA
27824756	2016	0	1.8	1.7	2	NA
27824756	2016	0	2.6	1.3	5.3	NA
27824756	2016	0	2.3	2	2.5	NA
27824756	2016	0	2.5	1.7	3.7	NA
27824756	2016	0	3	1.8	5.3	NA
27824756	2016	0	2.3	1.3	4	NA
27777603	2016	0	17.29	1.81	164.96	NA
27777603	2016	0	7	1.36	35.93	NA
27777603	2016	0	8.89	1.94	40.71	NA
27777603	2016	0	9.63	2.14	43.36	NA
27777603	2016	0	6.86	1.25	37.61	NA
27812428	2016	0	0.774	0.695	0.862	0.001
27812428	2016	0	0.869	0.553	1.364	NA
27812428	2016	0	0.663	0.574	0.765	NA
27812428	2016	0	1.785	1.064	2.996	NA
27812429	2016	0	1.297	1.02	1.649	NA
27812429	2016	0	8	1.81	35.4	NA
27812429	2016	0	4.1	1.61	10.35	NA
27812429	2016	0	2.97	1.48	5.97	NA
27533903	2016	0	2.393	1.821	3.143	0.001
27533903	2016	0	2.966	2.409	3.651	0.001
27533903	2016	0	1.358	1.018	1.812	0.037
27716171	2016	0	1.18	0.88	1.58	NA
27716171	2016	0	0.99	0.42	2.32	NA
27716171	2016	0	0.92	0.8	1.06	NA
27814470	2016	0	1.23	1.02	1.48	NA
27814470	2016	0	1.56	1.04	2.24	NA
27814470	2016	0	1.43	1.11	1.83	NA
27814470	2016	0	0.8	0.67	0.95	NA
27396695	2016	0	1.63	1.43	1.87	NA
27396695	2016	0	0.89	0.79	0.99	NA
27822673	2016	0	1.07	1.04	1.1	NA
27822673	2016	0	1.04	1.02	1.07	NA
27798952	2016	0	0.49	0.29	0.81	NA
27798952	2016	0	0.48	0.48	0.53	NA
27829669	2016	0	2.28	1.5	3.48	NA
27798923	2015	0	0.78	NA	NA	0.001
27798923	2015	0	0.71	NA	NA	0.001
27522443	2016	0	1.1	1.03	1.17	NA
27522443	2016	0	1.11	1.05	1.18	NA
27035058	2016	0	1.79	1.16	2.77	0.009
27612575	2016	0	6.5	4.6	9.1	NA
27575711	2016	0	1	0.76	1.32	NA
27729382	2016	0	2.32	1.66	3.25	NA
27729382	2016	0	2.85	2.6	3.12	NA
27729382	2016	0	1.87	1.69	2.07	NA
27729382	2016	0	3.05	2.45	3.8	NA
27729382	2016	0	1.31	1.25	1.38	NA
27729382	2016	0	1.39	1.19	1.62	NA
27729382	2016	0	1.37	1.08	1.74	NA
27729382	2016	0	1.25	1.11	1.41	NA
27743712	2016	0	1.06	0.72	1.55	NA
27743712	2016	0	2.76	1.32	5.75	NA
27743712	2016	0	9.14	2.08	40.14	NA
27598317	2016	0	0.47	NA	NA	0.01
27598317	2016	0	0.76	NA	NA	0.01
27790816	2016	0	1.162	1.02	1.325	0.024
27790816	2016	0	1.32	1.139	1.53	0.001
27411948	2016	0	1.58	1.14	2.21	NA
27411948	2016	0	1.61	1.39	1.87	NA
27502072	2016	0	1.69	1.18	2.42	NA
27502072	2016	0	2.53	1.39	4.61	NA
27502072	2016	0	2.27	1.48	3.48	NA
27502072	2016	0	1.45	1.04	2.04	NA
27502072	2016	0	2.93	1.21	7.08	NA
27835893	2016	0	0.89	0.76	1.05	NA
26392050	2016	0	1.59	0.96	2.62	0.07
26392050	2016	0	1.62	0.96	2.74	0.07
27733442	2016	0	8.43	4.38	16.2	NA
27428296	2016	0	7.5	4.4	13	NA
27428296	2016	0	2.5	1.7	3.5	NA
27428296	2016	0	1.9	1.2	3	NA
27428296	2016	0	1.4	0.9	2.3	NA
27428296	2016	0	1.6	1.1	2.3	NA
27753943	2016	0	1.059	1.049	1.069	NA
27753943	2016	0	1.036	1.017	1.055	NA
27753943	2016	0	1.053	1.027	1.08	NA
27753943	2016	0	1.033	1.02	1.045	NA
27753943	2016	0	1.033	1.003	1.063	NA
27790808	2016	0	0.74	0.57	0.96	NA
27743699	2017	0	1.67	1.37	2.05	NA
27743699	2017	0	1.91	1.16	3.15	NA
27743699	2017	0	1.37	1.06	1.77	NA
27743699	2017	0	1.83	1.6	2.09	NA
27743698	2016	0	2.96	1.26	6.97	NA
27807198	2016	0	0.63	0.402	0.999	NA
27815376	2016	0	1.17	0.98	1.4	NA
27751901	2016	0	1.53	1.5	1.57	NA
27751901	2016	0	1.45	1.4	1.51	NA
27751901	2016	0	1.44	1.32	1.58	NA
27753944	2016	0	1.08	0.67	1.72	NA
27768118	2016	0	2.55	NA	NA	0.03
27821321	2016	0	1.91	1.31	2.76	NA
27821321	2016	0	1.56	1.11	2.19	NA
27821321	2016	0	1.57	1.09	2.26	NA
27821321	2016	0	2.28	1.55	3.37	NA
27792643	2016	0	0.87	0.8	0.94	NA
27792644	2016	0	0.68	0.47	0.98	0.041
27792647	2016	0	2.9	1.42	5.36	0.001
27763987	2016	0	2.38	1.11	5.09	NA
27778323	2017	0	0.39	0.25	0.61	NA
27778323	2017	0	0.99	0.8	1.22	NA
27792658	2016	0	1.03	0.71	1.52	NA
27778330	2017	0	1.29	0.94	1.74	NA
27778330	2017	0	1.48	1.04	2.11	NA
27690339	2016	0	0.45	0.3	0.67	0
27690339	2016	0	0.49	0.36	0.67	0
27534711	2016	0	2.1	1.01	4.37	0.046
27534711	2016	0	4.4	1.54	12.61	0.006
27534711	2016	0	6.77	1.36	33.75	0.02
27534711	2016	0	2.99	1.28	6.96	0.011
27751804	2016	0	2.05	1.5	2.8	NA
27751804	2016	0	1.63	1.21	2.16	NA
27751804	2016	0	2.8	1.61	4.89	NA
27751804	2016	0	1.93	1.13	3.3	NA
27714902	2016	0	6.5	3.2	13.1	NA
27714902	2016	0	10.1	4	25.9	NA
27714902	2016	0	3.39	1.83	6.26	NA
27714902	2016	0	1.73	1.12	2.67	NA
27714902	2016	0	1.61	1.03	2.52	NA
27821402	2016	0	19.7	10.1	38.5	NA
27821402	2016	0	10.6	5	22.5	NA
27821402	2016	0	19.1	7.8	38.5	NA
27821402	2016	0	20.2	7.4	55.1	NA
27821402	2016	0	22.6	12.5	40.9	NA
27821402	2016	0	7.4	2.7	20.1	NA
27532637	2016	0	7.8	2.61	23.36	NA
27678041	2016	0	0.74	0.59	0.91	NA
27678041	2016	0	0.71	0.51	0.97	NA
27755864	2016	0	0.4	0.35	0.46	NA
27733159	2016	0	1.201	1.041	1.387	NA
27786400	2016	0	1.51	1.03	2.25	NA
27786400	2016	0	1.34	1.04	1.71	NA
27798703	2016	0	1.1	1.06	1.14	NA
27798703	2016	0	1.31	1.25	1.36	NA
27825315	2016	0	1.66	1.17	2.36	NA
27825315	2016	0	1.85	1.03	3.32	NA
27825315	2016	0	2.08	1.21	3.58	NA
27727025	2016	0	0.58	0.44	0.76	NA
27727025	2016	0	0.49	0.38	0.61	NA
27786368	2016	0	1.32	1.05	1.64	NA
27786368	2016	0	11.6	4.36	31	NA
27786368	2016	0	3.8	2.42	5.97	NA
27806863	2016	0	2.98	2.8	3.17	NA
27806863	2016	0	2.6	2.47	2.74	NA
27638924	2016	0	0.9	0.83	0.98	NA
27638924	2016	0	1.04	1.01	1.07	NA
27749527	2016	0	4.67	3.21	6.81	NA
27749527	2016	0	1.45	1.11	1.89	NA
27749527	2016	0	1.3	1.1	1.7	NA
27749527	2016	0	3.29	2.45	4.42	NA
27720852	2016	0	0.67	0.53	0.85	NA
27796634	2016	0	0.56	0.34	0.91	NA
27815066	2016	0	3.03	1.37	6.69	NA
27815066	2016	0	4.07	1.33	12.43	NA
27749523	2016	0	1.35	1.14	1.61	NA
27546770	2016	0	1.7	1.5	1.9	NA
27583712	2016	0	1.14	1.05	1.23	0.001
27583712	2016	0	1.2	1.08	1.33	0.001
27583712	2016	0	0.85	NA	NA	0.48
27806970	2016	0	35.29	1.37	911.89	NA
27806970	2016	0	35.05	1.74	706.93	NA
27428037	2016	0	1.41	0.43	4.62	NA
27428037	2016	0	0.9	0.2	2.3	NA
27811008	2016	0	1.13	1.05	1.2	NA
27811008	2016	0	1.02	0.95	1.09	NA
27811008	2016	0	1.05	0.67	1.66	NA
27811008	2016	0	1.04	1.04	0.81	NA
27811008	2016	0	1.06	1.06	0.6	NA
27743433	2016	0	3.37	1.4	3.7	0.001
27770065	2016	0	5.5	2.6	11.6	NA
27802839	2016	0	0.5	0.3	1	NA
27802839	2016	0	0.5	0.3	0.8	NA
27802839	2016	0	1.8	1	3.1	NA
27802839	2016	0	8.3	2.8	25.1	NA
27223070	2016	0	1.5	1.1	2.06	NA
27765798	2016	0	1.04	0.78	1.4	NA
27765798	2016	0	0.98	0.63	1.52	NA
27765798	2016	0	1.81	0.87	3.74	NA
27765798	2016	0	1.89	0.68	5.24	NA
27810857	2016	0	2.04	1.02	3.41	NA
27765797	2016	0	0.77	0.69	0.86	NA
27821099	2016	0	1.36	1.09	1.7	NA
27821099	2016	0	21.47	18	25.6	NA
27821099	2016	0	2.05	1.07	3.91	NA
27821099	2016	0	2.61	1.47	4.61	NA
27821099	2016	0	1.72	1.1	2.68	NA
27821099	2016	0	2.31	1.21	4.39	NA
27821099	2016	0	2.1	1.25	3.52	NA
27821099	2016	0	25.1	20.9	30.2	NA
27821099	2016	0	2.6	1.42	4.73	NA
27821099	2016	0	5.15	1.98	13.4	NA
27821099	2016	0	2.3	1.34	3.96	NA
27722793	2016	0	0.95	0.9	0.99	NA
27722793	2016	0	5.76	1.1	30.3	NA
27497525	2016	0	1.13	1.01	1.27	NA
27497525	2016	0	1.4	1.02	1.93	NA
27681848	2016	0	1.01	0.9	1.13	NA
27683844	2016	0	1.08	1.06	1.11	NA
27683844	2016	0	1	0.94	1.07	NA
27765765	2016	0	1.31	1.21	1.41	NA
27755543	2016	0	1.05	1.03	1.07	NA
27755543	2016	0	9.14	1.72	48.66	NA
27755543	2016	0	2.78	1.37	5.64	NA
27755543	2016	0	4.66	1.35	16.12	NA
27755543	2016	0	1.06	1.02	1.1	NA
27755543	2016	0	19.68	18.64	20.78	NA
27755543	2016	0	25.53	24.91	16.18	NA
27755543	2016	0	46.53	45.38	47.72	NA
27755543	2016	0	4.75	1.09	20.78	NA
27755543	2016	0	22.43	4.62	108.81	NA
27735065	2016	0	0.69	0.6	0.8	NA
27706475	2016	0	1.27	1.02	1.58	NA
27706475	2016	0	1.35	1.06	1.71	NA
27706475	2016	0	1.17	1.01	1.34	NA
27706475	2016	0	1.24	1.07	1.43	NA
27706475	2016	0	1.3	1.05	1.62	NA
27706475	2016	0	1.08	1.01	1.16	NA
27706475	2016	0	1.23	1.05	1.45	NA
27706475	2016	0	1.5	1.07	2.09	NA
27464823	2016	0	7.6	3.7	15.7	NA
27464823	2016	0	3.7	1.3	10.8	NA
27477111	2016	0	1.27	1.05	1.54	NA
27477111	2016	0	1.36	1.07	1.73	NA
27712633	2016	0	0.65	0.58	0.73	NA
27712633	2016	0	0.57	0.41	0.79	NA
27319365	2016	0	2.7	1.1	6.6	NA
27720782	2017	0	0.85	0.85	0.72	NA
27720782	2017	0	0.85	0.85	0.5	NA
27720782	2017	0	0.78	0.78	0.7	NA
27788379	2017	0	1.7	1.2	2.5	NA
27788379	2017	0	2.1	1.4	3.1	NA
27829341	2016	0	1.46	1.38	1.54	NA
27829341	2016	0	1.48	1.35	1.62	NA
27829341	2016	0	2.79	1.63	4.78	NA
27829341	2016	0	1.73	1.49	2.02	NA
27829341	2016	0	1.44	1.32	1.57	NA
27753560	2016	0	2.1	0.9	4.9	NA
27753560	2016	0	2.1	0.9	5	NA
27753560	2016	0	2.1	1.3	3.3	NA
27753560	2016	0	2.2	1.3	3.6	NA
27836331	2016	0	3.13	1.859	5.271	NA
27836331	2016	0	5.593	1.628	19.213	NA
27836331	2016	0	2.492	1.114	5.576	NA
27213713	2016	0	2.88	1.37	6.08	NA
27590571	2016	0	0.61	0.47	0.8	NA
27590571	2016	0	0.54	0.36	0.81	NA
27797432	2016	0	2.5	1	6	0.047
27789242	2017	0	1.04	1.03	1.05	NA
27789242	2017	0	3.47	1.97	6.13	NA
27789242	2017	0	5.1	2.7	9.62	NA
27789242	2017	0	1.05	1.03	1.06	NA
27789242	2017	0	2.31	1.01	5.28	NA
27832250	2016	0	0.72	0.54	0.98	NA
27832250	2016	0	0.45	0.21	0.96	NA
27731890	2017	0	0.76	0.71	0.82	NA
27731890	2017	0	0.88	0.82	0.95	NA
27822007	2016	0	1.1	1	1.3	NA
27822007	2016	0	4	3.4	4.6	NA
27822007	2016	0	2.6	2	3.3	NA
27822007	2016	0	0.6	0.5	0.8	NA
27822007	2016	0	0.5	0.4	0.7	NA
27432835	2016	0	1.39	1.03	1.88	NA
27035582	2016	0	1.433	1.037	1.981	NA
27768709	2016	0	0.82	0.67	1.01	NA
27742084	2016	0	0.63	0.59	0.67	0.001
27742084	2016	0	0.81	0.78	0.84	0.001
27742084	2016	0	0.67	0.64	0.7	0.001
27742084	2016	0	0.42	0.4	0.43	0.001
27742084	2016	0	0.87	0.79	0.95	NA
27742084	2016	0	0.89	0.77	1.02	NA
27742084	2016	0	1.16	1	1.34	NA
27723651	2016	0	1.62	1.35	1.94	NA
27723651	2016	0	1.19	0.91	1.55	NA
27817869	2016	0	0.45	0.11	1.8	NA
27817869	2016	0	1.69	1.43	1.99	NA
27760543	2016	0	1.13	1.03	1.23	NA
27760543	2016	0	1.3	1.07	1.57	NA
27760543	2016	0	1.46	1.08	1.98	NA
27760543	2016	0	2.04	1.6	2.61	NA
27760543	2016	0	3.1	2.17	4.42	NA
27760543	2016	0	1.2	1.1	1.31	NA
27760543	2016	0	3.87	2.69	5.58	NA
27830164	2016	0	5.06	1.31	19.59	NA
27774955	2016	0	5.15	3.69	7.17	NA
27774955	2016	0	0.84	0.706	0.997	NA
27736041	2016	0	0.81	0.55	1.21	NA
27736041	2016	0	1.11	0.85	1.26	NA
27736041	2016	0	1.21	0.84	1.73	NA
27783154	2016	0	2.05	0.48	8.74	NA
27015109	2016	0	2.06	0.99	4.32	NA
27015109	2016	0	0.94	0.57	1.54	NA
27015109	2016	0	1.68	0.76	3.75	NA
27770828	2016	0	2.08	1.64	2.63	NA
27770828	2016	0	1.26	1.17	1.35	NA
27770828	2016	0	1.58	1.17	2.13	NA
27770828	2016	0	1.54	1.08	2.18	NA
27770828	2016	0	1.36	1.03	1.81	NA
27580369	2016	0	1.42	1.3	1.55	NA
27580369	2016	0	1.38	1.25	1.53	NA
27580369	2016	0	1.52	1.18	1.96	NA
27580369	2016	0	1.03	0.8	1.32	NA
27744223	2017	1	1	0.94	1.06	NA
27744223	2017	1	1.22	1.06	1.41	NA
27744223	2017	1	0.39	0.17	0.9	NA
27738075	2016	0	1.68	1.05	2.69	NA
27738075	2016	0	1.34	0.71	2.56	NA
27797289	2017	0	0.77	0.64	0.93	NA
27797289	2017	0	1.2	1	1.46	NA
27797289	2017	0	1.49	1.02	2.16	NA
27797289	2017	0	0.67	0.49	0.93	NA
27836204	2017	0	5.3	1.7	16.3	NA
27565859	2016	0	1.37	1.24	1.51	NA
27565859	2016	0	1.18	1.04	1.34	NA
27565859	2016	0	1.09	1	1.19	NA
27565859	2016	0	1.13	0.99	1.29	NA
27838258	2016	0	1.092	0.649	1.837	NA
27838258	2016	0	0.699	0.246	1.985	NA
27838258	2016	0	0.209	0.104	0.421	NA
27838258	2016	0	0.567	0.34	0.946	NA
27021056	2016	0	2.33	1.6	3.39	NA
27021056	2016	0	2.09	1.04	4.18	NA
27021056	2016	0	1.85	1.06	3.24	NA
27021056	2016	0	1.8	1.1	2.95	NA
27737864	2016	0	1.46	1.09	1.96	NA
27737864	2016	0	1.29	0.98	1.7	NA
27737864	2016	0	1.73	1.28	2.35	NA
27803399	2016	0	1.76	1.27	2.45	0
27832187	2016	0	2.45	1.24	4.84	NA
27832187	2016	0	2.4	1.07	5.4	NA
27832187	2016	0	6.51	2.23	19.03	NA
27832187	2016	0	6.94	2.33	20.69	NA
27836287	2016	0	1.36	1.2	1.55	NA
27836287	2016	0	1.53	1.29	1.83	NA
27836287	2016	0	1.2	0.99	1.45	NA
27776891	2016	0	2	1.9	2.2	NA
27776891	2016	0	2.6	2.6	2	NA
27776891	2016	0	2.3	1.4	4	NA
27817806	2016	0	6.49	2.36	17.81	NA
27817806	2016	0	4.18	1.08	16.13	NA
27817806	2016	0	3.02	1.15	7.93	NA
27264844	2016	0	5.88	1.21	28.1	0.025
27264844	2016	0	3.2	1.24	8.21	0.016
27834182	2016	0	1.41	1.28	1.56	NA
27817816	2016	0	2.18	1.84	2.59	NA
27817816	2016	0	0.77	0.63	0.94	NA
27817816	2016	0	0.67	0.55	0.82	NA
27817816	2016	0	1.97	1.22	3.17	NA
27785041	2016	0	2.01	1.93	2.1	NA
27785041	2016	0	1.54	1.32	1.81	NA
27785041	2016	0	2.17	1.93	2.37	NA
27709265	2017	0	2.6	1.5	4.5	NA
27709265	2017	0	1.4	1.1	1.9	NA
27709265	2017	0	1.4	1.1	1.8	NA
27709265	2017	0	1.3	1.1	1.7	NA
27709265	2017	0	1.9	1.5	2.5	NA
27815763	2016	0	1.1	1.07	1.14	NA
27832150	2016	0	6.44	4.69	8.33	NA
27832150	2016	0	7.19	4.18	12.34	NA
27229855	2016	0	0.46	0.26	0.82	NA
27229855	2016	0	1.28	0.82	2.01	NA
27229855	2016	0	1.43	1.13	1.81	NA
27729582	2016	0	1.17	1.03	1.34	NA
27680429	2016	0	1.13	1.03	1.24	NA
27680429	2016	0	1.07	1.02	1.13	NA
27729577	2016	0	0.98	0.97	0.99	NA
27729577	2016	0	0.84	0.75	0.95	NA
27729577	2016	0	1.16	1	1.34	NA
27729577	2016	0	1.2	1.09	1.32	NA
27627190	2016	0	0.87	0.8	0.96	NA
27750068	2016	0	0.84	0.75	0.94	NA
27750068	2016	0	0.9	0.77	1.05	NA
27750068	2016	0	0.82	0.79	0.86	NA
27750068	2016	0	0.84	0.68	1.04	NA
27831946	2016	0	1.42	1.32	1.52	NA
27831946	2016	0	1.93	1.7	2.18	NA
27760265	2016	0	1.57	1.33	1.85	NA
27760265	2016	0	1.25	1.08	1.44	NA
27760265	2016	0	1.93	1.65	2.26	NA
27760265	2016	0	1.21	1.06	1.37	NA
27760265	2016	0	1.48	1	2.19	NA
27760265	2016	0	1.54	1.05	2.25	NA
27760265	2016	0	1.51	0.94	2.42	NA
27594378	2016	0	17.2	6.9	43	NA
27594378	2016	0	39.5	18	87	NA
27594378	2016	0	20.9	1.9	232.3	NA
27594378	2016	0	2	0.2	17.2	NA
27594378	2016	0	4.3	1.7	12.4	NA
27594378	2016	0	4	2.4	6.7	NA
27784852	2016	0	2.2	1.05	4.61	NA
27784852	2016	0	2.38	1.13	5.02	NA
27590290	2016	0	2.8	NA	NA	0.004
27590290	2016	0	4.5	NA	NA	0.001
27590290	2016	0	15.4	NA	NA	0.001
27590290	2016	0	4.8	NA	NA	0.001
27590290	2016	0	4.4	NA	NA	0.001
27590290	2016	0	4.2	NA	NA	0.001
27819746	2015	0	1.5	1.03	2.19	NA
27819746	2015	0	2.84	1.57	5.13	NA
27819746	2015	0	2.38	1.12	5.03	NA
27819746	2015	0	2.4	1.42	4.08	NA
27819746	2015	0	3.69	1.36	10.07	NA
27819746	2015	0	5.69	3.33	9.73	NA
27819746	2015	0	3.13	2.16	4.54	NA
27819746	2015	0	2.44	2	2.94	NA
27819746	2015	0	6.21	1.91	20.23	NA
27819746	2015	0	5.82	3.13	10.81	NA
27819746	2015	0	3.56	2.77	4.58	NA
27819746	2015	0	2.35	1.4	3.95	NA
27819746	2015	0	3.71	1.65	8.33	NA
27819746	2015	0	1.59	1.11	2.29	NA
27819746	2015	0	17.13	1.06	277.48	NA
27819746	2015	0	1.84	1.03	3.29	NA
27819746	2015	0	1.34	1.01	1.76	NA
27819746	2015	0	8.33	1.04	50	NA
27819746	2015	0	2.33	1.04	5	NA
27819746	2015	0	3.13	1.64	5.88	NA
27819746	2015	0	1.89	1.19	2.94	NA
27819746	2015	0	2.04	1.09	3.85	NA
27819746	2015	0	2	1.03	3.85	NA
27819746	2015	0	1.79	1.06	2.94	NA
27737834	2016	0	1.38	1.38	0.92	NA
27698930	2016	0	0.46	0.43	0.5	NA
27703026	2016	0	3.03	2.44	3.76	0
27748080	2016	0	1.47	1.11	1.94	NA
27748080	2016	0	0.2	0.05	0.86	NA
27748080	2016	0	0.42	0.21	0.88	NA
27748080	2016	0	0.55	0.34	0.87	NA
27703034	2016	0	1.83	1.62	2.07	NA
27703034	2016	0	1.36	1.1	1.67	NA
27549433	2016	0	1.39	1.19	1.61	NA
27549433	2016	0	1.85	1.52	2.24	NA
27549433	2016	0	1.06	0.83	1.35	NA
27766471	2016	0	31.9	25.38	40.08	NA
27711172	2016	0	1.73	NA	NA	0.047
27711172	2016	0	1.48	NA	NA	0.04
27811531	2016	0	2.3	1.2	4.55	0.013
27711168	2016	0	1.47	1.27	1.71	NA
27711168	2016	0	0.46	0.31	0.68	NA
27766477	2016	0	0.41	0.21	0.79	NA
27743964	2016	0	1.14	1.02	1.28	NA
27743964	2016	0	0.87	0.78	0.98	NA
27756251	2016	0	0.42	0.2	0.87	NA
27756251	2016	0	1.3	0.75	2.2	NA
27698905	2016	0	1.13	1.05	1.22	NA
27832023	2016	0	1.19	1.12	1.27	0.001
27832023	2016	0	1.13	1.03	1.24	NA
27832023	2016	0	1.04	1.01	1.07	NA
27823679	2016	0	1.02	1.01	1.03	NA
27823679	2016	0	2.4	1.7	3.5	NA
27823679	2016	0	0.9	0.6	1.4	NA
27823679	2016	0	1	0.7	1.4	NA
27823679	2016	0	1.02	1.01	1.03	NA
27823679	2016	0	2.5	1.9	3.3	NA
27622969	2016	0	0.63	0.382	0.996	NA
27762181	2016	0	1.28	1.14	1.44	NA
27762181	2016	0	1.86	1.07	3.23	NA
27762181	2016	0	3.23	2.02	5.17	NA
27762181	2016	0	3.36	2.47	4.58	NA
27762181	2016	0	1.39	1.08	1.8	NA
27729425	2016	0	2.2	1.2	4	0.01
27729425	2016	0	3.3	1.8	6.5	0
27676190	2016	0	2.239	NA	NA	0.025
27676190	2016	0	0.907	NA	NA	0.007
27676190	2016	0	10.407	NA	NA	0.001
27676190	2016	0	4.723	NA	NA	0.041
27733532	2016	0	1.13	1.02	1.26	NA
27733532	2016	0	1.27	1.09	1.49	NA
27733532	2016	0	1.48	1.09	2.01	NA
27733532	2016	0	1.32	1.1	1.57	NA
26666583	2016	0	2.48	2.43	2.54	NA
27727456	2016	0	3.28	2.87	3.74	NA
27727456	2016	0	8.62	6.56	11.33	NA
27745901	2016	0	1.09	1.01	1.17	NA
27745901	2016	0	1.4	1.05	1.87	NA
27745901	2016	0	2.16	1.1	4.23	NA
27745901	2016	0	1.88	1.07	3.29	NA
27754108	2016	0	2.24	2.04	2.45	NA
27836020	2016	0	7.53	1.61	35.15	NA
27727481	2017	0	1.1	1.03	1.17	NA
27745861	2017	0	1.33	1.12	1.57	NA
27745861	2017	0	1.37	1.16	1.63	NA
27821662	2016	0	1.51	1.09	5.04	0.009
27821662	2016	0	3.06	1.89	4.92	0.001
27580838	2016	0	1.52	1.44	1.6	NA
27580838	2016	0	1.26	1.18	1.34	NA
27558311	2016	0	1.39	1.01	1.9	0.041
27558311	2016	0	1.51	1.14	2	0.004
27558311	2016	0	1.34	1.02	1.75	0.034
27558311	2016	0	1.44	1.09	1.89	0.009
27539893	2016	0	0.73	0.6	0.9	NA
27589043	2016	0	1.14	1	1.3	NA
27589043	2016	0	2.39	1.31	3.96	0.001
27589043	2016	0	3.59	1.96	5.97	0.001
27603385	2016	0	0.63	0.4	0.99	NA
27603385	2016	0	0.34	0.13	0.89	NA
27560377	2016	0	2.49	2.16	2.86	NA
27560377	2016	0	1.1	0.98	1.24	NA
27560377	2016	0	3.37	2.62	4.35	NA
27560377	2016	0	2.26	1.94	2.63	NA
27560377	2016	0	1.61	1.21	2.14	NA
27603387	2016	0	1.02	NA	NA	0.006
27603387	2016	0	2.37	NA	NA	0.022
27603387	2016	0	2.99	NA	NA	0.009
27492739	2016	1	4.07	3.27	5.06	NA
27492739	2016	1	1.41	0.74	2.68	NA
27492739	2016	1	0.85	0.35	2.08	NA
27603338	2016	0	1.72	1.16	2.56	0.007
27603338	2016	0	2.5	1.35	4.76	0.003
27603338	2016	0	1.87	1.18	2.95	0.007
27603338	2016	0	2.61	1.4	4.89	0.003
27683209	2016	0	1.43	1.1	1.88	NA
27683209	2016	0	2.15	1.81	2.55	NA
27683209	2016	0	0.73	0.57	0.93	NA
27683209	2016	0	0.47	0.37	0.61	NA
27683209	2016	0	0.39	0.22	0.69	NA
27658654	2017	0	1.29	1.03	1.62	NA
27658654	2017	0	1.38	1.11	1.72	NA
27660703	2016	0	4.66	1.01	21.48	NA
27603358	2016	0	1.61	1.19	2.18	0.002
27603358	2016	0	1.1	0.91	1.34	0.327
27603358	2016	0	1.49	1.3	1.72	NA
27550177	2016	0	2.19	1.26	3.79	0.005
27550177	2016	0	1.71	0.94	3.1	0.079
27550177	2016	0	0.52	0.3	0.89	0.018
27550177	2016	0	1.13	0.91	1.41	0.262
27550177	2016	0	0.88	0.64	1.21	0.446
27537908	2016	0	1.98	1.29	3.04	NA
27554300	2016	0	0.81	0.72	0.92	NA
27578823	2016	0	0.3	0.1	0.9	NA
27578823	2016	0	3.4	1.2	10.1	NA
27578823	2016	0	2.4	0.8	7.3	NA
27603402	2016	0	1.71	1.24	2.36	NA
27603402	2016	0	5.65	3.07	10.41	NA
27603402	2016	0	5.14	2.08	12.75	NA
27566558	2016	0	0.93	0.89	0.97	NA
27572522	2016	0	3.94	1.11	14.01	NA
27662654	2016	0	1.15	0.71	1.87	NA
27554106	2016	0	1.76	1.62	1.92	0.001
27554106	2016	0	2.19	1.75	2.75	0.001
27554106	2016	0	1.97	1.7	2.28	0.001
27511067	2016	0	1.15	1.09	1.22	NA
27666786	2016	0	2.02	1.34	3.06	NA
27666786	2016	0	1.32	0.84	3.06	NA
27683176	2016	0	0.63	0.63	0.41	0.03
27615607	2016	0	3.13	2.33	4.2	NA
27615607	2016	0	2.35	1.91	2.89	NA
27615607	2016	0	1.29	1.24	1.34	NA
27615607	2016	0	1.37	1.27	1.48	NA
27615607	2016	0	1.16	1.08	1.24	NA
27615607	2016	0	1.18	1.07	1.3	NA
27615607	2016	0	1.093	1.024	1.168	NA
27566448	2016	0	2.8	2.04	3.83	NA
27566448	2016	0	2.2	1.18	4.11	NA
27566448	2016	0	3.06	2.13	4.41	NA
27566448	2016	0	7.11	3.42	14.79	NA
27566448	2016	0	2.28	1.2	4.35	NA
27617629	2016	0	2.07	1.89	2.26	NA
27564383	2016	0	2.26	1.68	3.03	NA
27564383	2016	0	1.23	1.1	1.38	NA
27564383	2016	0	2.03	1.72	2.41	NA
27564383	2016	0	1.47	0.87	2.48	NA
27564383	2016	0	0.37	0.11	1.2	NA
27633825	2016	0	1.04	1.009	1.073	0.012
27539630	2016	0	2.14	1.57	2.92	NA
27539630	2016	0	1.88	1.33	2.63	NA
27687085	2016	0	1.07	1.01	1.12	NA
27650231	2016	0	6.31	2.71	14.67	0.001
27650231	2016	0	0.99	0.43	2.29	0.992
27535548	2016	0	1.52	1.29	1.8	NA
27535548	2016	0	1.41	1.06	1.87	NA
27535548	2016	0	1.56	1.16	2.08	NA
27535548	2016	0	1.51	1.16	1.97	NA
27535548	2016	0	1.57	1.3	1.89	NA
27535548	2016	0	1.46	1.21	1.89	NA
27535548	2016	0	1.27	0.77	2.1	NA
27668670	2016	0	2.2	1.2	4.1	NA
27668670	2016	0	2.6	1.1	6.2	NA
27668670	2016	0	3.4	2.1	5.7	NA
27668670	2016	0	11.5	8.5	15.6	NA
27668670	2016	0	2.9	1.3	6.5	NA
27668670	2016	0	6.6	2.8	15.7	NA
27668670	2016	0	10.6	5.5	20.2	NA
27668670	2016	0	4.8	2.3	10	NA
27668670	2016	0	4.9	2.2	10.8	NA
27668670	2016	0	2.7	1.4	5.4	NA
27502778	2016	0	1.406	1.094	1.789	NA
27537540	2016	0	0.98	NA	NA	0.14
27537540	2016	0	0.97	NA	NA	0.434
27537540	2016	0	0.99	NA	NA	0.826
27574415	2016	0	6.2	4.6	8.4	NA
27574415	2016	0	3	2.1	4.3	NA
27574415	2016	0	1.3	1.1	1.7	NA
27574415	2016	0	1.8	1.3	2.7	NA
27574415	2016	0	2.3	1.4	3.9	NA
27574415	2016	0	2.5	1.6	4.1	NA
27533449	2016	0	0.95	0.81	1.11	NA
27533449	2016	0	0.93	0.79	1.1	NA
27533449	2016	0	0.92	0.76	1.1	NA
27533449	2016	0	0.85	0.72	0.99	NA
27533449	2016	0	0.75	0.65	0.85	NA
27666578	2016	0	1.13	1.11	1.17	NA
27666578	2016	0	1.36	1.16	1.6	NA
27492511	2016	0	1.2	1	1.4	NA
27492511	2016	0	1.2	1	1.4	NA
27492511	2016	0	1.4	1.2	1.6	NA
27492511	2016	0	1.6	1.4	1.9	NA
27537562	2016	0	0.49	0.32	0.75	NA
27590890	2016	0	2.2	1.1	4.6	NA
27590890	2016	0	8.3	3.7	18.8	NA
27590890	2016	0	3.9	1.9	8.1	NA
27601091	2017	0	1.19	1.07	1.32	NA
27601091	2017	0	1.39	1.15	1.68	NA
27660490	2016	0	1.24	0.89	1.75	NA
27660490	2016	0	1.31	0.97	1.77	NA
27660490	2016	0	1.36	1.01	1.82	NA
27660490	2016	0	1.5	1.09	2.06	NA
27660490	2016	0	2.3	1.36	3.9	NA
27543589	2016	0	1.12	1.08	1.16	NA
27543589	2016	0	1.63	1.54	1.72	NA
27543589	2016	0	1.02	1.01	1.04	NA
27559970	2016	0	1.17	1.14	1.21	NA
27512868	2016	0	1.772	1.07	2.93	NA
27660331	2016	0	3.28	1.49	7.28	NA
27660331	2016	0	9.79	5.63	17.02	NA
27512885	2016	0	1.35	1.14	1.61	NA
27512890	2016	0	0.53	0.39	0.72	NA
27680773	2016	0	1	0.96	1.05	NA
27680773	2016	0	1	0.95	1.05	NA
27664387	2016	0	1.18	0.81	1.73	NA
27664387	2016	0	1.4	1	1.97	NA
27664387	2016	0	1.52	1.07	2.16	NA
27664387	2016	0	0.75	0.6	0.94	NA
27578370	2016	0	1.51	1.33	1.73	NA
27500548	2016	0	4.27	2.67	6.83	NA
27500548	2016	0	0.24	0.14	0.42	NA
27680769	2016	0	3.31	1.049	10.486	0.041
27559951	2016	0	5.06	4.61	5.54	NA
27559951	2016	0	7.23	4.88	10.88	NA
27631630	2016	0	1.12	NA	NA	0.027
27559947	2016	0	4.14	1	17.18	NA
27559947	2016	0	7.69	1.71	34.59	NA
27621396	2016	0	0.67	0.53	0.83	NA
27512853	2016	0	1.65	1.48	1.84	NA
27586589	2016	0	1.42	1.06	1.9	NA
27586589	2016	0	1.32	1.03	1.69	NA
27586589	2016	0	1.28	1.05	1.57	NA
27660312	2016	0	2.4	1.1	5.7	NA
27572325	2016	0	3.59	1.22	10.61	NA
27572325	2016	0	1.23	0.72	2.09	NA
27680874	2016	0	3.19	1.34	7.59	0.005
27568233	2016	0	8.61	7.43	9.98	NA
27568233	2016	0	7.66	5.06	11.6	NA
27547763	2016	0	0.68	0.48	0.97	NA
27500668	2016	0	1.04	NA	NA	0.001
27500668	2016	0	1.08	NA	NA	0.001
27500668	2016	0	1.26	NA	NA	0.001
27500668	2016	0	1.14	NA	NA	0.018
27500668	2016	0	1.1	NA	NA	0.006
27500668	2016	0	0.4	NA	NA	0.001
27500668	2016	0	0.86	NA	NA	0.001
27613253	2016	0	0.2	0.06	0.69	NA
27613253	2016	0	0.2	0.1	0.4	NA
27613253	2016	0	2.5	1.1	5.9	NA
27613253	2016	0	3.3	1.2	8.9	NA
27613253	2016	0	4.4	2.1	9.2	NA
27613253	2016	0	2.4	1.1	5.3	NA
27613253	2016	0	3.5	1.1	11.3	NA
27492437	2016	0	0.94	0.94	0.95	NA
27492437	2016	0	0.97	0.93	1	NA
27492437	2016	0	0.94	0.91	0.98	NA
27687848	2016	0	3.04	1.47	6.29	NA
27687848	2016	0	3.14	1.32	7.48	NA
27687848	2016	0	4.29	1.21	15.23	NA
27644850	2016	0	6.3	5.8	6.8	NA
27644850	2016	0	2.8	2.7	3	NA
27521925	2016	0	2.21	2.02	2.23	NA
27624330	2016	0	2.75	1.93	3.94	NA
27624330	2016	0	2.33	1.54	3.52	NA
27624330	2016	0	1.53	0.97	2.39	NA
27624330	2016	0	2.13	1.21	3.76	NA
27624330	2016	0	1.87	1.03	3.44	NA
27581343	2016	0	4.81	1.93	12	NA
27581343	2016	0	2.78	1.44	5.37	NA
27581343	2016	0	33.53	2.73	412.24	NA
27556836	2016	0	1.002	0.89	1.12	NA
27556836	2016	0	1.073	0.95	1.21	NA
27556836	2016	0	1.24	1.15	1.33	NA
27556836	2016	0	1.57	1.3	1.91	NA
27556836	2016	0	1.19	1.02	1.4	NA
27556836	2016	0	0.66	0.43	0.99	NA
27556836	2016	0	0.52	0.31	0.87	NA
27558885	2016	0	0.91	0.84	0.99	NA
27558885	2016	0	1.6	1.27	2	NA
27558885	2016	0	1.77	1.31	2.39	NA
27558885	2016	0	1.39	0.98	1.97	NA
27558885	2016	0	0.99	0.76	1.29	NA
27601890	2016	0	5.11	1.52	17.2	0.008
27612144	2016	0	0.3	0.1	0.86	0.02
27612144	2016	0	2.55	1.74	3.75	0.001
27669503	2016	0	3.17	2.53	3.97	NA
27669503	2016	0	1.99	1.58	2.51	NA
27669503	2016	0	1.06	1.04	1.08	NA
27669503	2016	0	1.58	1.26	1.98	NA
27632639	2017	0	1.37	1.028	1.825	NA
27632639	2017	0	1.264	1.05	1.52	NA
27513855	2016	0	1.53	1.03	2.29	NA
27513855	2016	0	1.12	1.06	1.18	NA
27513855	2016	0	0.84	0.42	1.68	NA
27513855	2016	0	1.09	1.01	1.18	NA
27548612	2016	0	0.26	0.09	0.82	NA
27548612	2016	0	0.59	0.35	0.99	NA
27548612	2016	0	0.57	0.55	0.59	NA
27677637	2016	0	1.32	1.21	1.44	NA
27677637	2016	0	1.02	0.92	1.12	NA
27677637	2016	0	0.95	0.84	1.08	NA
27648963	2016	0	1.42	1.12	1.79	NA
27648963	2016	0	2.33	1.39	3.92	NA
27648963	2016	0	1.77	1.1	2.84	NA
27556829	2016	0	0.603	0.493	0.738	NA
27556829	2016	0	0.931	0.846	1.024	NA
27603749	2017	0	1.77	1.19	2.63	NA
27603749	2017	0	2.05	1.15	3.63	NA
27521835	2016	0	1.41	1.27	1.57	NA
27521835	2016	0	1.41	1.25	1.6	NA
27521835	2016	0	1.36	1.12	1.64	NA
27548460	2016	0	0.823	0.646	1.05	NA
27548460	2016	0	0.855	0.649	1.125	NA
27544366	2016	0	0.5	0.25	0.99	NA
27544366	2016	0	0.36	0.2	0.65	NA
27544366	2016	0	11.61	5.4	24.95	NA
27570986	2016	0	1.2	0.97	1.43	NA
27570986	2016	0	0.84	0.44	1.58	NA
27570986	2016	0	1.3	1.02	1.62	NA
27659061	2016	0	1.53	1.06	2.2	NA
27659058	2016	0	0.92	0.85	0.99	NA
27525937	2016	0	1.14	1.07	1.22	0.001
27568901	2016	0	1.34	1.14	1.59	NA
27568901	2016	0	1.39	1.17	1.64	NA
27663108	2016	0	1.07	1.05	1.09	NA
27663108	2016	0	1.3	1.25	1.35	NA
27663108	2016	0	1.3	1.17	1.44	NA
27663108	2016	0	1.23	1.16	1.29	NA
27663108	2016	0	1.25	1.08	1.44	NA
27581195	2016	0	1.75	1.65	1.86	NA
27581195	2016	0	1.8	1.55	2.11	NA
27632406	2016	0	1.56	1.42	1.72	NA
27632406	2016	0	1.48	1.14	1.91	NA
27501339	2016	0	0.75	0.6	0.94	NA
27501339	2016	0	0.58	0.47	0.72	NA
27501339	2016	0	0.44	0.28	0.7	NA
27501339	2016	0	0.92	0.64	1.34	NA
27515748	2016	0	3.73	3.65	3.8	NA
27515748	2016	0	1.97	1.94	2.01	NA
27515748	2016	0	2.95	2.89	3.02	NA
27515748	2016	0	2.45	2.33	2.52	NA
27556707	2016	0	1.32	1.02	1.71	NA
27556707	2016	0	1.39	1.12	1.72	NA
27556707	2016	0	2.11	1.22	3.65	NA
27556707	2016	0	1.14	1.01	1.29	NA
27556707	2016	0	1.15	1.03	1.29	NA
27556707	2016	0	4.04	3.64	4.49	NA
27556707	2016	0	1.47	1.12	1.91	NA
27556707	2016	0	1.18	1.02	1.36	NA
27497322	2016	0	1.86	1.65	2.09	NA
27620213	2016	0	0.77	0.74	0.8	NA
27620213	2016	0	0.83	0.81	0.86	NA
27513721	2016	0	0.67	0.59	0.76	NA
27532155	2016	0	1.49	1.13	1.99	NA
27509573	2016	0	0.33	0.11	0.92	NA
27693889	2016	0	2.02	1.16	3.53	NA
27663180	2016	0	1.29	NA	NA	0.01
27663180	2016	0	2.29	NA	NA	0.001
27663180	2016	0	1.67	NA	NA	0.01
27663180	2016	0	0.47	NA	NA	0.04
27663180	2016	0	2.08	NA	NA	0.001
27503438	2016	0	1.36	1.26	1.48	NA
27503438	2016	0	2.31	1.91	2.79	NA
27503438	2016	0	3.91	1.69	9.06	NA
27503438	2016	0	1.36	0.81	2.3	NA
27624283	2016	0	1.15	1.01	1.3	NA
27624283	2016	0	1.21	1	1.45	NA
27624283	2016	0	1.32	1.01	1.74	NA
27624283	2016	0	1.21	1	1.46	NA
27585185	2016	0	1.69	1.17	2.45	NA
27527843	2016	0	0.97	0.81	1.16	NA
27527843	2016	0	0.97	0.83	1.13	NA
27636392	2016	0	1.98	1.49	2.63	NA
27646635	2016	0	1.72	1.08	2.75	NA
27646635	2016	0	1.63	1.01	2.63	NA
27646635	2016	0	2.89	1.79	4.66	NA
27511477	2016	0	2.9	2.46	3.14	NA
27511477	2016	0	1.21	1.01	1.76	NA
27523775	2017	0	1.53	1.11	2.11	NA
27523775	2017	0	1.66	1.06	2.58	NA
27572879	2016	0	0.73	0.62	0.85	NA
27572879	2016	0	0.77	0.61	0.96	NA
27572879	2016	0	0.85	0.75	0.96	NA
27572879	2016	0	0.82	0.69	0.95	NA
27572879	2016	0	0.81	0.65	1.03	NA
27572879	2016	0	0.98	0.89	1.11	NA
27495053	2016	0	1.53	1.12	2.1	NA
27495053	2016	0	1.9	1.28	2.79	NA
27495053	2016	0	1.34	0.95	1.88	NA
27495053	2016	0	1.25	0.82	1.9	NA
27601558	2016	0	2.28	1.31	3.97	NA
27511446	2016	0	2.05	1.68	2.5	NA
27511446	2016	0	1.89	1.3	2.74	NA
27511446	2016	0	1.86	1.38	2.52	NA
27601552	2016	0	1.4	1.11	1.77	NA
27601552	2016	0	1.16	0.89	1.52	NA
27601552	2016	0	1.49	1.01	2.18	0.04
27579036	2016	0	3.07	1.06	8.86	NA
27579036	2016	0	4.85	1.33	17.68	NA
27579036	2016	0	5.2	1.77	15.34	NA
27579036	2016	0	7.27	1.4	37.74	NA
27499162	2016	0	1.81	1.29	2.54	NA
27495065	2016	0	0.82	0.23	2.87	NA
27495065	2016	0	0.92	0.59	1.45	NA
27513502	2016	0	2.3	1.9	2.8	NA
27513502	2016	0	5.8	4.9	6.9	NA
27513502	2016	0	2.9	2.2	3.8	NA
27527835	2016	0	0.7	0.51	0.97	NA
27527835	2016	0	1.69	1	2.86	NA
[truncated: 57,197 more rows]
